# Supplementary material for: Genome-wide analysis of the TCP gene family and their expression pattern in Cymbidium goeringii
Source: Front Plant Sci. 2022 Dec 8;13:1068969. doi: 10.3389/fpls.2022.1068969 (PMC9772009; doi:10.3389/fpls.2022.1068969)
Supplement: Supplementary Data Sheet — Sequences of Cymbidium goeringii TCP proteins. [file Table_1.xlsx]

## Sheet: Sheet1
>CgPCF1
MDKEPTSVTGLIPRRSNFPLQLLGKKESEDLSISSSSSSTHQHLSVPTDPPKKPPAKRNSTKDRHTKVDGRGRRIRMPALCAARVFQLTRELGHKSDGETIEWLLQQAEPAVIAATGTGTIPANFTSLNISLRSSGSSISAGPSHNLHSSAAQSFRLRSDWDVGRWDHELMAGYTTSPAAHLFSAGEPVWPSFATATMFREFMNFPTAAPMTLLPSQQQLGGSGGGGEGHLGIMSALNSYSSVEAGCQDEQERNDHRMTTTES
>CgPCF2
MWPAFCLHQLLPLNHYSLLSPPSYSKSNQTPNPLLPSILSMANPDPTGAATTAPHLLPQTSSPNNQHQLSLPLAKKQPAKDRHSKVDGRGRRIRMPIICAARVFQLTRELGHKSDGQTIEWLLRQAEPSIIAATGSGTIPASFSTSSSSSISTSSSPSTFILGKRLRADQDAPTKEESVGFGSSGGFWAVPARADFGGQFWSFAAPEMVLPTAMGRYVSQPMEELSAARVGNYVPLAQGHHLNLLASFSGVPPANAAANGRREEERR
>CgPCF3
MPILTLEQNMVKSPEWSHDQRPPLPLHSRNSIHSRMCGGNESGPTGAKISRRPSRQSLDDETICARMYEPANASTASNRTPRRAQLPSPTPRKEGINRRPQLLHLRRRLPHSRHILLSHSQPQPHHPSQHLSIPEETPKKPPPKRSSTKDRHTKVEGRGRRIRMPALCAARVFQLTRELGHKSDGETIEWLLQQAEPAVIAATGSGTIPANFTSLNISLRSSGSTISAGPSHHLRSAAAAHYFSSAAAALASPPSVRFRSDWDVSVGAGPSSTPSLLNFQEASDAEAAGNIRKRRWEQELNQQQQHQQQPVMTGYTTALTQGQMPTTIWAAGGGASGEPGWPFTQMGAATMFRGSMSAGLHFMNFPAAPMALLPGQQLGLGSSNVLITSILIVTIVLRF…
>CgPCF4
MTAAADGGAGNGKANEETMALAVKKAPSKDRHSKVDGRGRRIRMPIICAARVFQLTRELGLKSDGQTIEWLLRQAEPSIIAATGTGTTPASFSTPSASLRSTTGPIDQKPGTAPPLLLGKRLCSEDDSGGGNRDDVSGTMAHSLSPAGGFWALPARPEFGQMWNFAAPEMIVPPTALSERIAASGSQQMGESSASMVGNYLPFAHGHLNLLASLSGAAAAASRREEEPR
>CgCIN1
MITDTAEKNRFPNINPECYSTVISDKTAASSNSRLLSGLKDPRIVRVPRAFGGKDRHSKVSTIRGLRDRRVRLSVPTAIQLYDLQDRLGLNQPSKVVDWLLNAAQHEINKLPPLHFPVENFIQFHQSLDQSSKPKNNNHDDQCLNFEGERQLEIASATLMYQDVDIYNAQYPFHQDHNLVYVNSRGGGGGGDQASSFIGNGGFPYGSYNHCPDQSNRSYFSQFGIISSQVDAAPASVYSSYMNSTVSSELDDISAQQNLPHNSSPIFRNSLHSGGYIGTVLPIRHALMSVMVGVLKHLGRISILLHPDEHNETFNYLHKTELTGFREAGAQRRVGRKTRITFTISPFFFQVAAKQKEGVE
>CgCIN2
MKAEGIHSSKRLGRDKDDEGVGDLRPWQNASSRIIRVSRISGGKDRHSKVWTVKGLRDRRVRLSVSTAIQFYDLQDRLGYDQPSKAVEWLIKAAADAIVELPELVGPFPVPPSMDLPARSMQGGPPSEQHLLQSKSSCSSASETSKGSVLSFSRCEGLGKEKEKEDQDVAYQHQNLNKQSSFTELLTVGGSSNGSAAAAEVVDLSSGFNQKQMRPPLGNSNVDYIRQAGILGQTPKIPQFEPGYSSLLHFGNNPHMGIGMMAYNTGEHQDMQPFSFMQDHAIPVAALAPGGDYNLNVSISPGFAGYSRGTLQSNTSYHHQLIHGANLPFFLSATLPISAAAGGSFENQFPGSFNGRLQLCCNEAHRHPELKGESKG
>CgCIN3
MDGMDGNHSGVSICWYDFSIAYALLIICKGWFAFHSFEFPFGITTEERDAIEEDGDGKGFASFHKAIKDGRKNQKLKGSLSKKEGKERREGGAERALLRVLNSSSPVSTARPFFSRAFVKLRGVEAEGKQCLHQFTSFSLFFCFSCSSCSLFSLPDPFQYCSWFSFYLITVMECWILDGQVFWKRKQLDPHLGLPISNRRGEEERDEAEQCVGFQLYQLHQHKKPFISPSPSAAATATSEYVQPVPVQRQQSYSRLGGMRSAAGEIVEVQGGHIVRSIGRKDRHSKVCTAKGPRDRRVRLSAHTAIQFYDVQDRLGYDRPSKAVDWLIKNAKAAIDELAELPAWHPSSVEEISSNKFMPQPESASSAAFSFGGSGEGGNIASSSFLPPSLDSDAIANTI…
>CgCIN4
MEMKHHSSKRSRFSNCEKDDEKSHNMVLSQPSSRIFRVSRASGGKDRHSKVLTSKGLRDRRVRLSVSTAIQFYDLQDRLGFEQPSKAIEWLIKAASSAISELPSLVSSFAEFADSSKMNAASSKMSAETDPGCSSTSETSKGSVLSLSRSEIRIKARERARLRAAKDKEEKREDAGDHLDTTEQHLQDMNLNSLH
>CgCIN5
MHSSKRFRRDKDEENGDLMGVGSLRPWQNASSRIIRVSRVSGGKDRHSKVWTAKGLRDRRVRLSVSTAIQFYDLQDRLGYDQPSKAVDWLIKAADAAIADLPELDGAFPMPPAMVLSGRANLPDRAVAAEQLISPSKSTCSSASETSKGSTLSLSRCHAKELVREKTAKEKKNEQDATAHQHENLITPSSFTELLTVGSTSELADCGTGFGQKQLRPQLAASTADYFGQAGIFGQAHKIPQLLPGYSSMVHAGNNPHVGMGTLAYNAAAAGEHQEMQQYSFLQDHVIPMAAVAPGVDYDLNVSISSVFTGFNRGTLQSNSPNHHHLVDGVNLPFFFGASIPVAAAEGASSENQYPGGFNGRLQSIPMSSFISILLYVSRLTDAFLMCYRPEPAETLNPV…
>CgCIN6
MRTAATTGGGGGEIVEVQGGGHIVRGTGRKDRHSKVCTAKGLRDRRVRLSAHTAIQFYDVQDRLGYDRPSKAVDWLINNAKPAIDRLAQLPPWRPPNPSPPVPAEAQKPLLSSETGDYASAYGFYSSSSMLPPSLDSDSIADTIKSFFPVTAATASASSSYHTAFGGSSTHAEDLSLSLQSFQDPIFNHQQSRTAPTHQALFACAAPQAFDAGTSTWPEPSHRAATWNLVQNQFFTQWGTLQSSNPPSIRAMADPIAISSASGHPMQLTAFRPSSTSPVPAFRNAAGEVIGFSGYHIPARIQGGEEEHGSGVEDAPPSASSASHH
>CgCIN7
MKSTGEIVEVPGGHIVRTAGRKDRHSKVCTTKGPRDRRVRLSAHTAIQFYDVQDRLGYDRPSKAVDWLMKNAKTAIDELVPASIKKPIPAAEASGSASFTFAAPPNSPQDLRLSLQSHQEDIFSNRNPAFFRNSDSMGLSEQNQRMTSRNAMTFGQGQILTQREPLQSSNLPLFRPWMEAMDQEMLNPSSSSIGFSGFRIPARIQGEDELDSIPHKPSSRSSGSYH
>CgCIN8
MMKFYKMIKDSREKEAQIKQEDGTIDYNKHQMSKRLCSSLPNQRMARLSQADHFGGKDRHSKVSTIKGLRDRRVRLSIPTAIQVYDLQDKLGLNQPSKVVDWLISAAQNEIDKLPSEQLFPVGSSFIHFPQTDASISNEQNLSSNSVRAQAFSINTDPLMLMATIMLMT
>CgCIN9
MRVRYDEIHKMIKDSREKEFLNKQEGGTLATKQQTSSRLWSTLRNPRVVRVSQTFGGKDRHSKVTTIRGLRDRRVRLSVPTAIQLYDLQDKLGLNQPSKVVDWLLNASQQEIDKLPPLPPIPGNYIQFPQSLASSSSAVNDGITENVTDSDHRAQTISNVVDQNVAQFQKSSVYWNSDDFLRSRSARDNTLDSGIDQKGNGGKYHHGEIDSTMAYTFFHQFEPNVPQAEVAQGFLLASGSPSLISLMPGSQPMMPSVFSSYGNNHNNSQMPSTFAQLLPLNSSRTSLHAGREHERKQ
>CgCYC1
MFSQANELYYAVEKPDISSSFFPLSPPTFHHDSLIDIFNPVAAAAAGAPPPVASEKTHSGGAVPPITGRRRPMRKDRHSKIYTAQGPRDRRMRLSLDVARKFFDLQDLLGFDKASKTVQWLLSMSKAAIKELVGAASKCAVVSSSEGEEDMSTVSDNKGKSTSAILASELESNAKPKGRILRSRPIVQPKVARESREKARARARERTLEKKFMRCGRQEDGSKCHQRATVLQSIPLGSGFLQEEYSSSHDLKSSLDFVAEMEEHCSTSPMYGKELDRNGSGSVAVFDCNNQQTVVSLFQEPWNHMGTFPNNYIDEKDLLGEALLQTSYGRPISMPSISCSRSISKYSVCSSIVWWQARYIFEGLGHGQGGERRRAEGMMVCRELACTC
