# Supplementary material for: Genome-wide analysis of the TCP gene family and their expression pattern in Cymbidium goeringii
Source: Front Plant Sci. 2022 Dec 8;13:1068969. doi: 10.3389/fpls.2022.1068969 (PMC9772009; doi:10.3389/fpls.2022.1068969)
Supplement: Supplementary Table 1 — Prime used in RT−qPCR. [file Table_2.xlsx]

## Sheet: Sheet1
No.	Primer name	Sequence	length
1	GL10643-qpcrF	TGATGGCATACAATACAGGAGAG	23
2	GL10643-qpcrR	ATGGATAAGTTGGTGGTGATAAGA	24
3	GL16029-qpcrF	TCCTCCGAGAACCAGTATCC	20
4	GL16029-qpcrR	ACATTAAGAAGGCGTCTGTCAAC	23
5	GL28896-qpcrF	CTTCAGTCCAGTAACCCTCCTT	22
6	GL28896-qpcrR	TACCCAGAGAACCCAATCACTT	22
7	Actin-F	ATTCAGCCTCTAGTTTGCGATAA	23
8	Actin-R	CAGCAAATCCAGCCTAACAAATG	23
