# Supplementary material for: Genome-wide analysis of the TCP gene family and their expression pattern in Cymbidium goeringii
Source: Front Plant Sci. 2022 Dec 8;13:1068969. doi: 10.3389/fpls.2022.1068969 (PMC9772009; doi:10.3389/fpls.2022.1068969)
Supplement: Supplementary Table 3 — Detailed information of the cis-acting element prediction. [file Table_4.xlsx]

## Sheet: Cymbidium goeringii
Genes	element type	sequence	location	length	direction	species	function
GL08210	I-box	atGATAAGGTC	1022	10	-	Helianthus annuus	part of a light responsive element
GL08210	TCT-motif	TCTTAC	311	6	+	Arabidopsis thaliana	part of a light responsive element
GL08210	MBS	CAACTG	798	6	+	Arabidopsis thaliana	MYB binding site involved in drought-inducibility
GL08210	MBS	CAACTG	1086	6	+	Arabidopsis thaliana	MYB binding site involved in drought-inducibility
GL08210	MBS	CAACTG	1978	6	+	Arabidopsis thaliana	MYB binding site involved in drought-inducibility
GL08210	TATA-box	TATA	120	4	+	Arabidopsis thaliana	core promoter element around -30 of transcription start
GL08210	TATA-box	ATATAA	156	6	+	Brassica oleracea	core promoter element around -30 of transcription start
GL08210	TATA-box	TATA	157	4	+	Arabidopsis thaliana	core promoter element around -30 of transcription start
GL08210	TATA-box	ATATAT	303	6	+	Brassica napus	core promoter element around -30 of transcription start
GL08210	TATA-box	TATA	304	4	+	Arabidopsis thaliana	core promoter element around -30 of transcription start
GL08210	TATA-box	ccTATAAAaa	356	9	-	Arabidopsis thaliana	core promoter element around -30 of transcription start
GL08210	TATA-box	TATAAAA	357	7	-	Pisum sativum	core promoter element around -30 of transcription start
GL08210	TATA-box	TATAAA	358	6	-	Helianthus annuus	core promoter element around -30 of transcription start
GL08210	TATA-box	TATAA	359	5	-	Arabidopsis thaliana	core promoter element around -30 of transcription start
GL08210	TATA-box	TATA	360	4	+	Arabidopsis thaliana	core promoter element around -30 of transcription start
GL08210	TATA-box	ATATAT	449	6	+	Brassica napus	core promoter element around -30 of transcription start
GL08210	TATA-box	TATA	450	4	+	Arabidopsis thaliana	core promoter element around -30 of transcription start
GL08210	TATA-box	TATAAA	577	6	-	Helianthus annuus	core promoter element around -30 of transcription start
GL08210	TATA-box	TATAA	578	5	-	Arabidopsis thaliana	core promoter element around -30 of transcription start
GL08210	TATA-box	TATA	579	4	+	Arabidopsis thaliana	core promoter element around -30 of transcription start
GL08210	TATA-box	ATTATA	675	6	+	Brassica napus	core promoter element around -30 of transcription start
GL08210	TATA-box	TATAA	676	5	-	Arabidopsis thaliana	core promoter element around -30 of transcription start
GL08210	TATA-box	TATA	677	4	+	Arabidopsis thaliana	core promoter element around -30 of transcription start
GL08210	TATA-box	ATATAT	903	6	+	Brassica napus	core promoter element around -30 of transcription start
GL08210	TATA-box	TATATA	904	6	+	Arabidopsis thaliana	core promoter element around -30 of transcription start
GL08210	TATA-box	TATA	906	4	+	Arabidopsis thaliana	core promoter element around -30 of transcription start
GL08210	TATA-box	TACAAAA	1079	7	-	Oryza sativa	core promoter element around -30 of transcription start
GL08210	TATA-box	TATA	1157	4	-	Arabidopsis thaliana	core promoter element around -30 of transcription start
GL08210	TATA-box	ATATAT	1184	6	-	Brassica napus	core promoter element around -30 of transcription start
GL08210	TATA-box	TATA	1185	4	-	Arabidopsis thaliana	core promoter element around -30 of transcription start
GL08210	TATA-box	TATAAGAA	1294	8	-	Zea mays	core promoter element around -30 of transcription start
GL08210	TATA-box	TATAA	1297	5	-	Arabidopsis thaliana	core promoter element around -30 of transcription start
GL08210	TATA-box	TATA	1298	4	-	Arabidopsis thaliana	core promoter element around -30 of transcription start
GL08210	TATA-box	TATA	1304	4	-	Arabidopsis thaliana	core promoter element around -30 of transcription start
GL08210	TATA-box	TATA	1519	4	-	Arabidopsis thaliana	core promoter element around -30 of transcription start
GL08210	TATA-box	TATTTAAA	1751	8	-	Arabidopsis thaliana	core promoter element around -30 of transcription start
GL08210	TATA-box	TATATTTATATTT	1754	12	-	Avena sativa	core promoter element around -30 of transcription start
GL08210	TATA-box	ATATAA	1756	6	+	Brassica oleracea	core promoter element around -30 of transcription start
GL08210	TATA-box	TATA	1757	4	-	Arabidopsis thaliana	core promoter element around -30 of transcription start
GL08210	TATA-box	ATATAT	1826	6	-	Brassica napus	core promoter element around -30 of transcription start
GL08210	TATA-box	TATA	1827	4	-	Arabidopsis thaliana	core promoter element around -30 of transcription start
GL08210	TATA-box	TATA	1864	4	-	Arabidopsis thaliana	core promoter element around -30 of transcription start
GL08210	TATA-box	ATATAT	1871	6	-	Brassica napus	core promoter element around -30 of transcription start
GL08210	TATA-box	TATATA	1872	6	-	Arabidopsis thaliana	core promoter element around -30 of transcription start
GL08210	TATA-box	ATATAA	1873	6	+	Brassica oleracea	core promoter element around -30 of transcription start
GL08210	TATA-box	TATA	1874	4	-	Arabidopsis thaliana	core promoter element around -30 of transcription start
GL08210	TATA-box	ATATAA	1932	6	+	Brassica oleracea	core promoter element around -30 of transcription start
GL08210	TATA-box	TATA	1933	4	-	Arabidopsis thaliana	core promoter element around -30 of transcription start
GL08210	TATA-box	TATA	1939	4	-	Arabidopsis thaliana	core promoter element around -30 of transcription start
GL08210	LAMP-element	CTTTATCA	1096	8	+	Pisum sativum	part of a light responsive element
GL08210	GA-motif	ATAGATAA	455	8	-	Arabidopsis thaliana	part of a light responsive element
GL08210	CAAT-box	CAAAT	317	5	-	Pisum sativum	common cis-acting element in promoter and enhancer regions
GL08210	CAAT-box	CCAAT	351	5	+	Arabidopsis thaliana	common cis-acting element in promoter and enhancer regions
GL08210	CAAT-box	CAAAT	507	5	-	Pisum sativum	common cis-acting element in promoter and enhancer regions
GL08210	CAAT-box	CCAAT	541	5	+	Arabidopsis thaliana	common cis-acting element in promoter and enhancer regions
GL08210	CAAT-box	CAAAT	613	5	-	Pisum sativum	common cis-acting element in promoter and enhancer regions
GL08210	CAAT-box	CAAAT	653	5	+	Pisum sativum	common cis-acting element in promoter and enhancer regions
GL08210	CAAT-box	CAAAT	832	5	+	Pisum sativum	common cis-acting element in promoter and enhancer regions
GL08210	CAAT-box	CAAAT	949	5	+	Pisum sativum	common cis-acting element in promoter and enhancer regions
GL08210	CAAT-box	CCAAT	1134	5	-	Arabidopsis thaliana	common cis-acting element in promoter and enhancer regions
GL08210	CAAT-box	CAAAT	1290	5	+	Pisum sativum	common cis-acting element in promoter and enhancer regions
GL08210	CAAT-box	CAAAT	1327	5	-	Pisum sativum	common cis-acting element in promoter and enhancer regions
GL08210	CAAT-box	CAAAT	1583	5	+	Pisum sativum	common cis-acting element in promoter and enhancer regions
GL08210	CAAT-box	CCAAT	1775	5	-	Arabidopsis thaliana	common cis-acting element in promoter and enhancer regions
GL08210	CAAT-box	CAAAT	1878	5	-	Pisum sativum	common cis-acting element in promoter and enhancer regions
GL08210	CAAT-box	CCAAT	1890	5	+	Arabidopsis thaliana	common cis-acting element in promoter and enhancer regions
GL08210	ACE	CTAACGTATT	333	9	+	Petroselinum crispum	cis-acting element involved in light responsiveness
GL08210	CGTCA-motif	CGTCA	761	5	-	Hordeum vulgare	cis-acting regulatory element involved in the MeJA-responsiveness
GL08210	CGTCA-motif	CGTCA	1240	5	-	Hordeum vulgare	cis-acting regulatory element involved in the MeJA-responsiveness
GL08210	Box 4	ATTAAT	109	6	+	Petroselinum crispum	part of a conserved DNA module involved in light responsiveness
GL08210	Box 4	ATTAAT	113	6	+	Petroselinum crispum	part of a conserved DNA module involved in light responsiveness
GL08210	Box 4	ATTAAT	126	6	+	Petroselinum crispum	part of a conserved DNA module involved in light responsiveness
GL08210	Box 4	ATTAAT	174	6	+	Petroselinum crispum	part of a conserved DNA module involved in light responsiveness
GL08210	Box 4	ATTAAT	583	6	+	Petroselinum crispum	part of a conserved DNA module involved in light responsiveness
GL08210	Box 4	ATTAAT	1333	6	-	Petroselinum crispum	part of a conserved DNA module involved in light responsiveness
GL08210	Box 4	ATTAAT	1337	6	-	Petroselinum crispum	part of a conserved DNA module involved in light responsiveness
GL08210	Box 4	ATTAAT	1965	6	-	Petroselinum crispum	part of a conserved DNA module involved in light responsiveness
GL08210	CAT-box	GCCACT	723	6	+	Arabidopsis thaliana	cis-acting regulatory element related to meristem expression
GL08210	AuxRR-core	GGTCCAT	183	7	+	Nicotiana tabacum	cis-acting regulatory element involved in auxin responsiveness
GL08210	TC-rich repeats	ATTCTCTAAC	307	9	+	Nicotiana tabacum	cis-acting element involved in defense and stress responsiveness
GL08210	GT1-motif	GGTTAA	986	6	+	Arabidopsis thaliana	light responsive element
GL08210	TGACG-motif	TGACG	761	5	+	Hordeum vulgare	cis-acting regulatory element involved in the MeJA-responsiveness
GL08210	TGACG-motif	TGACG	1240	5	+	Hordeum vulgare	cis-acting regulatory element involved in the MeJA-responsiveness
GL08210	Unnamed__1	GAATTTAATTAA	1454	11	+	Glycine max	60K protein binding site
GL08210	ARE	AAACCA	1263	6	-	Zea mays	cis-acting regulatory element essential for the anaerobic induction
GL09311	CAAT-box	CAAAT	19	5	-	Pisum sativum	common cis-acting element in promoter and enhancer regions
GL09311	CAAT-box	CAAAT	90	5	-	Pisum sativum	common cis-acting element in promoter and enhancer regions
GL09311	CAAT-box	CAAAT	299	5	+	Pisum sativum	common cis-acting element in promoter and enhancer regions
GL09311	CAAT-box	CAAAT	332	5	+	Pisum sativum	common cis-acting element in promoter and enhancer regions
GL09311	CAAT-box	CAAAT	350	5	+	Pisum sativum	common cis-acting element in promoter and enhancer regions
GL09311	CAAT-box	CAAAT	406	5	-	Pisum sativum	common cis-acting element in promoter and enhancer regions
GL09311	CAAT-box	CAAAT	435	5	+	Pisum sativum	common cis-acting element in promoter and enhancer regions
GL09311	CAAT-box	CCAAT	517	5	+	Arabidopsis thaliana	common cis-acting element in promoter and enhancer regions
GL09311	CAAT-box	CAAAT	520	5	-	Pisum sativum	common cis-acting element in promoter and enhancer regions
GL09311	CAAT-box	CAAAT	532	5	+	Pisum sativum	common cis-acting element in promoter and enhancer regions
GL09311	CAAT-box	CAAAT	715	5	-	Pisum sativum	common cis-acting element in promoter and enhancer regions
GL09311	CAAT-box	CAAAT	1000	5	+	Pisum sativum	common cis-acting element in promoter and enhancer regions
GL09311	CAAT-box	CAAAT	1265	5	+	Pisum sativum	common cis-acting element in promoter and enhancer regions
GL09311	CAAT-box	CAAAT	1465	5	-	Pisum sativum	common cis-acting element in promoter and enhancer regions
GL09311	CAAT-box	CCAAT	1854	5	+	Arabidopsis thaliana	common cis-acting element in promoter and enhancer regions
GL09311	CAAT-box	CCAAT	1882	5	+	Arabidopsis thaliana	common cis-acting element in promoter and enhancer regions
GL09311	CAAT-box	CAAAT	1981	5	+	Pisum sativum	common cis-acting element in promoter and enhancer regions
GL09311	Box 4	ATTAAT	1906	6	-	Petroselinum crispum	part of a conserved DNA module involved in light responsiveness
GL09311	CGTCA-motif	CGTCA	137	5	+	Hordeum vulgare	cis-acting regulatory element involved in the MeJA-responsiveness
GL09311	ATCT-motif	AATCTAATCC	1884	9	+	Pisum sativum	part of a conserved DNA module involved in light responsiveness
GL09311	ABRE	ACGTG	1701	5	-	Arabidopsis thaliana	cis-acting element involved in the abscisic acid responsiveness
GL09311	TATA-box	TATAAA	33	6	-	Helianthus annuus	core promoter element around -30 of transcription start
GL09311	TATA-box	TATAA	34	5	-	Arabidopsis thaliana	core promoter element around -30 of transcription start
GL09311	TATA-box	TATA	35	4	+	Arabidopsis thaliana	core promoter element around -30 of transcription start
GL09311	TATA-box	TATA	41	4	+	Arabidopsis thaliana	core promoter element around -30 of transcription start
GL09311	TATA-box	ccTATAAAaa	59	9	-	Arabidopsis thaliana	core promoter element around -30 of transcription start
GL09311	TATA-box	TATAAAA	60	7	-	Pisum sativum	core promoter element around -30 of transcription start
GL09311	TATA-box	TATAAA	61	6	-	Helianthus annuus	core promoter element around -30 of transcription start
GL09311	TATA-box	TATAA	62	5	-	Arabidopsis thaliana	core promoter element around -30 of transcription start
GL09311	TATA-box	TATA	63	4	+	Arabidopsis thaliana	core promoter element around -30 of transcription start
GL09311	TATA-box	TATAAA	252	6	-	Helianthus annuus	core promoter element around -30 of transcription start
GL09311	TATA-box	TATAA	253	5	-	Arabidopsis thaliana	core promoter element around -30 of transcription start
GL09311	TATA-box	TATA	254	4	+	Arabidopsis thaliana	core promoter element around -30 of transcription start
GL09311	TATA-box	TATTTAAA	268	8	+	Arabidopsis thaliana	core promoter element around -30 of transcription start
GL09311	TATA-box	ATATAT	302	6	+	Brassica napus	core promoter element around -30 of transcription start
GL09311	TATA-box	TATA	303	4	+	Arabidopsis thaliana	core promoter element around -30 of transcription start
GL09311	TATA-box	ATTATA	306	6	+	Brassica napus	core promoter element around -30 of transcription start
GL09311	TATA-box	TATAA	307	5	-	Arabidopsis thaliana	core promoter element around -30 of transcription start
GL09311	TATA-box	TATA	308	4	+	Arabidopsis thaliana	core promoter element around -30 of transcription start
GL09311	TATA-box	TACAAAA	400	7	-	Oryza sativa	core promoter element around -30 of transcription start
GL09311	TATA-box	ATTATA	415	6	+	Brassica napus	core promoter element around -30 of transcription start
GL09311	TATA-box	TATATAA	416	7	-	Arabidopsis thaliana	core promoter element around -30 of transcription start
GL09311	TATA-box	TATATA	417	6	+	Arabidopsis thaliana	core promoter element around -30 of transcription start
GL09311	TATA-box	TATA	419	4	+	Arabidopsis thaliana	core promoter element around -30 of transcription start
GL09311	TATA-box	ATATAT	429	6	+	Brassica napus	core promoter element around -30 of transcription start
GL09311	TATA-box	TATA	430	4	+	Arabidopsis thaliana	core promoter element around -30 of transcription start
GL09311	TATA-box	TATATTTATATTT	533	12	-	Avena sativa	core promoter element around -30 of transcription start
GL09311	TATA-box	ATATAT	535	6	+	Brassica napus	core promoter element around -30 of transcription start
GL09311	TATA-box	TATATA	536	6	+	Arabidopsis thaliana	core promoter element around -30 of transcription start
GL09311	TATA-box	ATATAT	537	6	+	Brassica napus	core promoter element around -30 of transcription start
GL09311	TATA-box	TATATA	538	6	+	Arabidopsis thaliana	core promoter element around -30 of transcription start
GL09311	TATA-box	ATATAT	539	6	+	Brassica napus	core promoter element around -30 of transcription start
GL09311	TATA-box	TATATA	540	6	+	Arabidopsis thaliana	core promoter element around -30 of transcription start
GL09311	TATA-box	ATATAT	541	6	+	Brassica napus	core promoter element around -30 of transcription start
GL09311	TATA-box	TATATA	542	6	+	Arabidopsis thaliana	core promoter element around -30 of transcription start
GL09311	TATA-box	ATATAT	543	6	+	Brassica napus	core promoter element around -30 of transcription start
GL09311	TATA-box	TATATA	544	6	+	Arabidopsis thaliana	core promoter element around -30 of transcription start
GL09311	TATA-box	ATATAT	545	6	+	Brassica napus	core promoter element around -30 of transcription start
GL09311	TATA-box	TATATA	546	6	+	Arabidopsis thaliana	core promoter element around -30 of transcription start
GL09311	TATA-box	ATATAT	547	6	+	Brassica napus	core promoter element around -30 of transcription start
GL09311	TATA-box	TATATA	548	6	+	Arabidopsis thaliana	core promoter element around -30 of transcription start
GL09311	TATA-box	ATATAT	549	6	+	Brassica napus	core promoter element around -30 of transcription start
GL09311	TATA-box	TATATA	550	6	+	Arabidopsis thaliana	core promoter element around -30 of transcription start
GL09311	TATA-box	ATATAT	551	6	+	Brassica napus	core promoter element around -30 of transcription start
GL09311	TATA-box	TATATA	552	6	+	Arabidopsis thaliana	core promoter element around -30 of transcription start
GL09311	TATA-box	ATATAT	553	6	+	Brassica napus	core promoter element around -30 of transcription start
GL09311	TATA-box	TATATA	554	6	+	Arabidopsis thaliana	core promoter element around -30 of transcription start
GL09311	TATA-box	ATATAT	555	6	+	Brassica napus	core promoter element around -30 of transcription start
GL09311	TATA-box	TATATA	556	6	+	Arabidopsis thaliana	core promoter element around -30 of transcription start
GL09311	TATA-box	ATATAT	557	6	+	Brassica napus	core promoter element around -30 of transcription start
GL09311	TATA-box	TATATA	558	6	+	Arabidopsis thaliana	core promoter element around -30 of transcription start
GL09311	TATA-box	ATATAT	559	6	+	Brassica napus	core promoter element around -30 of transcription start
GL09311	TATA-box	TATATA	560	6	+	Arabidopsis thaliana	core promoter element around -30 of transcription start
GL09311	TATA-box	ATATAT	561	6	+	Brassica napus	core promoter element around -30 of transcription start
GL09311	TATA-box	TATATA	562	6	+	Arabidopsis thaliana	core promoter element around -30 of transcription start
GL09311	TATA-box	ATATAT	563	6	+	Brassica napus	core promoter element around -30 of transcription start
GL09311	TATA-box	TATATA	564	6	+	Arabidopsis thaliana	core promoter element around -30 of transcription start
GL09311	TATA-box	ATATAT	565	6	+	Brassica napus	core promoter element around -30 of transcription start
GL09311	TATA-box	TATATA	566	6	+	Arabidopsis thaliana	core promoter element around -30 of transcription start
GL09311	TATA-box	ATATAT	567	6	+	Brassica napus	core promoter element around -30 of transcription start
GL09311	TATA-box	TATATA	568	6	+	Arabidopsis thaliana	core promoter element around -30 of transcription start
GL09311	TATA-box	ATATAT	569	6	+	Brassica napus	core promoter element around -30 of transcription start
GL09311	TATA-box	TATATA	570	6	+	Arabidopsis thaliana	core promoter element around -30 of transcription start
GL09311	TATA-box	ATATAT	571	6	+	Brassica napus	core promoter element around -30 of transcription start
GL09311	TATA-box	TATATA	572	6	+	Arabidopsis thaliana	core promoter element around -30 of transcription start
GL09311	TATA-box	ATATAT	573	6	+	Brassica napus	core promoter element around -30 of transcription start
GL09311	TATA-box	TATATA	574	6	+	Arabidopsis thaliana	core promoter element around -30 of transcription start
GL09311	TATA-box	ATATAT	575	6	+	Brassica napus	core promoter element around -30 of transcription start
GL09311	TATA-box	TATATA	576	6	+	Arabidopsis thaliana	core promoter element around -30 of transcription start
GL09311	TATA-box	ATATAT	577	6	+	Brassica napus	core promoter element around -30 of transcription start
GL09311	TATA-box	TATATA	578	6	+	Arabidopsis thaliana	core promoter element around -30 of transcription start
GL09311	TATA-box	ATATAT	579	6	+	Brassica napus	core promoter element around -30 of transcription start
GL09311	TATA-box	TATATA	580	6	+	Arabidopsis thaliana	core promoter element around -30 of transcription start
GL09311	TATA-box	ATATAT	581	6	+	Brassica napus	core promoter element around -30 of transcription start
GL09311	TATA-box	TATATA	582	6	+	Arabidopsis thaliana	core promoter element around -30 of transcription start
GL09311	TATA-box	ATATAT	583	6	+	Brassica napus	core promoter element around -30 of transcription start
GL09311	TATA-box	TATATA	584	6	+	Arabidopsis thaliana	core promoter element around -30 of transcription start
GL09311	TATA-box	ATATAT	585	6	+	Brassica napus	core promoter element around -30 of transcription start
GL09311	TATA-box	TATATA	586	6	+	Arabidopsis thaliana	core promoter element around -30 of transcription start
GL09311	TATA-box	ATATAT	587	6	+	Brassica napus	core promoter element around -30 of transcription start
GL09311	TATA-box	TATATA	588	6	+	Arabidopsis thaliana	core promoter element around -30 of transcription start
GL09311	TATA-box	ATATAT	589	6	+	Brassica napus	core promoter element around -30 of transcription start
GL09311	TATA-box	TATATA	590	6	+	Arabidopsis thaliana	core promoter element around -30 of transcription start
GL09311	TATA-box	ATATAT	591	6	+	Brassica napus	core promoter element around -30 of transcription start
GL09311	TATA-box	TATATA	592	6	+	Arabidopsis thaliana	core promoter element around -30 of transcription start
GL09311	TATA-box	ATATAT	593	6	+	Brassica napus	core promoter element around -30 of transcription start
GL09311	TATA-box	TATATA	594	6	+	Arabidopsis thaliana	core promoter element around -30 of transcription start
GL09311	TATA-box	ATATAT	595	6	+	Brassica napus	core promoter element around -30 of transcription start
GL09311	TATA-box	TATATA	596	6	+	Arabidopsis thaliana	core promoter element around -30 of transcription start
GL09311	TATA-box	ATATAT	597	6	+	Brassica napus	core promoter element around -30 of transcription start
GL09311	TATA-box	TATATA	598	6	+	Arabidopsis thaliana	core promoter element around -30 of transcription start
GL09311	TATA-box	ATATAT	599	6	+	Brassica napus	core promoter element around -30 of transcription start
GL09311	TATA-box	TATATA	600	6	+	Arabidopsis thaliana	core promoter element around -30 of transcription start
GL09311	TATA-box	ATATAT	601	6	+	Brassica napus	core promoter element around -30 of transcription start
GL09311	TATA-box	TATATA	602	6	+	Arabidopsis thaliana	core promoter element around -30 of transcription start
GL09311	TATA-box	ATATAT	603	6	+	Brassica napus	core promoter element around -30 of transcription start
GL09311	TATA-box	TATATA	604	6	+	Arabidopsis thaliana	core promoter element around -30 of transcription start
GL09311	TATA-box	ATATAT	605	6	+	Brassica napus	core promoter element around -30 of transcription start
GL09311	TATA-box	TATATA	606	6	+	Arabidopsis thaliana	core promoter element around -30 of transcription start
GL09311	TATA-box	ATATAT	607	6	+	Brassica napus	core promoter element around -30 of transcription start
GL09311	TATA-box	TATATA	608	6	+	Arabidopsis thaliana	core promoter element around -30 of transcription start
GL09311	TATA-box	ATATAT	609	6	+	Brassica napus	core promoter element around -30 of transcription start
GL09311	TATA-box	TATATA	610	6	+	Arabidopsis thaliana	core promoter element around -30 of transcription start
GL09311	TATA-box	ATATAT	611	6	+	Brassica napus	core promoter element around -30 of transcription start
GL09311	TATA-box	TATATA	612	6	+	Arabidopsis thaliana	core promoter element around -30 of transcription start
GL09311	TATA-box	ATATAA	613	6	+	Brassica oleracea	core promoter element around -30 of transcription start
GL09311	TATA-box	TATA	614	4	+	Arabidopsis thaliana	core promoter element around -30 of transcription start
GL09311	TATA-box	TATAAAA	653	7	-	Pisum sativum	core promoter element around -30 of transcription start
GL09311	TATA-box	TATAAA	654	6	-	Helianthus annuus	core promoter element around -30 of transcription start
GL09311	TATA-box	TATAA	655	5	-	Arabidopsis thaliana	core promoter element around -30 of transcription start
GL09311	TATA-box	TATA	656	4	+	Arabidopsis thaliana	core promoter element around -30 of transcription start
GL09311	TATA-box	ccTATAAAaa	672	9	-	Arabidopsis thaliana	core promoter element around -30 of transcription start
GL09311	TATA-box	taTATAAAtc	684	9	-	Arabidopsis thaliana	core promoter element around -30 of transcription start
GL09311	TATA-box	TATAAAT	685	7	-	Brassica juncea	core promoter element around -30 of transcription start
GL09311	TATA-box	TATAAA	686	6	-	Helianthus annuus	core promoter element around -30 of transcription start
GL09311	TATA-box	TATATAA	687	7	-	Arabidopsis thaliana	core promoter element around -30 of transcription start
GL09311	TATA-box	TATATA	688	6	+	Arabidopsis thaliana	core promoter element around -30 of transcription start
GL09311	TATA-box	TATA	690	4	+	Arabidopsis thaliana	core promoter element around -30 of transcription start
GL09311	TATA-box	TATACA	699	6	-	Helianthus annuus	core promoter element around -30 of transcription start
GL09311	TATA-box	TATA	701	4	+	Arabidopsis thaliana	core promoter element around -30 of transcription start
GL09311	TATA-box	TATAAAA	707	7	-	Pisum sativum	core promoter element around -30 of transcription start
GL09311	TATA-box	TATAAA	708	6	-	Helianthus annuus	core promoter element around -30 of transcription start
GL09311	TATA-box	TATATAA	709	7	-	Arabidopsis thaliana	core promoter element around -30 of transcription start
GL09311	TATA-box	TATATA	710	6	+	Arabidopsis thaliana	core promoter element around -30 of transcription start
GL09311	TATA-box	ATATAT	711	6	+	Brassica napus	core promoter element around -30 of transcription start
GL09311	TATA-box	TATA	712	4	+	Arabidopsis thaliana	core promoter element around -30 of transcription start
GL09311	TATA-box	TATACA	718	6	-	Helianthus annuus	core promoter element around -30 of transcription start
GL09311	TATA-box	TATATA	720	6	+	Arabidopsis thaliana	core promoter element around -30 of transcription start
GL09311	TATA-box	ATATAT	721	6	+	Brassica napus	core promoter element around -30 of transcription start
GL09311	TATA-box	TATATA	722	6	+	Arabidopsis thaliana	core promoter element around -30 of transcription start
GL09311	TATA-box	ATATAA	723	6	+	Brassica oleracea	core promoter element around -30 of transcription start
GL09311	TATA-box	TATA	724	4	+	Arabidopsis thaliana	core promoter element around -30 of transcription start
GL09311	TATA-box	TATTTAAA	729	8	+	Arabidopsis thaliana	core promoter element around -30 of transcription start
GL09311	TATA-box	taTATAAAtc	743	9	-	Arabidopsis thaliana	core promoter element around -30 of transcription start
GL09311	TATA-box	TATAAAT	744	7	-	Brassica juncea	core promoter element around -30 of transcription start
GL09311	TATA-box	TATAAA	745	6	-	Helianthus annuus	core promoter element around -30 of transcription start
GL09311	TATA-box	TATATAA	746	7	-	Arabidopsis thaliana	core promoter element around -30 of transcription start
GL09311	TATA-box	TATATA	747	6	+	Arabidopsis thaliana	core promoter element around -30 of transcription start
GL09311	TATA-box	ATATAT	748	6	+	Brassica napus	core promoter element around -30 of transcription start
GL09311	TATA-box	TATATA	749	6	+	Arabidopsis thaliana	core promoter element around -30 of transcription start
GL09311	TATA-box	ATATAT	750	6	+	Brassica napus	core promoter element around -30 of transcription start
GL09311	TATA-box	TATATA	751	6	+	Arabidopsis thaliana	core promoter element around -30 of transcription start
GL09311	TATA-box	ATATAA	752	6	+	Brassica oleracea	core promoter element around -30 of transcription start
GL09311	TATA-box	TATA	753	4	+	Arabidopsis thaliana	core promoter element around -30 of transcription start
GL09311	TATA-box	TATTTAAA	760	8	-	Arabidopsis thaliana	core promoter element around -30 of transcription start
GL09311	TATA-box	ATTATA	773	6	+	Brassica napus	core promoter element around -30 of transcription start
GL09311	TATA-box	TATAA	774	5	-	Arabidopsis thaliana	core promoter element around -30 of transcription start
GL09311	TATA-box	TATA	775	4	+	Arabidopsis thaliana	core promoter element around -30 of transcription start
GL09311	TATA-box	ATATAA	831	6	+	Brassica oleracea	core promoter element around -30 of transcription start
GL09311	TATA-box	TATA	832	4	+	Arabidopsis thaliana	core promoter element around -30 of transcription start
GL09311	TATA-box	ATTATA	844	6	+	Brassica napus	core promoter element around -30 of transcription start
GL09311	TATA-box	TATAA	845	5	-	Arabidopsis thaliana	core promoter element around -30 of transcription start
GL09311	TATA-box	TATA	846	4	+	Arabidopsis thaliana	core promoter element around -30 of transcription start
GL09311	TATA-box	TATAAATA	848	8	-	Daucus carota	core promoter element around -30 of transcription start
GL09311	TATA-box	TATAAAT	849	7	-	Brassica juncea	core promoter element around -30 of transcription start
GL09311	TATA-box	TATAAA	850	6	-	Helianthus annuus	core promoter element around -30 of transcription start
GL09311	TATA-box	TATAA	851	5	-	Arabidopsis thaliana	core promoter element around -30 of transcription start
GL09311	TATA-box	TATA	852	4	+	Arabidopsis thaliana	core promoter element around -30 of transcription start
GL09311	TATA-box	TATTTAAA	866	8	-	Arabidopsis thaliana	core promoter element around -30 of transcription start
GL09311	TATA-box	ATATAT	886	6	+	Brassica napus	core promoter element around -30 of transcription start
GL09311	TATA-box	TATATA	887	6	+	Arabidopsis thaliana	core promoter element around -30 of transcription start
GL09311	TATA-box	ATATAA	888	6	+	Brassica oleracea	core promoter element around -30 of transcription start
GL09311	TATA-box	TATA	889	4	+	Arabidopsis thaliana	core promoter element around -30 of transcription start
GL09311	TATA-box	ATTATA	896	6	+	Brassica napus	core promoter element around -30 of transcription start
GL09311	TATA-box	TATATAA	897	7	-	Arabidopsis thaliana	core promoter element around -30 of transcription start
GL09311	TATA-box	TATATA	898	6	+	Arabidopsis thaliana	core promoter element around -30 of transcription start
GL09311	TATA-box	TATA	900	4	+	Arabidopsis thaliana	core promoter element around -30 of transcription start
GL09311	TATA-box	TATATA	905	6	+	Arabidopsis thaliana	core promoter element around -30 of transcription start
GL09311	TATA-box	ATATAT	906	6	+	Brassica napus	core promoter element around -30 of transcription start
GL09311	TATA-box	TATATA	907	6	+	Arabidopsis thaliana	core promoter element around -30 of transcription start
GL09311	TATA-box	ATATAT	908	6	+	Brassica napus	core promoter element around -30 of transcription start
GL09311	TATA-box	TATATA	909	6	+	Arabidopsis thaliana	core promoter element around -30 of transcription start
GL09311	TATA-box	ATATAA	910	6	+	Brassica oleracea	core promoter element around -30 of transcription start
GL09311	TATA-box	TATA	911	4	+	Arabidopsis thaliana	core promoter element around -30 of transcription start
GL09311	TATA-box	ATTATA	1085	6	+	Brassica napus	core promoter element around -30 of transcription start
GL09311	TATA-box	TATAA	1086	5	-	Arabidopsis thaliana	core promoter element around -30 of transcription start
GL09311	TATA-box	TATA	1087	4	-	Arabidopsis thaliana	core promoter element around -30 of transcription start
GL09311	TATA-box	TATTTAAA	1095	8	+	Arabidopsis thaliana	core promoter element around -30 of transcription start
GL09311	TATA-box	TATTTAAA	1097	8	-	Arabidopsis thaliana	core promoter element around -30 of transcription start
GL09311	TATA-box	ATATAA	1102	6	+	Brassica oleracea	core promoter element around -30 of transcription start
GL09311	TATA-box	TATA	1103	4	-	Arabidopsis thaliana	core promoter element around -30 of transcription start
GL09311	TATA-box	TATAAAA	1108	7	-	Pisum sativum	core promoter element around -30 of transcription start
GL09311	TATA-box	TATAAA	1109	6	-	Helianthus annuus	core promoter element around -30 of transcription start
GL09311	TATA-box	TATATAA	1110	7	-	Arabidopsis thaliana	core promoter element around -30 of transcription start
GL09311	TATA-box	TATATA	1111	6	-	Arabidopsis thaliana	core promoter element around -30 of transcription start
GL09311	TATA-box	TATA	1113	4	-	Arabidopsis thaliana	core promoter element around -30 of transcription start
GL09311	TATA-box	ATTATA	1131	6	+	Brassica napus	core promoter element around -30 of transcription start
GL09311	TATA-box	TATAA	1132	5	-	Arabidopsis thaliana	core promoter element around -30 of transcription start
GL09311	TATA-box	TATA	1133	4	-	Arabidopsis thaliana	core promoter element around -30 of transcription start
GL09311	TATA-box	TATATA	1156	6	-	Arabidopsis thaliana	core promoter element around -30 of transcription start
GL09311	TATA-box	ATATAT	1157	6	-	Brassica napus	core promoter element around -30 of transcription start
GL09311	TATA-box	TATATA	1158	6	-	Arabidopsis thaliana	core promoter element around -30 of transcription start
GL09311	TATA-box	ATATAT	1159	6	-	Brassica napus	core promoter element around -30 of transcription start
GL09311	TATA-box	TATATA	1160	6	-	Arabidopsis thaliana	core promoter element around -30 of transcription start
GL09311	TATA-box	ATATAT	1161	6	-	Brassica napus	core promoter element around -30 of transcription start
GL09311	TATA-box	TATATA	1162	6	-	Arabidopsis thaliana	core promoter element around -30 of transcription start
GL09311	TATA-box	ATATAT	1163	6	-	Brassica napus	core promoter element around -30 of transcription start
GL09311	TATA-box	TATATA	1164	6	-	Arabidopsis thaliana	core promoter element around -30 of transcription start
GL09311	TATA-box	ATATAT	1165	6	-	Brassica napus	core promoter element around -30 of transcription start
GL09311	TATA-box	TATATA	1166	6	-	Arabidopsis thaliana	core promoter element around -30 of transcription start
GL09311	TATA-box	ATATAT	1167	6	-	Brassica napus	core promoter element around -30 of transcription start
GL09311	TATA-box	TATATA	1168	6	-	Arabidopsis thaliana	core promoter element around -30 of transcription start
GL09311	TATA-box	ATATAT	1169	6	-	Brassica napus	core promoter element around -30 of transcription start
GL09311	TATA-box	TATATA	1170	6	-	Arabidopsis thaliana	core promoter element around -30 of transcription start
GL09311	TATA-box	TATA	1172	4	-	Arabidopsis thaliana	core promoter element around -30 of transcription start
GL09311	TATA-box	ATATAT	1177	6	-	Brassica napus	core promoter element around -30 of transcription start
GL09311	TATA-box	TATATA	1178	6	-	Arabidopsis thaliana	core promoter element around -30 of transcription start
GL09311	TATA-box	ATATAT	1179	6	-	Brassica napus	core promoter element around -30 of transcription start
GL09311	TATA-box	TATATA	1180	6	-	Arabidopsis thaliana	core promoter element around -30 of transcription start
GL09311	TATA-box	ATATAT	1181	6	-	Brassica napus	core promoter element around -30 of transcription start
GL09311	TATA-box	TATATA	1182	6	-	Arabidopsis thaliana	core promoter element around -30 of transcription start
GL09311	TATA-box	ATATAT	1183	6	-	Brassica napus	core promoter element around -30 of transcription start
GL09311	TATA-box	TATATA	1184	6	-	Arabidopsis thaliana	core promoter element around -30 of transcription start
GL09311	TATA-box	ATATAT	1185	6	-	Brassica napus	core promoter element around -30 of transcription start
GL09311	TATA-box	TATATA	1186	6	-	Arabidopsis thaliana	core promoter element around -30 of transcription start
GL09311	TATA-box	ATATAT	1187	6	-	Brassica napus	core promoter element around -30 of transcription start
GL09311	TATA-box	TATATA	1188	6	-	Arabidopsis thaliana	core promoter element around -30 of transcription start
GL09311	TATA-box	ATATAT	1189	6	-	Brassica napus	core promoter element around -30 of transcription start
GL09311	TATA-box	TATATA	1190	6	-	Arabidopsis thaliana	core promoter element around -30 of transcription start
GL09311	TATA-box	ATATAT	1191	6	-	Brassica napus	core promoter element around -30 of transcription start
GL09311	TATA-box	TATATA	1192	6	-	Arabidopsis thaliana	core promoter element around -30 of transcription start
GL09311	TATA-box	ATATAT	1193	6	-	Brassica napus	core promoter element around -30 of transcription start
GL09311	TATA-box	TATATA	1194	6	-	Arabidopsis thaliana	core promoter element around -30 of transcription start
GL09311	TATA-box	ATATAT	1195	6	-	Brassica napus	core promoter element around -30 of transcription start
GL09311	TATA-box	TATATA	1196	6	-	Arabidopsis thaliana	core promoter element around -30 of transcription start
GL09311	TATA-box	ATATAT	1197	6	-	Brassica napus	core promoter element around -30 of transcription start
GL09311	TATA-box	TATATA	1198	6	-	Arabidopsis thaliana	core promoter element around -30 of transcription start
GL09311	TATA-box	ATATAT	1199	6	-	Brassica napus	core promoter element around -30 of transcription start
GL09311	TATA-box	TATATA	1200	6	-	Arabidopsis thaliana	core promoter element around -30 of transcription start
GL09311	TATA-box	ATATAT	1201	6	-	Brassica napus	core promoter element around -30 of transcription start
GL09311	TATA-box	TATATA	1202	6	-	Arabidopsis thaliana	core promoter element around -30 of transcription start
GL09311	TATA-box	ATATAT	1203	6	-	Brassica napus	core promoter element around -30 of transcription start
GL09311	TATA-box	TATATA	1204	6	-	Arabidopsis thaliana	core promoter element around -30 of transcription start
GL09311	TATA-box	ATATAT	1205	6	-	Brassica napus	core promoter element around -30 of transcription start
GL09311	TATA-box	TATATA	1206	6	-	Arabidopsis thaliana	core promoter element around -30 of transcription start
GL09311	TATA-box	ATATAT	1207	6	-	Brassica napus	core promoter element around -30 of transcription start
GL09311	TATA-box	TATATA	1208	6	-	Arabidopsis thaliana	core promoter element around -30 of transcription start
GL09311	TATA-box	ATATAT	1209	6	-	Brassica napus	core promoter element around -30 of transcription start
GL09311	TATA-box	TATATA	1210	6	-	Arabidopsis thaliana	core promoter element around -30 of transcription start
GL09311	TATA-box	ATATAT	1211	6	-	Brassica napus	core promoter element around -30 of transcription start
GL09311	TATA-box	TATATA	1212	6	-	Arabidopsis thaliana	core promoter element around -30 of transcription start
GL09311	TATA-box	ATATAT	1213	6	-	Brassica napus	core promoter element around -30 of transcription start
GL09311	TATA-box	TATATA	1214	6	-	Arabidopsis thaliana	core promoter element around -30 of transcription start
GL09311	TATA-box	ATATAT	1215	6	-	Brassica napus	core promoter element around -30 of transcription start
GL09311	TATA-box	TATATA	1216	6	-	Arabidopsis thaliana	core promoter element around -30 of transcription start
GL09311	TATA-box	ATATAA	1217	6	+	Brassica oleracea	core promoter element around -30 of transcription start
GL09311	TATA-box	TATA	1218	4	-	Arabidopsis thaliana	core promoter element around -30 of transcription start
GL09311	TATA-box	ATTATA	1228	6	+	Brassica napus	core promoter element around -30 of transcription start
GL09311	TATA-box	TATAA	1229	5	-	Arabidopsis thaliana	core promoter element around -30 of transcription start
GL09311	TATA-box	TATA	1230	4	-	Arabidopsis thaliana	core promoter element around -30 of transcription start
GL09311	TATA-box	TATA	1252	4	-	Arabidopsis thaliana	core promoter element around -30 of transcription start
GL09311	TATA-box	TATATA	1315	6	-	Arabidopsis thaliana	core promoter element around -30 of transcription start
GL09311	TATA-box	ATATAT	1316	6	-	Brassica napus	core promoter element around -30 of transcription start
GL09311	TATA-box	TATA	1317	4	-	Arabidopsis thaliana	core promoter element around -30 of transcription start
GL09311	G-box	CACGTC	1701	6	+	Zea mays	cis-acting regulatory element involved in light responsiveness
GL09311	ARE	AAACCA	2009	6	+	Zea mays	cis-acting regulatory element essential for the anaerobic induction
GL09311	GT1-motif	GGTTAA	378	6	-	Arabidopsis thaliana	light responsive element
GL09311	TGACG-motif	TGACG	137	5	-	Hordeum vulgare	cis-acting regulatory element involved in the MeJA-responsiveness
GL09311	TCA-element	CCATCTTTTT	1956	9	+	Nicotiana tabacum	cis-acting element involved in salicylic acid responsiveness
GL09311	Sp1	GGGCGG	201	6	+	Oryza sativa	light responsive element
GL09311	TCCC-motif	TCTCCCT	1749	7	+	Spinacia oleracea	part of a light responsive element
GL09311	TCCC-motif	TCTCCCT	1755	7	+	Spinacia oleracea	part of a light responsive element
GL09311	O2-site	GATGACATGG	2000	9	-	Zea mays	cis-acting regulatory element involved in zein metabolism regulation
GL09311	CAT-box	GCCACT	1848	6	+	Arabidopsis thaliana	cis-acting regulatory element related to meristem expression
GL10643	circadian	CAAAGATATC	999	9	-	Lycopersicon esculentum	cis-acting regulatory element involved in circadian control
GL10643	CAAT-box	CAAAT	376	5	-	Pisum sativum	common cis-acting element in promoter and enhancer regions
GL10643	CAAT-box	CCAAT	701	5	+	Arabidopsis thaliana	common cis-acting element in promoter and enhancer regions
GL10643	CAAT-box	CAAAT	800	5	+	Pisum sativum	common cis-acting element in promoter and enhancer regions
GL10643	CAAT-box	CCAAT	1069	5	-	Arabidopsis thaliana	common cis-acting element in promoter and enhancer regions
GL10643	CAAT-box	CAAAT	1108	5	+	Pisum sativum	common cis-acting element in promoter and enhancer regions
GL10643	CAAT-box	CAAAT	1208	5	-	Pisum sativum	common cis-acting element in promoter and enhancer regions
GL10643	CAAT-box	CAAAT	1546	5	+	Pisum sativum	common cis-acting element in promoter and enhancer regions
GL10643	CCAAT-box	CAACGG	1149	6	-	Hordeum vulgare	MYBHv1 binding site
GL10643	Box 4	ATTAAT	122	6	+	Petroselinum crispum	part of a conserved DNA module involved in light responsiveness
GL10643	Box 4	ATTAAT	362	6	+	Petroselinum crispum	part of a conserved DNA module involved in light responsiveness
GL10643	Box 4	ATTAAT	667	6	+	Petroselinum crispum	part of a conserved DNA module involved in light responsiveness
GL10643	Box 4	ATTAAT	772	6	+	Petroselinum crispum	part of a conserved DNA module involved in light responsiveness
GL10643	Box 4	ATTAAT	1525	6	-	Petroselinum crispum	part of a conserved DNA module involved in light responsiveness
GL10643	CGTCA-motif	CGTCA	471	5	-	Hordeum vulgare	cis-acting regulatory element involved in the MeJA-responsiveness
GL10643	CGTCA-motif	CGTCA	691	5	+	Hordeum vulgare	cis-acting regulatory element involved in the MeJA-responsiveness
GL10643	CGTCA-motif	CGTCA	1577	5	-	Hordeum vulgare	cis-acting regulatory element involved in the MeJA-responsiveness
GL10643	Unnamed_1	GGATTTTACAGT	1874	11	-	Pisum sativum	cis-acting element involved in phytochrome down-regulation expression
GL10643	ACE	CTAACGTATT	1056	9	+	Petroselinum crispum	cis-acting element involved in light responsiveness
GL10643	TCT-motif	TCTTAC	1392	6	-	Arabidopsis thaliana	part of a light responsive element
GL10643	TCT-motif	TCTTAC	1832	6	+	Arabidopsis thaliana	part of a light responsive element
GL10643	LTR	CCGAAA	712	6	+	Hordeum vulgare	cis-acting element involved in low-temperature responsiveness
GL10643	G-box	CACGTG	497	6	+	Arabidopsis thaliana	cis-acting regulatory element involved in light responsiveness
GL10643	MBS	CAACTG	1748	6	-	Arabidopsis thaliana	MYB binding site involved in drought-inducibility
GL10643	ABRE	GACACGTGGC	495	9	+	Triticum aestivum	cis-acting element involved in the abscisic acid responsiveness
GL10643	ABRE	CACGTG	497	6	+	Arabidopsis thaliana	cis-acting element involved in the abscisic acid responsiveness
GL10643	ABRE	ACGTG	498	5	+	Arabidopsis thaliana	cis-acting element involved in the abscisic acid responsiveness
GL10643	TATA-box	TACATAAA	183	8	-	Oryza sativa	core promoter element around -30 of transcription start
GL10643	TATA-box	TATAAAA	193	7	-	Pisum sativum	core promoter element around -30 of transcription start
GL10643	TATA-box	TATAAA	194	6	-	Helianthus annuus	core promoter element around -30 of transcription start
GL10643	TATA-box	TATAA	195	5	-	Arabidopsis thaliana	core promoter element around -30 of transcription start
GL10643	TATA-box	TATA	196	4	+	Arabidopsis thaliana	core promoter element around -30 of transcription start
GL10643	TATA-box	TATATTTATATTT	198	12	+	Avena sativa	core promoter element around -30 of transcription start
GL10643	TATA-box	TATAAAA	201	7	-	Pisum sativum	core promoter element around -30 of transcription start
GL10643	TATA-box	TATAAA	202	6	-	Helianthus annuus	core promoter element around -30 of transcription start
GL10643	TATA-box	TATAA	203	5	-	Arabidopsis thaliana	core promoter element around -30 of transcription start
GL10643	TATA-box	TATA	204	4	+	Arabidopsis thaliana	core promoter element around -30 of transcription start
GL10643	TATA-box	TACAAAA	252	7	-	Oryza sativa	core promoter element around -30 of transcription start
GL10643	TATA-box	taTATAAAg	322	9	-	Lycopersicon esculentum	core promoter element around -30 of transcription start
GL10643	TATA-box	TATAAA	323	6	-	Helianthus annuus	core promoter element around -30 of transcription start
GL10643	TATA-box	TATATAA	324	7	-	Arabidopsis thaliana	core promoter element around -30 of transcription start
GL10643	TATA-box	TATATA	325	6	+	Arabidopsis thaliana	core promoter element around -30 of transcription start
GL10643	TATA-box	ATATAT	326	6	+	Brassica napus	core promoter element around -30 of transcription start
GL10643	TATA-box	TATATA	327	6	+	Arabidopsis thaliana	core promoter element around -30 of transcription start
GL10643	TATA-box	ATATAT	328	6	+	Brassica napus	core promoter element around -30 of transcription start
GL10643	TATA-box	TATATA	329	6	+	Arabidopsis thaliana	core promoter element around -30 of transcription start
GL10643	TATA-box	ATATAT	330	6	+	Brassica napus	core promoter element around -30 of transcription start
GL10643	TATA-box	TATATA	331	6	+	Arabidopsis thaliana	core promoter element around -30 of transcription start
GL10643	TATA-box	ATATAT	332	6	+	Brassica napus	core promoter element around -30 of transcription start
GL10643	TATA-box	TATATA	333	6	+	Arabidopsis thaliana	core promoter element around -30 of transcription start
GL10643	TATA-box	ATATAT	334	6	+	Brassica napus	core promoter element around -30 of transcription start
GL10643	TATA-box	TATATA	335	6	+	Arabidopsis thaliana	core promoter element around -30 of transcription start
GL10643	TATA-box	ATATAT	336	6	+	Brassica napus	core promoter element around -30 of transcription start
GL10643	TATA-box	TATATA	337	6	+	Arabidopsis thaliana	core promoter element around -30 of transcription start
GL10643	TATA-box	ATATAT	338	6	+	Brassica napus	core promoter element around -30 of transcription start
GL10643	TATA-box	TATATA	339	6	+	Arabidopsis thaliana	core promoter element around -30 of transcription start
GL10643	TATA-box	ATATAT	340	6	+	Brassica napus	core promoter element around -30 of transcription start
GL10643	TATA-box	TATA	341	4	+	Arabidopsis thaliana	core promoter element around -30 of transcription start
GL10643	TATA-box	ATATAT	349	6	+	Brassica napus	core promoter element around -30 of transcription start
GL10643	TATA-box	TATATA	350	6	+	Arabidopsis thaliana	core promoter element around -30 of transcription start
GL10643	TATA-box	ATATAT	351	6	+	Brassica napus	core promoter element around -30 of transcription start
GL10643	TATA-box	TATATA	352	6	+	Arabidopsis thaliana	core promoter element around -30 of transcription start
GL10643	TATA-box	ATATAT	353	6	+	Brassica napus	core promoter element around -30 of transcription start
GL10643	TATA-box	TATA	354	4	+	Arabidopsis thaliana	core promoter element around -30 of transcription start
GL10643	TATA-box	TATAA	404	5	-	Arabidopsis thaliana	core promoter element around -30 of transcription start
GL10643	TATA-box	TATA	405	4	+	Arabidopsis thaliana	core promoter element around -30 of transcription start
GL10643	TATA-box	TATAAAT	859	7	-	Brassica juncea	core promoter element around -30 of transcription start
GL10643	TATA-box	TATAAA	860	6	-	Helianthus annuus	core promoter element around -30 of transcription start
GL10643	TATA-box	TATAA	861	5	-	Arabidopsis thaliana	core promoter element around -30 of transcription start
GL10643	TATA-box	TATA	862	4	+	Arabidopsis thaliana	core promoter element around -30 of transcription start
GL10643	TATA-box	TATAA	1323	5	-	Arabidopsis thaliana	core promoter element around -30 of transcription start
GL10643	TATA-box	TATA	1324	4	-	Arabidopsis thaliana	core promoter element around -30 of transcription start
GL10643	TATA-box	TATA	1435	4	-	Arabidopsis thaliana	core promoter element around -30 of transcription start
GL10643	TATA-box	TATATA	1539	6	-	Arabidopsis thaliana	core promoter element around -30 of transcription start
GL10643	TATA-box	ATATAT	1540	6	-	Brassica napus	core promoter element around -30 of transcription start
GL10643	TATA-box	TATA	1541	4	-	Arabidopsis thaliana	core promoter element around -30 of transcription start
GL10643	TATA-box	TATATA	1668	6	-	Arabidopsis thaliana	core promoter element around -30 of transcription start
GL10643	TATA-box	ATATAA	1669	6	+	Brassica oleracea	core promoter element around -30 of transcription start
GL10643	TATA-box	TATA	1670	4	-	Arabidopsis thaliana	core promoter element around -30 of transcription start
GL10643	TATA-box	TATA	1811	4	-	Arabidopsis thaliana	core promoter element around -30 of transcription start
GL10643	TATA-box	ATATAT	1856	6	-	Brassica napus	core promoter element around -30 of transcription start
GL10643	TATA-box	TATATA	1857	6	-	Arabidopsis thaliana	core promoter element around -30 of transcription start
GL10643	TATA-box	ATATAT	1858	6	-	Brassica napus	core promoter element around -30 of transcription start
GL10643	TATA-box	TATA	1859	4	-	Arabidopsis thaliana	core promoter element around -30 of transcription start
GL10643	GT1-motif	GGTTAA	74	6	+	Arabidopsis thaliana	light responsive element
GL10643	TCA-element	CCATCTTTTT	1238	9	+	Nicotiana tabacum	cis-acting element involved in salicylic acid responsiveness
GL10643	TCA-element	CCATCTTTTT	1823	9	+	Nicotiana tabacum	cis-acting element involved in salicylic acid responsiveness
GL10643	TGACG-motif	TGACG	471	5	+	Hordeum vulgare	cis-acting regulatory element involved in the MeJA-responsiveness
GL10643	TGACG-motif	TGACG	691	5	-	Hordeum vulgare	cis-acting regulatory element involved in the MeJA-responsiveness
GL10643	TGACG-motif	TGACG	1577	5	+	Hordeum vulgare	cis-acting regulatory element involved in the MeJA-responsiveness
GL10643	Sp1	GGGCGG	792	6	+	Oryza sativa	light responsive element
GL10643	Sp1	GGGCGG	901	6	+	Oryza sativa	light responsive element
GL10643	ARE	AAACCA	1071	6	-	Zea mays	cis-acting regulatory element essential for the anaerobic induction
GL10643	MRE	AACCTAA	71	7	-	Petroselinum crispum	MYB binding site involved in light responsiveness
GL10643	GATA-motif	AAGGATAAGG	1948	9	+	Solanum tuberosum	part of a light responsive element
GL10643	G-Box	CACGTG	497	6	+	Pisum sativum	cis-acting regulatory element involved in light responsiveness
GL10643	AuxRR-core	GGTCCAT	1235	7	+	Nicotiana tabacum	cis-acting regulatory element involved in auxin responsiveness
GL10643	AT-rich element	ATAGAAATCAA	931	10	+	Glycine max	binding site of AT-rich DNA binding protein (ATBP-1)
GL10643	TC-rich repeats	GTTTTCTTAC	1828	9	+	Nicotiana tabacum	cis-acting element involved in defense and stress responsiveness
GL10643	TCCC-motif	TCTCCCT	1030	7	+	Spinacia oleracea	part of a light responsive element
GL11234	GC-motif	CCCCCG	1783	6	-	Zea mays	enhancer-like element involved in anoxic specific inducibility
GL11234	CAAT-box	CAAAT	294	5	+	Pisum sativum	common cis-acting element in promoter and enhancer regions
GL11234	CAAT-box	CAAAT	302	5	+	Pisum sativum	common cis-acting element in promoter and enhancer regions
GL11234	CAAT-box	CAAAT	417	5	-	Pisum sativum	common cis-acting element in promoter and enhancer regions
GL11234	CAAT-box	CAAAT	551	5	+	Pisum sativum	common cis-acting element in promoter and enhancer regions
GL11234	CAAT-box	CAAAT	659	5	-	Pisum sativum	common cis-acting element in promoter and enhancer regions
GL11234	CAAT-box	CCAAT	1031	5	-	Arabidopsis thaliana	common cis-acting element in promoter and enhancer regions
GL11234	CAAT-box	TGCCAAC	1837	7	-	Petunia hybrida	common cis-acting element in promoter and enhancer regions
GL11234	CAAT-box	CAAAT	1873	5	-	Pisum sativum	common cis-acting element in promoter and enhancer regions
GL11234	Box 4	ATTAAT	623	6	+	Petroselinum crispum	part of a conserved DNA module involved in light responsiveness
GL11234	Box 4	ATTAAT	983	6	+	Petroselinum crispum	part of a conserved DNA module involved in light responsiveness
GL11234	Box 4	ATTAAT	1295	6	-	Petroselinum crispum	part of a conserved DNA module involved in light responsiveness
GL11234	Box 4	ATTAAT	1389	6	-	Petroselinum crispum	part of a conserved DNA module involved in light responsiveness
GL11234	Box 4	ATTAAT	1439	6	-	Petroselinum crispum	part of a conserved DNA module involved in light responsiveness
GL11234	Box 4	ATTAAT	1572	6	-	Petroselinum crispum	part of a conserved DNA module involved in light responsiveness
GL11234	Box 4	ATTAAT	1598	6	-	Petroselinum crispum	part of a conserved DNA module involved in light responsiveness
GL11234	Box 4	ATTAAT	1816	6	-	Petroselinum crispum	part of a conserved DNA module involved in light responsiveness
GL11234	Box 4	ATTAAT	1948	6	-	Petroselinum crispum	part of a conserved DNA module involved in light responsiveness
GL11234	CGTCA-motif	CGTCA	1148	5	+	Hordeum vulgare	cis-acting regulatory element involved in the MeJA-responsiveness
GL11234	ACE	GACACGTATG	1705	10	-	Petroselinum crispum	cis-acting element involved in light responsiveness
GL11234	TGA-element	AACGAC	262	6	-	Brassica oleracea	auxin-responsive element
GL11234	TGA-element	AACGAC	1659	6	-	Brassica oleracea	auxin-responsive element
GL11234	TCT-motif	TCTTAC	997	6	+	Arabidopsis thaliana	part of a light responsive element
GL11234	I-box	AGATAAGG	1980	8	+	Triticum aestivum	part of a light responsive element
GL11234	G-box	CACGTG	242	6	+	Arabidopsis thaliana	cis-acting regulatory element involved in light responsiveness
GL11234	G-box	TACGTG	1707	6	+	Arabidopsis thaliana	cis-acting regulatory element involved in light responsiveness
GL11234	G-box	ACACGTGT	1854	8	-	Brassica napus	cis-acting regulatory element involved in light responsiveness
GL11234	G-box	CACGTG	1855	6	-	Arabidopsis thaliana	cis-acting regulatory element involved in light responsiveness
GL11234	GA-motif	ATAGATAA	1978	8	+	Arabidopsis thaliana	part of a light responsive element
GL11234	ABRE	CACGTG	242	6	+	Arabidopsis thaliana	cis-acting element involved in the abscisic acid responsiveness
GL11234	ABRE	ACGTG	243	5	+	Arabidopsis thaliana	cis-acting element involved in the abscisic acid responsiveness
GL11234	ABRE	TACGTGTC	1707	8	+	Oryza sativa	cis-acting element involved in the abscisic acid responsiveness
GL11234	ABRE	ACGTG	1708	5	+	Arabidopsis thaliana	cis-acting element involved in the abscisic acid responsiveness
GL11234	ABRE	CACGTG	1855	6	-	Arabidopsis thaliana	cis-acting element involved in the abscisic acid responsiveness
GL11234	ABRE	ACGTG	1856	5	+	Arabidopsis thaliana	cis-acting element involved in the abscisic acid responsiveness
GL11234	TATA-box	TATAAGAA	317	8	-	Zea mays	core promoter element around -30 of transcription start
GL11234	TATA-box	TATATAA	320	7	-	Arabidopsis thaliana	core promoter element around -30 of transcription start
GL11234	TATA-box	TATATA	321	6	+	Arabidopsis thaliana	core promoter element around -30 of transcription start
GL11234	TATA-box	ATATAT	322	6	+	Brassica napus	core promoter element around -30 of transcription start
GL11234	TATA-box	TATA	323	4	+	Arabidopsis thaliana	core promoter element around -30 of transcription start
GL11234	TATA-box	TATTTAAA	339	8	+	Arabidopsis thaliana	core promoter element around -30 of transcription start
GL11234	TATA-box	ATATAT	374	6	+	Brassica napus	core promoter element around -30 of transcription start
GL11234	TATA-box	TATA	375	4	+	Arabidopsis thaliana	core promoter element around -30 of transcription start
GL11234	TATA-box	ATATAA	446	6	+	Brassica oleracea	core promoter element around -30 of transcription start
GL11234	TATA-box	TATA	447	4	+	Arabidopsis thaliana	core promoter element around -30 of transcription start
GL11234	TATA-box	ccTATAAAaa	474	9	+	Arabidopsis thaliana	core promoter element around -30 of transcription start
GL11234	TATA-box	ATATAA	475	6	+	Brassica oleracea	core promoter element around -30 of transcription start
GL11234	TATA-box	TATA	476	4	+	Arabidopsis thaliana	core promoter element around -30 of transcription start
GL11234	TATA-box	TATA	484	4	+	Arabidopsis thaliana	core promoter element around -30 of transcription start
GL11234	TATA-box	ATTATA	491	6	+	Brassica napus	core promoter element around -30 of transcription start
GL11234	TATA-box	TATAA	492	5	-	Arabidopsis thaliana	core promoter element around -30 of transcription start
GL11234	TATA-box	TATA	493	4	+	Arabidopsis thaliana	core promoter element around -30 of transcription start
GL11234	TATA-box	TATATA	500	6	+	Arabidopsis thaliana	core promoter element around -30 of transcription start
GL11234	TATA-box	ATATAT	501	6	+	Brassica napus	core promoter element around -30 of transcription start
GL11234	TATA-box	TATATA	502	6	+	Arabidopsis thaliana	core promoter element around -30 of transcription start
GL11234	TATA-box	ATATAT	503	6	+	Brassica napus	core promoter element around -30 of transcription start
GL11234	TATA-box	TATATA	504	6	+	Arabidopsis thaliana	core promoter element around -30 of transcription start
GL11234	TATA-box	ATATAT	505	6	+	Brassica napus	core promoter element around -30 of transcription start
GL11234	TATA-box	TATATA	506	6	+	Arabidopsis thaliana	core promoter element around -30 of transcription start
GL11234	TATA-box	ATATAT	507	6	+	Brassica napus	core promoter element around -30 of transcription start
GL11234	TATA-box	TATATA	508	6	+	Arabidopsis thaliana	core promoter element around -30 of transcription start
GL11234	TATA-box	ATATAT	509	6	+	Brassica napus	core promoter element around -30 of transcription start
GL11234	TATA-box	TATATA	510	6	+	Arabidopsis thaliana	core promoter element around -30 of transcription start
GL11234	TATA-box	ATATAT	511	6	+	Brassica napus	core promoter element around -30 of transcription start
GL11234	TATA-box	TATATA	512	6	+	Arabidopsis thaliana	core promoter element around -30 of transcription start
GL11234	TATA-box	ATATAT	513	6	+	Brassica napus	core promoter element around -30 of transcription start
GL11234	TATA-box	TATATA	514	6	+	Arabidopsis thaliana	core promoter element around -30 of transcription start
GL11234	TATA-box	ATATAT	515	6	+	Brassica napus	core promoter element around -30 of transcription start
GL11234	TATA-box	TATATA	516	6	+	Arabidopsis thaliana	core promoter element around -30 of transcription start
GL11234	TATA-box	ATATAT	517	6	+	Brassica napus	core promoter element around -30 of transcription start
GL11234	TATA-box	TATATA	518	6	+	Arabidopsis thaliana	core promoter element around -30 of transcription start
GL11234	TATA-box	ATATAT	519	6	+	Brassica napus	core promoter element around -30 of transcription start
GL11234	TATA-box	TATATA	520	6	+	Arabidopsis thaliana	core promoter element around -30 of transcription start
GL11234	TATA-box	ATATAT	521	6	+	Brassica napus	core promoter element around -30 of transcription start
GL11234	TATA-box	TATATA	522	6	+	Arabidopsis thaliana	core promoter element around -30 of transcription start
GL11234	TATA-box	ATATAT	523	6	+	Brassica napus	core promoter element around -30 of transcription start
GL11234	TATA-box	TATATA	524	6	+	Arabidopsis thaliana	core promoter element around -30 of transcription start
GL11234	TATA-box	ATATAT	525	6	+	Brassica napus	core promoter element around -30 of transcription start
GL11234	TATA-box	TATATA	526	6	+	Arabidopsis thaliana	core promoter element around -30 of transcription start
GL11234	TATA-box	ATATAT	527	6	+	Brassica napus	core promoter element around -30 of transcription start
GL11234	TATA-box	TATATA	528	6	+	Arabidopsis thaliana	core promoter element around -30 of transcription start
GL11234	TATA-box	ATATAT	529	6	+	Brassica napus	core promoter element around -30 of transcription start
GL11234	TATA-box	TATATA	530	6	+	Arabidopsis thaliana	core promoter element around -30 of transcription start
GL11234	TATA-box	ATATAT	531	6	+	Brassica napus	core promoter element around -30 of transcription start
GL11234	TATA-box	TATATA	532	6	+	Arabidopsis thaliana	core promoter element around -30 of transcription start
GL11234	TATA-box	ATATAT	533	6	+	Brassica napus	core promoter element around -30 of transcription start
GL11234	TATA-box	TATATA	534	6	+	Arabidopsis thaliana	core promoter element around -30 of transcription start
GL11234	TATA-box	ATATAT	535	6	+	Brassica napus	core promoter element around -30 of transcription start
GL11234	TATA-box	TATA	536	4	+	Arabidopsis thaliana	core promoter element around -30 of transcription start
GL11234	TATA-box	TATACA	557	6	-	Helianthus annuus	core promoter element around -30 of transcription start
GL11234	TATA-box	TATATA	559	6	+	Arabidopsis thaliana	core promoter element around -30 of transcription start
GL11234	TATA-box	ATATAT	560	6	+	Brassica napus	core promoter element around -30 of transcription start
GL11234	TATA-box	TATATA	561	6	+	Arabidopsis thaliana	core promoter element around -30 of transcription start
GL11234	TATA-box	ATATAA	562	6	+	Brassica oleracea	core promoter element around -30 of transcription start
GL11234	TATA-box	TATA	563	4	+	Arabidopsis thaliana	core promoter element around -30 of transcription start
GL11234	TATA-box	TATTTAAA	568	8	+	Arabidopsis thaliana	core promoter element around -30 of transcription start
GL11234	TATA-box	TATATA	592	6	+	Arabidopsis thaliana	core promoter element around -30 of transcription start
GL11234	TATA-box	ATATAT	593	6	+	Brassica napus	core promoter element around -30 of transcription start
GL11234	TATA-box	TATATA	594	6	+	Arabidopsis thaliana	core promoter element around -30 of transcription start
GL11234	TATA-box	ATATAA	595	6	+	Brassica oleracea	core promoter element around -30 of transcription start
GL11234	TATA-box	TATA	596	4	+	Arabidopsis thaliana	core promoter element around -30 of transcription start
GL11234	TATA-box	ccTATAAAaa	613	9	-	Arabidopsis thaliana	core promoter element around -30 of transcription start
GL11234	TATA-box	TATAAAA	614	7	-	Pisum sativum	core promoter element around -30 of transcription start
GL11234	TATA-box	TATAAA	615	6	-	Helianthus annuus	core promoter element around -30 of transcription start
GL11234	TATA-box	TATAA	616	5	-	Arabidopsis thaliana	core promoter element around -30 of transcription start
GL11234	TATA-box	TATA	617	4	+	Arabidopsis thaliana	core promoter element around -30 of transcription start
GL11234	TATA-box	TATTTAAA	640	8	-	Arabidopsis thaliana	core promoter element around -30 of transcription start
GL11234	TATA-box	ATATAT	708	6	+	Brassica napus	core promoter element around -30 of transcription start
GL11234	TATA-box	TATA	709	4	+	Arabidopsis thaliana	core promoter element around -30 of transcription start
GL11234	TATA-box	ATTATA	765	6	+	Brassica napus	core promoter element around -30 of transcription start
GL11234	TATA-box	TATAA	766	5	-	Arabidopsis thaliana	core promoter element around -30 of transcription start
GL11234	TATA-box	TATA	767	4	+	Arabidopsis thaliana	core promoter element around -30 of transcription start
GL11234	TATA-box	TACAAAA	826	7	-	Oryza sativa	core promoter element around -30 of transcription start
GL11234	TATA-box	TATTTAAA	929	8	+	Arabidopsis thaliana	core promoter element around -30 of transcription start
GL11234	TATA-box	ATTATA	1019	6	+	Brassica napus	core promoter element around -30 of transcription start
GL11234	TATA-box	TATAA	1020	5	-	Arabidopsis thaliana	core promoter element around -30 of transcription start
GL11234	TATA-box	TATA	1021	4	-	Arabidopsis thaliana	core promoter element around -30 of transcription start
GL11234	TATA-box	ATATAA	1079	6	+	Brassica oleracea	core promoter element around -30 of transcription start
GL11234	TATA-box	TATA	1080	4	-	Arabidopsis thaliana	core promoter element around -30 of transcription start
GL11234	TATA-box	TATAA	1159	5	-	Arabidopsis thaliana	core promoter element around -30 of transcription start
GL11234	TATA-box	TATA	1160	4	-	Arabidopsis thaliana	core promoter element around -30 of transcription start
GL11234	TATA-box	ATATAT	1173	6	-	Brassica napus	core promoter element around -30 of transcription start
GL11234	TATA-box	TATA	1174	4	-	Arabidopsis thaliana	core promoter element around -30 of transcription start
GL11234	TATA-box	TATTTAAA	1186	8	+	Arabidopsis thaliana	core promoter element around -30 of transcription start
GL11234	TATA-box	TATA	1242	4	-	Arabidopsis thaliana	core promoter element around -30 of transcription start
GL11234	TATA-box	ATATAA	1285	6	+	Brassica oleracea	core promoter element around -30 of transcription start
GL11234	TATA-box	TATA	1286	4	-	Arabidopsis thaliana	core promoter element around -30 of transcription start
GL11234	TATA-box	ATTATA	1380	6	+	Brassica napus	core promoter element around -30 of transcription start
GL11234	TATA-box	TATAA	1381	5	-	Arabidopsis thaliana	core promoter element around -30 of transcription start
GL11234	TATA-box	TATA	1382	4	-	Arabidopsis thaliana	core promoter element around -30 of transcription start
GL11234	TATA-box	TATTTAAA	1402	8	+	Arabidopsis thaliana	core promoter element around -30 of transcription start
GL11234	TATA-box	TATTTAAA	1451	8	+	Arabidopsis thaliana	core promoter element around -30 of transcription start
GL11234	TATA-box	TATAAATA	1492	8	-	Daucus carota	core promoter element around -30 of transcription start
GL11234	TATA-box	TATAAAT	1493	7	-	Brassica juncea	core promoter element around -30 of transcription start
GL11234	TATA-box	TATAAA	1494	6	-	Helianthus annuus	core promoter element around -30 of transcription start
GL11234	TATA-box	TATAA	1495	5	-	Arabidopsis thaliana	core promoter element around -30 of transcription start
GL11234	TATA-box	TATA	1496	4	-	Arabidopsis thaliana	core promoter element around -30 of transcription start
GL11234	TATA-box	TATATAA	1507	7	-	Arabidopsis thaliana	core promoter element around -30 of transcription start
GL11234	TATA-box	TATATA	1508	6	-	Arabidopsis thaliana	core promoter element around -30 of transcription start
GL11234	TATA-box	ATATAT	1509	6	-	Brassica napus	core promoter element around -30 of transcription start
GL11234	TATA-box	TATATA	1510	6	-	Arabidopsis thaliana	core promoter element around -30 of transcription start
GL11234	TATA-box	ATATAT	1511	6	-	Brassica napus	core promoter element around -30 of transcription start
GL11234	TATA-box	TATATA	1512	6	-	Arabidopsis thaliana	core promoter element around -30 of transcription start
GL11234	TATA-box	ATATAT	1513	6	-	Brassica napus	core promoter element around -30 of transcription start
GL11234	TATA-box	TATATA	1514	6	-	Arabidopsis thaliana	core promoter element around -30 of transcription start
GL11234	TATA-box	ATATAT	1515	6	-	Brassica napus	core promoter element around -30 of transcription start
GL11234	TATA-box	TATATA	1516	6	-	Arabidopsis thaliana	core promoter element around -30 of transcription start
GL11234	TATA-box	ATATAT	1517	6	-	Brassica napus	core promoter element around -30 of transcription start
GL11234	TATA-box	TATATA	1518	6	-	Arabidopsis thaliana	core promoter element around -30 of transcription start
GL11234	TATA-box	ATATAT	1519	6	-	Brassica napus	core promoter element around -30 of transcription start
GL11234	TATA-box	TATATA	1520	6	-	Arabidopsis thaliana	core promoter element around -30 of transcription start
GL11234	TATA-box	ATATAT	1521	6	-	Brassica napus	core promoter element around -30 of transcription start
GL11234	TATA-box	TATATA	1522	6	-	Arabidopsis thaliana	core promoter element around -30 of transcription start
GL11234	TATA-box	ATATAT	1523	6	-	Brassica napus	core promoter element around -30 of transcription start
GL11234	TATA-box	TATATA	1524	6	-	Arabidopsis thaliana	core promoter element around -30 of transcription start
GL11234	TATA-box	ATATAT	1525	6	-	Brassica napus	core promoter element around -30 of transcription start
GL11234	TATA-box	TATATA	1526	6	-	Arabidopsis thaliana	core promoter element around -30 of transcription start
GL11234	TATA-box	ATATAT	1527	6	-	Brassica napus	core promoter element around -30 of transcription start
GL11234	TATA-box	TATATA	1528	6	-	Arabidopsis thaliana	core promoter element around -30 of transcription start
GL11234	TATA-box	ATATAT	1529	6	-	Brassica napus	core promoter element around -30 of transcription start
GL11234	TATA-box	TATATA	1530	6	-	Arabidopsis thaliana	core promoter element around -30 of transcription start
GL11234	TATA-box	ATATAT	1531	6	-	Brassica napus	core promoter element around -30 of transcription start
GL11234	TATA-box	TATATA	1532	6	-	Arabidopsis thaliana	core promoter element around -30 of transcription start
GL11234	TATA-box	ATATAT	1533	6	-	Brassica napus	core promoter element around -30 of transcription start
GL11234	TATA-box	TATATA	1534	6	-	Arabidopsis thaliana	core promoter element around -30 of transcription start
GL11234	TATA-box	ATATAT	1535	6	-	Brassica napus	core promoter element around -30 of transcription start
GL11234	TATA-box	TATATA	1536	6	-	Arabidopsis thaliana	core promoter element around -30 of transcription start
GL11234	TATA-box	ATATAT	1537	6	-	Brassica napus	core promoter element around -30 of transcription start
GL11234	TATA-box	TATATA	1538	6	-	Arabidopsis thaliana	core promoter element around -30 of transcription start
GL11234	TATA-box	ATATAT	1539	6	-	Brassica napus	core promoter element around -30 of transcription start
GL11234	TATA-box	TATATA	1540	6	-	Arabidopsis thaliana	core promoter element around -30 of transcription start
GL11234	TATA-box	ATATAT	1541	6	-	Brassica napus	core promoter element around -30 of transcription start
GL11234	TATA-box	TATATA	1542	6	-	Arabidopsis thaliana	core promoter element around -30 of transcription start
GL11234	TATA-box	ATATAT	1543	6	-	Brassica napus	core promoter element around -30 of transcription start
GL11234	TATA-box	TATATA	1544	6	-	Arabidopsis thaliana	core promoter element around -30 of transcription start
GL11234	TATA-box	ATATAT	1545	6	-	Brassica napus	core promoter element around -30 of transcription start
GL11234	TATA-box	TATATA	1546	6	-	Arabidopsis thaliana	core promoter element around -30 of transcription start
GL11234	TATA-box	ATATAT	1547	6	-	Brassica napus	core promoter element around -30 of transcription start
GL11234	TATA-box	TATATA	1548	6	-	Arabidopsis thaliana	core promoter element around -30 of transcription start
GL11234	TATA-box	ATATAT	1549	6	-	Brassica napus	core promoter element around -30 of transcription start
GL11234	TATA-box	TATATA	1550	6	-	Arabidopsis thaliana	core promoter element around -30 of transcription start
GL11234	TATA-box	ATATAT	1551	6	-	Brassica napus	core promoter element around -30 of transcription start
GL11234	TATA-box	TATATA	1552	6	-	Arabidopsis thaliana	core promoter element around -30 of transcription start
GL11234	TATA-box	ATATAT	1553	6	-	Brassica napus	core promoter element around -30 of transcription start
GL11234	TATA-box	TATATA	1554	6	-	Arabidopsis thaliana	core promoter element around -30 of transcription start
GL11234	TATA-box	ATATAT	1555	6	-	Brassica napus	core promoter element around -30 of transcription start
GL11234	TATA-box	TATATA	1556	6	-	Arabidopsis thaliana	core promoter element around -30 of transcription start
GL11234	TATA-box	ATATAT	1557	6	-	Brassica napus	core promoter element around -30 of transcription start
GL11234	TATA-box	TATATA	1558	6	-	Arabidopsis thaliana	core promoter element around -30 of transcription start
GL11234	TATA-box	ATATAT	1559	6	-	Brassica napus	core promoter element around -30 of transcription start
GL11234	TATA-box	TATA	1560	4	-	Arabidopsis thaliana	core promoter element around -30 of transcription start
GL11234	TATA-box	TATAA	1568	5	-	Arabidopsis thaliana	core promoter element around -30 of transcription start
GL11234	TATA-box	TATA	1569	4	-	Arabidopsis thaliana	core promoter element around -30 of transcription start
GL11234	TATA-box	TATA	1594	4	-	Arabidopsis thaliana	core promoter element around -30 of transcription start
GL11234	TATA-box	TACAAAA	1609	7	-	Oryza sativa	core promoter element around -30 of transcription start
GL11234	TATA-box	TATA	1744	4	-	Arabidopsis thaliana	core promoter element around -30 of transcription start
GL11234	TATA-box	TATA	1956	4	-	Arabidopsis thaliana	core promoter element around -30 of transcription start
GL11234	A-box	CCGTCC	1755	6	+	Petroselinum crispum	cis-acting regulatory element
GL11234	TCA-element	CCATCTTTTT	1327	9	-	Nicotiana tabacum	cis-acting element involved in salicylic acid responsiveness
GL11234	TGACG-motif	TGACG	1148	5	-	Hordeum vulgare	cis-acting regulatory element involved in the MeJA-responsiveness
GL11234	ARE	AAACCA	1275	6	+	Zea mays	cis-acting regulatory element essential for the anaerobic induction
GL11234	MRE	AACCTAA	788	7	-	Petroselinum crispum	MYB binding site involved in light responsiveness
GL11234	G-Box	CACGTG	242	6	+	Pisum sativum	cis-acting regulatory element involved in light responsiveness
GL11234	G-Box	CACGTG	1855	6	-	Pisum sativum	cis-acting regulatory element involved in light responsiveness
GL11234	CAT-box	GCCACT	23	6	-	Arabidopsis thaliana	cis-acting regulatory element related to meristem expression
GL11234	CAT-box	GCCACT	156	6	-	Arabidopsis thaliana	cis-acting regulatory element related to meristem expression
GL11234	CAT-box	GCCACT	199	6	-	Arabidopsis thaliana	cis-acting regulatory element related to meristem expression
GL11234	TCCC-motif	TCTCCCT	1985	7	-	Spinacia oleracea	part of a light responsive element
GL11234	O2-site	GATGA(C/T)(A/G)TG(A/G)	1713	8	-	Zea mays	cis-acting regulatory element involved in zein metabolism regulation
GL13021	TATC-box	TATCCCA	327	7	+	Oryza sativa	cis-acting element involved in gibberellin-responsiveness
GL13021	AT-rich element	ATAGAAATCAA	1509	10	+	Glycine max	binding site of AT-rich DNA binding protein (ATBP-1)
GL13021	TC-rich repeats	GTTTTCTTAC	747	9	-	Nicotiana tabacum	cis-acting element involved in defense and stress responsiveness
GL13021	GT1-motif	GGTTAA	31	6	+	Arabidopsis thaliana	light responsive element
GL13021	TCA-element	TCAGAAGAGG	1162	9	-	Brassica oleracea	cis-acting element involved in salicylic acid responsiveness
GL13021	TCA-element	CCATCTTTTT	1771	9	-	Nicotiana tabacum	cis-acting element involved in salicylic acid responsiveness
GL13021	ARE	AAACCA	563	6	-	Zea mays	cis-acting regulatory element essential for the anaerobic induction
GL13021	GATA-motif	GATAGGA	283	7	+	Arabidopsis thaliana	part of a light responsive element
GL13021	G-box	CACGTC	831	6	-	Zea mays	cis-acting regulatory element involved in light responsiveness
GL13021	MBS	CAACTG	554	6	+	Arabidopsis thaliana	MYB binding site involved in drought-inducibility
GL13021	MBS	CAACTG	723	6	+	Arabidopsis thaliana	MYB binding site involved in drought-inducibility
GL13021	MBS	CAACTG	1927	6	-	Arabidopsis thaliana	MYB binding site involved in drought-inducibility
GL13021	TATA-box	TATAA	55	5	-	Arabidopsis thaliana	core promoter element around -30 of transcription start
GL13021	TATA-box	TATA	56	4	+	Arabidopsis thaliana	core promoter element around -30 of transcription start
GL13021	TATA-box	TATA	66	4	+	Arabidopsis thaliana	core promoter element around -30 of transcription start
GL13021	TATA-box	TATA	111	4	+	Arabidopsis thaliana	core promoter element around -30 of transcription start
GL13021	TATA-box	TATAAATA	199	8	-	Daucus carota	core promoter element around -30 of transcription start
GL13021	TATA-box	TATAAAT	200	7	-	Brassica juncea	core promoter element around -30 of transcription start
GL13021	TATA-box	TATAAA	201	6	-	Helianthus annuus	core promoter element around -30 of transcription start
GL13021	TATA-box	TATAA	202	5	-	Arabidopsis thaliana	core promoter element around -30 of transcription start
GL13021	TATA-box	TATA	203	4	+	Arabidopsis thaliana	core promoter element around -30 of transcription start
GL13021	TATA-box	TATA	240	4	+	Arabidopsis thaliana	core promoter element around -30 of transcription start
GL13021	TATA-box	taTATAAAtc	319	9	-	Arabidopsis thaliana	core promoter element around -30 of transcription start
GL13021	TATA-box	TATACA	397	6	-	Helianthus annuus	core promoter element around -30 of transcription start
GL13021	TATA-box	TATA	399	4	+	Arabidopsis thaliana	core promoter element around -30 of transcription start
GL13021	TATA-box	TATA	434	4	+	Arabidopsis thaliana	core promoter element around -30 of transcription start
GL13021	TATA-box	ATTATA	609	6	+	Brassica napus	core promoter element around -30 of transcription start
GL13021	TATA-box	TATATAA	610	7	-	Arabidopsis thaliana	core promoter element around -30 of transcription start
GL13021	TATA-box	TATATA	611	6	+	Arabidopsis thaliana	core promoter element around -30 of transcription start
GL13021	TATA-box	ATATAT	612	6	+	Brassica napus	core promoter element around -30 of transcription start
GL13021	TATA-box	TATA	613	4	+	Arabidopsis thaliana	core promoter element around -30 of transcription start
GL13021	TATA-box	ATTATA	632	6	+	Brassica napus	core promoter element around -30 of transcription start
GL13021	TATA-box	TATAA	633	5	-	Arabidopsis thaliana	core promoter element around -30 of transcription start
GL13021	TATA-box	TATA	634	4	+	Arabidopsis thaliana	core promoter element around -30 of transcription start
GL13021	TATA-box	ATATAA	648	6	+	Brassica oleracea	core promoter element around -30 of transcription start
GL13021	TATA-box	TATA	649	4	+	Arabidopsis thaliana	core promoter element around -30 of transcription start
GL13021	TATA-box	TATTTAAA	670	8	+	Arabidopsis thaliana	core promoter element around -30 of transcription start
GL13021	TATA-box	TACATAAA	789	8	+	Oryza sativa	core promoter element around -30 of transcription start
GL13021	TATA-box	TATA	849	4	+	Arabidopsis thaliana	core promoter element around -30 of transcription start
GL13021	TATA-box	ATTATA	1003	6	+	Brassica napus	core promoter element around -30 of transcription start
GL13021	TATA-box	TATAA	1004	5	-	Arabidopsis thaliana	core promoter element around -30 of transcription start
GL13021	TATA-box	TATA	1005	4	+	Arabidopsis thaliana	core promoter element around -30 of transcription start
GL13021	TATA-box	TATAA	1056	5	-	Arabidopsis thaliana	core promoter element around -30 of transcription start
GL13021	TATA-box	TATA	1057	4	-	Arabidopsis thaliana	core promoter element around -30 of transcription start
GL13021	TATA-box	TATAAAA	1279	7	-	Pisum sativum	core promoter element around -30 of transcription start
GL13021	TATA-box	TATAAA	1280	6	-	Helianthus annuus	core promoter element around -30 of transcription start
GL13021	TATA-box	TATAA	1281	5	-	Arabidopsis thaliana	core promoter element around -30 of transcription start
GL13021	TATA-box	TATA	1282	4	-	Arabidopsis thaliana	core promoter element around -30 of transcription start
GL13021	TATA-box	TATA	1319	4	-	Arabidopsis thaliana	core promoter element around -30 of transcription start
GL13021	TATA-box	taTATAAAtc	1508	9	+	Arabidopsis thaliana	core promoter element around -30 of transcription start
GL13021	TATA-box	ATATAA	1509	6	+	Brassica oleracea	core promoter element around -30 of transcription start
GL13021	TATA-box	TATA	1510	4	-	Arabidopsis thaliana	core promoter element around -30 of transcription start
GL13021	TATA-box	TATAAAA	1835	7	-	Pisum sativum	core promoter element around -30 of transcription start
GL13021	TATA-box	TATAAA	1836	6	-	Helianthus annuus	core promoter element around -30 of transcription start
GL13021	TATA-box	TATAA	1837	5	-	Arabidopsis thaliana	core promoter element around -30 of transcription start
GL13021	TATA-box	TATA	1838	4	-	Arabidopsis thaliana	core promoter element around -30 of transcription start
GL13021	TATA-box	ATATAA	1866	6	+	Brassica oleracea	core promoter element around -30 of transcription start
GL13021	TATA-box	TATA	1867	4	-	Arabidopsis thaliana	core promoter element around -30 of transcription start
GL13021	ATC-motif	AGTAATCT	117	8	+	Spinacia oleracea	part of a conserved DNA module involved in light responsiveness
GL13021	ABRE	ACGTG	832	5	+	Arabidopsis thaliana	cis-acting element involved in the abscisic acid responsiveness
GL13021	CAAT-box	CAAAT	220	5	+	Pisum sativum	common cis-acting element in promoter and enhancer regions
GL13021	CAAT-box	CAAAT	402	5	-	Pisum sativum	common cis-acting element in promoter and enhancer regions
GL13021	CAAT-box	CAAAT	590	5	+	Pisum sativum	common cis-acting element in promoter and enhancer regions
GL13021	CAAT-box	CAAAT	603	5	+	Pisum sativum	common cis-acting element in promoter and enhancer regions
GL13021	CAAT-box	CAAAT	619	5	+	Pisum sativum	common cis-acting element in promoter and enhancer regions
GL13021	CAAT-box	CAAAT	645	5	+	Pisum sativum	common cis-acting element in promoter and enhancer regions
GL13021	CAAT-box	CAAAT	780	5	+	Pisum sativum	common cis-acting element in promoter and enhancer regions
GL13021	CAAT-box	CAAAT	785	5	+	Pisum sativum	common cis-acting element in promoter and enhancer regions
GL13021	CAAT-box	CAAAT	809	5	+	Pisum sativum	common cis-acting element in promoter and enhancer regions
GL13021	CAAT-box	CCAAT	1021	5	-	Arabidopsis thaliana	common cis-acting element in promoter and enhancer regions
GL13021	CAAT-box	CAAAT	1060	5	-	Pisum sativum	common cis-acting element in promoter and enhancer regions
GL13021	CAAT-box	CCAAT	1149	5	-	Arabidopsis thaliana	common cis-acting element in promoter and enhancer regions
GL13021	CAAT-box	CAAAT	1260	5	+	Pisum sativum	common cis-acting element in promoter and enhancer regions
GL13021	CAAT-box	CCAAT	1372	5	-	Arabidopsis thaliana	common cis-acting element in promoter and enhancer regions
GL13021	CAAT-box	CAAAT	1485	5	-	Pisum sativum	common cis-acting element in promoter and enhancer regions
GL13021	CAAT-box	CAAAT	1500	5	-	Pisum sativum	common cis-acting element in promoter and enhancer regions
GL13021	CAAT-box	CCAAT	1580	5	-	Arabidopsis thaliana	common cis-acting element in promoter and enhancer regions
GL13021	CAAT-box	CAAAT	1846	5	-	Pisum sativum	common cis-acting element in promoter and enhancer regions
GL13021	CAAT-box	CAAAT	1997	5	-	Pisum sativum	common cis-acting element in promoter and enhancer regions
GL13021	Box 4	ATTAAT	271	6	+	Petroselinum crispum	part of a conserved DNA module involved in light responsiveness
GL13021	Box 4	ATTAAT	465	6	+	Petroselinum crispum	part of a conserved DNA module involved in light responsiveness
GL13021	Box 4	ATTAAT	628	6	+	Petroselinum crispum	part of a conserved DNA module involved in light responsiveness
GL13021	CCAAT-box	CAACGG	977	6	+	Hordeum vulgare	MYBHv1 binding site
GL13021	TGA-element	AACGAC	1338	6	+	Brassica oleracea	auxin-responsive element
GL14058	AT-rich element	ATAGAAATCAA	747	10	-	Glycine max	binding site of AT-rich DNA binding protein (ATBP-1)
GL14058	O2-site	GATGACATGG	590	9	+	Zea mays	cis-acting regulatory element involved in zein metabolism regulation
GL14058	O2-site	GATGATGTGG	1348	9	+	Zea mays	cis-acting regulatory element involved in zein metabolism regulation
GL14058	CAT-box	GCCACT	950	6	+	Arabidopsis thaliana	cis-acting regulatory element related to meristem expression
GL14058	MRE	AACCTAA	308	7	-	Petroselinum crispum	MYB binding site involved in light responsiveness
GL14058	MRE	AACCTAA	1766	7	-	Petroselinum crispum	MYB binding site involved in light responsiveness
GL14058	ARE	AAACCA	677	6	-	Zea mays	cis-acting regulatory element essential for the anaerobic induction
GL14058	TGACG-motif	TGACG	404	5	-	Hordeum vulgare	cis-acting regulatory element involved in the MeJA-responsiveness
GL14058	TGACG-motif	TGACG	1862	5	-	Hordeum vulgare	cis-acting regulatory element involved in the MeJA-responsiveness
GL14058	MBS	CAACTG	362	6	+	Arabidopsis thaliana	MYB binding site involved in drought-inducibility
GL14058	MBS	CAACTG	1820	6	+	Arabidopsis thaliana	MYB binding site involved in drought-inducibility
GL14058	CAG-motif	GAAAGGCAGAC	679	10	-	Arabidopsis thaliana	part of a light response element
GL14058	ABRE	GCAACGTGTC	1276	9	-	Hordeum vulgare	cis-acting element involved in the abscisic acid responsiveness
GL14058	ABRE	AACCCGG	1976	7	-	Arabidopsis thaliana	cis-acting element involved in the abscisic acid responsiveness
GL14058	TATA-box	TATAA	324	5	-	Arabidopsis thaliana	core promoter element around -30 of transcription start
GL14058	TATA-box	TATA	325	4	+	Arabidopsis thaliana	core promoter element around -30 of transcription start
GL14058	TATA-box	TACATAAA	866	8	-	Oryza sativa	core promoter element around -30 of transcription start
GL14058	TATA-box	TATA	1299	4	-	Arabidopsis thaliana	core promoter element around -30 of transcription start
GL14058	TATA-box	ATATAT	1448	6	-	Brassica napus	core promoter element around -30 of transcription start
GL14058	TATA-box	TATA	1449	4	-	Arabidopsis thaliana	core promoter element around -30 of transcription start
GL14058	TATA-box	TATAA	1782	5	-	Arabidopsis thaliana	core promoter element around -30 of transcription start
GL14058	TATA-box	TATA	1783	4	-	Arabidopsis thaliana	core promoter element around -30 of transcription start
GL14058	I-box	AGATAAGG	772	8	-	Triticum aestivum	part of a light responsive element
GL14058	CAAT-box	CAAAT	176	5	-	Pisum sativum	common cis-acting element in promoter and enhancer regions
GL14058	CAAT-box	CAAAT	438	5	+	Pisum sativum	common cis-acting element in promoter and enhancer regions
GL14058	CAAT-box	CCAAT	483	5	-	Arabidopsis thaliana	common cis-acting element in promoter and enhancer regions
GL14058	CAAT-box	CCAAT	507	5	-	Arabidopsis thaliana	common cis-acting element in promoter and enhancer regions
GL14058	CAAT-box	CAAAT	623	5	-	Pisum sativum	common cis-acting element in promoter and enhancer regions
GL14058	CAAT-box	CAAAT	1012	5	+	Pisum sativum	common cis-acting element in promoter and enhancer regions
GL14058	CAAT-box	CAAAT	1100	5	-	Pisum sativum	common cis-acting element in promoter and enhancer regions
GL14058	CAAT-box	CAAAT	1144	5	-	Pisum sativum	common cis-acting element in promoter and enhancer regions
GL14058	CAAT-box	CAAAT	1185	5	+	Pisum sativum	common cis-acting element in promoter and enhancer regions
GL14058	CAAT-box	CCAAT	1194	5	-	Arabidopsis thaliana	common cis-acting element in promoter and enhancer regions
GL14058	CAAT-box	CAAAT	1212	5	-	Pisum sativum	common cis-acting element in promoter and enhancer regions
GL14058	CAAT-box	CAAAT	1445	5	+	Pisum sativum	common cis-acting element in promoter and enhancer regions
GL14058	CAAT-box	CCAAT	1470	5	-	Arabidopsis thaliana	common cis-acting element in promoter and enhancer regions
GL14058	CAAT-box	CAAAT	1634	5	-	Pisum sativum	common cis-acting element in promoter and enhancer regions
GL14058	CAAT-box	CCAAT	1942	5	-	Arabidopsis thaliana	common cis-acting element in promoter and enhancer regions
GL14058	CGTCA-motif	CGTCA	404	5	+	Hordeum vulgare	cis-acting regulatory element involved in the MeJA-responsiveness
GL14058	CGTCA-motif	CGTCA	1862	5	+	Hordeum vulgare	cis-acting regulatory element involved in the MeJA-responsiveness
GL14058	Box 4	ATTAAT	1223	6	-	Petroselinum crispum	part of a conserved DNA module involved in light responsiveness
GL14488	GT1-motif	GGTTAA	1649	6	+	Arabidopsis thaliana	light responsive element
GL14488	MRE	AACCTAA	382	7	+	Petroselinum crispum	MYB binding site involved in light responsiveness
GL14488	MRE	AACCTAA	1449	7	-	Petroselinum crispum	MYB binding site involved in light responsiveness
GL14488	GATA-motif	AAGGATAAGG	913	9	-	Solanum tuberosum	part of a light responsive element
GL14488	GARE-motif	TCTGTTG	1365	7	+	Brassica oleracea	gibberellin-responsive element
GL14488	MBS	CAACTG	205	6	+	Arabidopsis thaliana	MYB binding site involved in drought-inducibility
GL14488	MBS	CAACTG	1804	6	+	Arabidopsis thaliana	MYB binding site involved in drought-inducibility
GL14488	P-box	CCTTTTG	20	7	+	Oryza sativa	gibberellin-responsive element
GL14488	P-box	CCTTTTG	844	7	+	Oryza sativa	gibberellin-responsive element
GL14488	P-box	CCTTTTG	1849	7	-	Oryza sativa	gibberellin-responsive element
GL14488	chs-CMA1a	TTACTTAA	53	8	-	Daucus carota	part of a light responsive element
GL14488	LAMP-element	CTTTATCA	505	8	-	Pisum sativum	part of a light responsive element
GL14488	TATA-box	ATATAT	374	6	+	Brassica napus	core promoter element around -30 of transcription start
GL14488	TATA-box	TATATA	375	6	+	Arabidopsis thaliana	core promoter element around -30 of transcription start
GL14488	TATA-box	TATA	377	4	+	Arabidopsis thaliana	core promoter element around -30 of transcription start
GL14488	TATA-box	ATATAT	412	6	+	Brassica napus	core promoter element around -30 of transcription start
GL14488	TATA-box	TATA	413	4	+	Arabidopsis thaliana	core promoter element around -30 of transcription start
GL14488	TATA-box	TATAAAT	434	7	-	Brassica juncea	core promoter element around -30 of transcription start
GL14488	TATA-box	TATAAA	435	6	-	Helianthus annuus	core promoter element around -30 of transcription start
GL14488	TATA-box	TATAA	436	5	-	Arabidopsis thaliana	core promoter element around -30 of transcription start
GL14488	TATA-box	TATA	437	4	+	Arabidopsis thaliana	core promoter element around -30 of transcription start
GL14488	TATA-box	ATATAA	452	6	+	Brassica oleracea	core promoter element around -30 of transcription start
GL14488	TATA-box	TATA	453	4	+	Arabidopsis thaliana	core promoter element around -30 of transcription start
GL14488	TATA-box	ATATAT	496	6	+	Brassica napus	core promoter element around -30 of transcription start
GL14488	TATA-box	TATATA	497	6	+	Arabidopsis thaliana	core promoter element around -30 of transcription start
GL14488	TATA-box	ATATAA	498	6	+	Brassica oleracea	core promoter element around -30 of transcription start
GL14488	TATA-box	TATA	499	4	+	Arabidopsis thaliana	core promoter element around -30 of transcription start
GL14488	TATA-box	TATAAAA	555	7	-	Pisum sativum	core promoter element around -30 of transcription start
GL14488	TATA-box	TATAAA	556	6	-	Helianthus annuus	core promoter element around -30 of transcription start
GL14488	TATA-box	TATATAA	557	7	-	Arabidopsis thaliana	core promoter element around -30 of transcription start
GL14488	TATA-box	TATATA	558	6	+	Arabidopsis thaliana	core promoter element around -30 of transcription start
GL14488	TATA-box	ATATAT	559	6	+	Brassica napus	core promoter element around -30 of transcription start
GL14488	TATA-box	TATA	560	4	+	Arabidopsis thaliana	core promoter element around -30 of transcription start
GL14488	TATA-box	TATA	593	4	+	Arabidopsis thaliana	core promoter element around -30 of transcription start
GL14488	TATA-box	TATAAAA	671	7	-	Pisum sativum	core promoter element around -30 of transcription start
GL14488	TATA-box	TATAAA	672	6	-	Helianthus annuus	core promoter element around -30 of transcription start
GL14488	TATA-box	TATAA	673	5	-	Arabidopsis thaliana	core promoter element around -30 of transcription start
GL14488	TATA-box	TATA	674	4	+	Arabidopsis thaliana	core promoter element around -30 of transcription start
GL14488	TATA-box	TATAAAA	696	7	-	Pisum sativum	core promoter element around -30 of transcription start
GL14488	TATA-box	TATAAA	697	6	-	Helianthus annuus	core promoter element around -30 of transcription start
GL14488	TATA-box	TATAA	698	5	-	Arabidopsis thaliana	core promoter element around -30 of transcription start
GL14488	TATA-box	TATA	699	4	+	Arabidopsis thaliana	core promoter element around -30 of transcription start
GL14488	TATA-box	TATATAA	715	7	-	Arabidopsis thaliana	core promoter element around -30 of transcription start
GL14488	TATA-box	TATATA	716	6	+	Arabidopsis thaliana	core promoter element around -30 of transcription start
GL14488	TATA-box	ATATAT	717	6	+	Brassica napus	core promoter element around -30 of transcription start
GL14488	TATA-box	TATA	718	4	+	Arabidopsis thaliana	core promoter element around -30 of transcription start
GL14488	TATA-box	ATATAT	727	6	+	Brassica napus	core promoter element around -30 of transcription start
GL14488	TATA-box	TATATA	728	6	+	Arabidopsis thaliana	core promoter element around -30 of transcription start
GL14488	TATA-box	ATATAA	729	6	+	Brassica oleracea	core promoter element around -30 of transcription start
GL14488	TATA-box	TATA	730	4	+	Arabidopsis thaliana	core promoter element around -30 of transcription start
GL14488	TATA-box	TATA	830	4	+	Arabidopsis thaliana	core promoter element around -30 of transcription start
GL14488	TATA-box	TACAAAA	846	7	-	Oryza sativa	core promoter element around -30 of transcription start
GL14488	TATA-box	TATAAAA	854	7	-	Pisum sativum	core promoter element around -30 of transcription start
GL14488	TATA-box	TATAAA	855	6	-	Helianthus annuus	core promoter element around -30 of transcription start
GL14488	TATA-box	TATATAA	856	7	-	Arabidopsis thaliana	core promoter element around -30 of transcription start
GL14488	TATA-box	TATATA	857	6	+	Arabidopsis thaliana	core promoter element around -30 of transcription start
GL14488	TATA-box	TATATTTATATTT	858	12	-	Avena sativa	core promoter element around -30 of transcription start
GL14488	TATA-box	TATATA	859	6	+	Arabidopsis thaliana	core promoter element around -30 of transcription start
GL14488	TATA-box	ATATAA	860	6	+	Brassica oleracea	core promoter element around -30 of transcription start
GL14488	TATA-box	TATA	861	4	+	Arabidopsis thaliana	core promoter element around -30 of transcription start
GL14488	TATA-box	ATATAA	866	6	+	Brassica oleracea	core promoter element around -30 of transcription start
GL14488	TATA-box	TATA	867	4	+	Arabidopsis thaliana	core promoter element around -30 of transcription start
GL14488	TATA-box	ATTATA	873	6	+	Brassica napus	core promoter element around -30 of transcription start
GL14488	TATA-box	TATATAA	874	7	-	Arabidopsis thaliana	core promoter element around -30 of transcription start
GL14488	TATA-box	TATATA	875	6	+	Arabidopsis thaliana	core promoter element around -30 of transcription start
GL14488	TATA-box	ATATAT	876	6	+	Brassica napus	core promoter element around -30 of transcription start
GL14488	TATA-box	TATATA	877	6	+	Arabidopsis thaliana	core promoter element around -30 of transcription start
GL14488	TATA-box	ATATAT	878	6	+	Brassica napus	core promoter element around -30 of transcription start
GL14488	TATA-box	TATATA	879	6	+	Arabidopsis thaliana	core promoter element around -30 of transcription start
GL14488	TATA-box	ATATAT	880	6	+	Brassica napus	core promoter element around -30 of transcription start
GL14488	TATA-box	TATATA	881	6	+	Arabidopsis thaliana	core promoter element around -30 of transcription start
GL14488	TATA-box	ATATAT	882	6	+	Brassica napus	core promoter element around -30 of transcription start
GL14488	TATA-box	TATATA	883	6	+	Arabidopsis thaliana	core promoter element around -30 of transcription start
GL14488	TATA-box	ATATAT	884	6	+	Brassica napus	core promoter element around -30 of transcription start
GL14488	TATA-box	TATATA	885	6	+	Arabidopsis thaliana	core promoter element around -30 of transcription start
GL14488	TATA-box	ATATAT	886	6	+	Brassica napus	core promoter element around -30 of transcription start
GL14488	TATA-box	TATATA	887	6	+	Arabidopsis thaliana	core promoter element around -30 of transcription start
GL14488	TATA-box	ATATAT	888	6	+	Brassica napus	core promoter element around -30 of transcription start
GL14488	TATA-box	TATATA	889	6	+	Arabidopsis thaliana	core promoter element around -30 of transcription start
GL14488	TATA-box	ATATAT	890	6	+	Brassica napus	core promoter element around -30 of transcription start
GL14488	TATA-box	TATATA	891	6	+	Arabidopsis thaliana	core promoter element around -30 of transcription start
GL14488	TATA-box	ATATAA	892	6	+	Brassica oleracea	core promoter element around -30 of transcription start
GL14488	TATA-box	TATA	893	4	+	Arabidopsis thaliana	core promoter element around -30 of transcription start
GL14488	TATA-box	TATAAAT	897	7	-	Brassica juncea	core promoter element around -30 of transcription start
GL14488	TATA-box	TATAAA	898	6	-	Helianthus annuus	core promoter element around -30 of transcription start
GL14488	TATA-box	TATAA	899	5	-	Arabidopsis thaliana	core promoter element around -30 of transcription start
GL14488	TATA-box	TATA	900	4	+	Arabidopsis thaliana	core promoter element around -30 of transcription start
GL14488	TATA-box	ATATAA	959	6	+	Brassica oleracea	core promoter element around -30 of transcription start
GL14488	TATA-box	TATA	960	4	+	Arabidopsis thaliana	core promoter element around -30 of transcription start
GL14488	TATA-box	TACAAAA	1501	7	-	Oryza sativa	core promoter element around -30 of transcription start
GL14488	TATA-box	TATA	1952	4	-	Arabidopsis thaliana	core promoter element around -30 of transcription start
GL14488	TATA-box	TATAA	1979	5	-	Arabidopsis thaliana	core promoter element around -30 of transcription start
GL14488	TATA-box	TATA	1980	4	-	Arabidopsis thaliana	core promoter element around -30 of transcription start
GL14488	CAAT-box	CAAAT	36	5	+	Pisum sativum	common cis-acting element in promoter and enhancer regions
GL14488	CAAT-box	CCAAT	397	5	+	Arabidopsis thaliana	common cis-acting element in promoter and enhancer regions
GL14488	CAAT-box	CAAAT	416	5	-	Pisum sativum	common cis-acting element in promoter and enhancer regions
GL14488	CAAT-box	CAAAT	447	5	-	Pisum sativum	common cis-acting element in promoter and enhancer regions
GL14488	CAAT-box	CAAAT	1348	5	-	Pisum sativum	common cis-acting element in promoter and enhancer regions
GL14488	CAAT-box	CAAAT	1525	5	-	Pisum sativum	common cis-acting element in promoter and enhancer regions
GL14488	Box 4	ATTAAT	645	6	+	Petroselinum crispum	part of a conserved DNA module involved in light responsiveness
GL14488	Box 4	ATTAAT	972	6	+	Petroselinum crispum	part of a conserved DNA module involved in light responsiveness
GL16029	GATA-motif	AAGATAAGATT	28	10	+	Arabidopsis thaliana	part of a light responsive element
GL16029	Box II	CCACGTGGC	631	9	+	Petroselinum crispum	part of a light responsive element
GL16029	Unnamed__1	GAATTTAATTAA	1417	11	-	Glycine max	60K protein binding site
GL16029	TGACG-motif	TGACG	1784	5	-	Hordeum vulgare	cis-acting regulatory element involved in the MeJA-responsiveness
GL16029	A-box	CCGTCC	916	6	-	Petroselinum crispum	cis-acting regulatory element
GL16029	A-box	CCGTCC	1003	6	+	Petroselinum crispum	cis-acting regulatory element
GL16029	CAT-box	GCCACT	418	6	-	Arabidopsis thaliana	cis-acting regulatory element related to meristem expression
GL16029	CAT-box	GCCACT	695	6	-	Arabidopsis thaliana	cis-acting regulatory element related to meristem expression
GL16029	CAT-box	GCCACT	823	6	+	Arabidopsis thaliana	cis-acting regulatory element related to meristem expression
GL16029	G-Box	CACGTG	632	6	+	Pisum sativum	cis-acting regulatory element involved in light responsiveness
GL16029	G-Box	CACGTT	1109	6	-	Pisum sativum	cis-acting regulatory element involved in light responsiveness
GL16029	CGTCA-motif	CGTCA	1784	5	+	Hordeum vulgare	cis-acting regulatory element involved in the MeJA-responsiveness
GL16029	Box 4	ATTAAT	98	6	+	Petroselinum crispum	part of a conserved DNA module involved in light responsiveness
GL16029	Box 4	ATTAAT	334	6	+	Petroselinum crispum	part of a conserved DNA module involved in light responsiveness
GL16029	Box 4	ATTAAT	372	6	+	Petroselinum crispum	part of a conserved DNA module involved in light responsiveness
GL16029	Box 4	ATTAAT	466	6	+	Petroselinum crispum	part of a conserved DNA module involved in light responsiveness
GL16029	CCAAT-box	CAACGG	500	6	+	Hordeum vulgare	MYBHv1 binding site
GL16029	CCAAT-box	CAACGG	513	6	-	Hordeum vulgare	MYBHv1 binding site
GL16029	CAAT-box	CCAAT	134	5	-	Arabidopsis thaliana	common cis-acting element in promoter and enhancer regions
GL16029	CAAT-box	CAAAT	340	5	+	Pisum sativum	common cis-acting element in promoter and enhancer regions
GL16029	CAAT-box	CAAAT	346	5	-	Pisum sativum	common cis-acting element in promoter and enhancer regions
GL16029	CAAT-box	CAAAT	355	5	-	Pisum sativum	common cis-acting element in promoter and enhancer regions
GL16029	CAAT-box	CCAAT	424	5	+	Arabidopsis thaliana	common cis-acting element in promoter and enhancer regions
GL16029	CAAT-box	CCAAT	534	5	+	Arabidopsis thaliana	common cis-acting element in promoter and enhancer regions
GL16029	CAAT-box	CAAAT	578	5	+	Pisum sativum	common cis-acting element in promoter and enhancer regions
GL16029	CAAT-box	CAAAT	612	5	+	Pisum sativum	common cis-acting element in promoter and enhancer regions
GL16029	CAAT-box	CCAAT	659	5	-	Arabidopsis thaliana	common cis-acting element in promoter and enhancer regions
GL16029	CAAT-box	CCAAT	731	5	+	Arabidopsis thaliana	common cis-acting element in promoter and enhancer regions
GL16029	CAAT-box	CAAAT	866	5	-	Pisum sativum	common cis-acting element in promoter and enhancer regions
GL16029	circadian	CAAAGATATC	710	9	-	Lycopersicon esculentum	cis-acting regulatory element involved in circadian control
GL16029	circadian	CAAAGATATC	842	9	-	Lycopersicon esculentum	cis-acting regulatory element involved in circadian control
GL16029	MBSI	aaaAaaC(G/C)GTTA	1149	10.5	-	Petunia hybrida	MYB binding site involved in flavonoid biosynthetic genes regulation
GL16029	TATA-box	taTATAAAtc	35	9	-	Arabidopsis thaliana	core promoter element around -30 of transcription start
GL16029	TATA-box	TATAAAA	38	7	-	Pisum sativum	core promoter element around -30 of transcription start
GL16029	TATA-box	TATAAA	39	6	-	Helianthus annuus	core promoter element around -30 of transcription start
GL16029	TATA-box	TATAA	40	5	-	Arabidopsis thaliana	core promoter element around -30 of transcription start
GL16029	TATA-box	TATA	41	4	+	Arabidopsis thaliana	core promoter element around -30 of transcription start
GL16029	TATA-box	TATAAAA	226	7	-	Pisum sativum	core promoter element around -30 of transcription start
GL16029	TATA-box	TATAAA	227	6	-	Helianthus annuus	core promoter element around -30 of transcription start
GL16029	TATA-box	TATATAA	228	7	-	Arabidopsis thaliana	core promoter element around -30 of transcription start
GL16029	TATA-box	TATATA	229	6	+	Arabidopsis thaliana	core promoter element around -30 of transcription start
GL16029	TATA-box	TATA	231	4	+	Arabidopsis thaliana	core promoter element around -30 of transcription start
GL16029	TATA-box	ATATAA	242	6	+	Brassica oleracea	core promoter element around -30 of transcription start
GL16029	TATA-box	TATA	243	4	+	Arabidopsis thaliana	core promoter element around -30 of transcription start
GL16029	TATA-box	ATATAT	250	6	+	Brassica napus	core promoter element around -30 of transcription start
GL16029	TATA-box	TATATA	251	6	+	Arabidopsis thaliana	core promoter element around -30 of transcription start
GL16029	TATA-box	ATATAT	252	6	+	Brassica napus	core promoter element around -30 of transcription start
GL16029	TATA-box	TATA	253	4	+	Arabidopsis thaliana	core promoter element around -30 of transcription start
GL16029	TATA-box	TATTTAAA	255	8	+	Arabidopsis thaliana	core promoter element around -30 of transcription start
GL16029	TATA-box	TATAAATA	289	8	-	Daucus carota	core promoter element around -30 of transcription start
GL16029	TATA-box	TATAAAT	290	7	-	Brassica juncea	core promoter element around -30 of transcription start
GL16029	TATA-box	TATAAA	291	6	-	Helianthus annuus	core promoter element around -30 of transcription start
GL16029	TATA-box	TATAA	292	5	-	Arabidopsis thaliana	core promoter element around -30 of transcription start
GL16029	TATA-box	TATA	293	4	+	Arabidopsis thaliana	core promoter element around -30 of transcription start
GL16029	TATA-box	TACAAAA	308	7	+	Oryza sativa	core promoter element around -30 of transcription start
GL16029	TATA-box	TATACA	317	6	-	Helianthus annuus	core promoter element around -30 of transcription start
GL16029	TATA-box	TATA	319	4	+	Arabidopsis thaliana	core promoter element around -30 of transcription start
GL16029	TATA-box	TATAA	329	5	-	Arabidopsis thaliana	core promoter element around -30 of transcription start
GL16029	TATA-box	TATA	330	4	+	Arabidopsis thaliana	core promoter element around -30 of transcription start
GL16029	TATA-box	ATATAT	362	6	+	Brassica napus	core promoter element around -30 of transcription start
GL16029	TATA-box	TATA	363	4	+	Arabidopsis thaliana	core promoter element around -30 of transcription start
GL16029	TATA-box	TATTTAAA	395	8	+	Arabidopsis thaliana	core promoter element around -30 of transcription start
GL16029	TATA-box	TACATAAA	452	8	+	Oryza sativa	core promoter element around -30 of transcription start
GL16029	TATA-box	TACAAAA	703	7	-	Oryza sativa	core promoter element around -30 of transcription start
GL16029	TATA-box	TATA	890	4	+	Arabidopsis thaliana	core promoter element around -30 of transcription start
GL16029	TATA-box	TATA	1248	4	-	Arabidopsis thaliana	core promoter element around -30 of transcription start
GL16029	TATA-box	TACAAAA	1269	7	-	Oryza sativa	core promoter element around -30 of transcription start
GL16029	TATA-box	TATA	1490	4	-	Arabidopsis thaliana	core promoter element around -30 of transcription start
GL16029	TATA-box	TATACA	1495	6	-	Helianthus annuus	core promoter element around -30 of transcription start
GL16029	TATA-box	TATA	1497	4	-	Arabidopsis thaliana	core promoter element around -30 of transcription start
GL16029	TATA-box	ATATAT	1501	6	-	Brassica napus	core promoter element around -30 of transcription start
GL16029	TATA-box	TATATA	1502	6	-	Arabidopsis thaliana	core promoter element around -30 of transcription start
GL16029	TATA-box	ATATAT	1503	6	-	Brassica napus	core promoter element around -30 of transcription start
GL16029	TATA-box	TATATA	1504	6	-	Arabidopsis thaliana	core promoter element around -30 of transcription start
GL16029	TATA-box	ATATAT	1505	6	-	Brassica napus	core promoter element around -30 of transcription start
GL16029	TATA-box	TATATA	1506	6	-	Arabidopsis thaliana	core promoter element around -30 of transcription start
GL16029	TATA-box	ATATAT	1507	6	-	Brassica napus	core promoter element around -30 of transcription start
GL16029	TATA-box	TATATA	1508	6	-	Arabidopsis thaliana	core promoter element around -30 of transcription start
GL16029	TATA-box	ATATAT	1509	6	-	Brassica napus	core promoter element around -30 of transcription start
GL16029	TATA-box	TATATA	1510	6	-	Arabidopsis thaliana	core promoter element around -30 of transcription start
GL16029	TATA-box	ATATAT	1511	6	-	Brassica napus	core promoter element around -30 of transcription start
GL16029	TATA-box	TATATA	1512	6	-	Arabidopsis thaliana	core promoter element around -30 of transcription start
GL16029	TATA-box	ATATAT	1513	6	-	Brassica napus	core promoter element around -30 of transcription start
GL16029	TATA-box	TATATA	1514	6	-	Arabidopsis thaliana	core promoter element around -30 of transcription start
GL16029	TATA-box	ATATAT	1515	6	-	Brassica napus	core promoter element around -30 of transcription start
GL16029	TATA-box	TATATA	1516	6	-	Arabidopsis thaliana	core promoter element around -30 of transcription start
GL16029	TATA-box	ATATAT	1517	6	-	Brassica napus	core promoter element around -30 of transcription start
GL16029	TATA-box	TATATA	1518	6	-	Arabidopsis thaliana	core promoter element around -30 of transcription start
GL16029	TATA-box	ATATAT	1519	6	-	Brassica napus	core promoter element around -30 of transcription start
GL16029	TATA-box	TATATA	1520	6	-	Arabidopsis thaliana	core promoter element around -30 of transcription start
GL16029	TATA-box	ATATAA	1521	6	+	Brassica oleracea	core promoter element around -30 of transcription start
GL16029	TATA-box	TATA	1522	4	-	Arabidopsis thaliana	core promoter element around -30 of transcription start
GL16029	TATA-box	TAAAGATT	1532	8	-	Arabidopsis thaliana	core promoter element around -30 of transcription start
GL16029	TATA-box	taTATAAAg	1541	9	-	Lycopersicon esculentum	core promoter element around -30 of transcription start
GL16029	TATA-box	TATAAA	1542	6	-	Helianthus annuus	core promoter element around -30 of transcription start
GL16029	TATA-box	TATATAA	1543	7	-	Arabidopsis thaliana	core promoter element around -30 of transcription start
GL16029	TATA-box	TATATA	1544	6	-	Arabidopsis thaliana	core promoter element around -30 of transcription start
GL16029	TATA-box	ATATAT	1545	6	-	Brassica napus	core promoter element around -30 of transcription start
GL16029	TATA-box	TATATA	1546	6	-	Arabidopsis thaliana	core promoter element around -30 of transcription start
GL16029	TATA-box	ATATAA	1547	6	+	Brassica oleracea	core promoter element around -30 of transcription start
GL16029	TATA-box	TATA	1548	4	-	Arabidopsis thaliana	core promoter element around -30 of transcription start
GL16029	TATA-box	TAAAGATT	1569	8	-	Arabidopsis thaliana	core promoter element around -30 of transcription start
GL16029	TATA-box	TATA	1775	4	-	Arabidopsis thaliana	core promoter element around -30 of transcription start
GL16029	TATA-box	ATATAA	1885	6	+	Brassica oleracea	core promoter element around -30 of transcription start
GL16029	TATA-box	TATA	1886	4	-	Arabidopsis thaliana	core promoter element around -30 of transcription start
GL16029	ABRE	CACGTG	632	6	+	Arabidopsis thaliana	cis-acting element involved in the abscisic acid responsiveness
GL16029	ABRE	ACGTG	633	5	+	Arabidopsis thaliana	cis-acting element involved in the abscisic acid responsiveness
GL16029	ABRE	ACGTG	1110	5	+	Arabidopsis thaliana	cis-acting element involved in the abscisic acid responsiveness
GL16029	ABRE	ACGTG	1380	5	+	Arabidopsis thaliana	cis-acting element involved in the abscisic acid responsiveness
GL16029	MSA-like	TCCAACGGT	498	9	+	Catharanthus roseus	cis-acting element involved in cell cycle regulation
GL16029	MBS	CAACTG	1408	6	-	Arabidopsis thaliana	MYB binding site involved in drought-inducibility
GL16029	G-box	GCCACGTGGA	630	9	-	Arabidopsis thaliana	cis-acting regulatory element involved in light responsiveness
GL16029	G-box	CACGTG	632	6	+	Arabidopsis thaliana	cis-acting regulatory element involved in light responsiveness
GL16029	G-box	CACGTC	1379	6	-	Zea mays	cis-acting regulatory element involved in light responsiveness
GL16029	LTR	CCGAAA	1196	6	-	Hordeum vulgare	cis-acting element involved in low-temperature responsiveness
GL16029	TCT-motif	TCTTAC	81	6	-	Arabidopsis thaliana	part of a light responsive element
GL16029	TCT-motif	TCTTAC	449	6	+	Arabidopsis thaliana	part of a light responsive element
GL16029	TCT-motif	TCTTAC	1356	6	+	Arabidopsis thaliana	part of a light responsive element
GL16832	ARE	AAACCA	1182	6	-	Zea mays	cis-acting regulatory element essential for the anaerobic induction
GL16832	ARE	AAACCA	1910	6	+	Zea mays	cis-acting regulatory element essential for the anaerobic induction
GL16832	ARE	AAACCA	1915	6	+	Zea mays	cis-acting regulatory element essential for the anaerobic induction
GL16832	GT1-motif	GGTTAAT	1351	7	-	Avena sativa	light responsive element
GL16832	GT1-motif	GGTTAA	1352	6	-	Arabidopsis thaliana	light responsive element
GL16832	TGACG-motif	TGACG	940	5	-	Hordeum vulgare	cis-acting regulatory element involved in the MeJA-responsiveness
GL16832	TGACG-motif	TGACG	1381	5	-	Hordeum vulgare	cis-acting regulatory element involved in the MeJA-responsiveness
GL16832	AuxRR-core	GGTCCAT	907	7	-	Nicotiana tabacum	cis-acting regulatory element involved in auxin responsiveness
GL16832	TCCC-motif	TCTCCCT	1135	7	+	Spinacia oleracea	part of a light responsive element
GL16832	CAT-box	GCCACT	1597	6	+	Arabidopsis thaliana	cis-acting regulatory element related to meristem expression
GL16832	TATC-box	TATCCCA	423	7	-	Oryza sativa	cis-acting element involved in gibberellin-responsiveness
GL16832	G-Box	CACGTG	1616	6	-	Pisum sativum	cis-acting regulatory element involved in light responsiveness
GL16832	CAAT-box	CAAAT	335	5	-	Pisum sativum	common cis-acting element in promoter and enhancer regions
GL16832	CAAT-box	CCAAT	362	5	+	Arabidopsis thaliana	common cis-acting element in promoter and enhancer regions
GL16832	CAAT-box	CAAAT	528	5	-	Pisum sativum	common cis-acting element in promoter and enhancer regions
GL16832	CAAT-box	CAAAT	661	5	-	Pisum sativum	common cis-acting element in promoter and enhancer regions
GL16832	CAAT-box	CAAAT	677	5	-	Pisum sativum	common cis-acting element in promoter and enhancer regions
GL16832	CAAT-box	CCAAT	811	5	-	Arabidopsis thaliana	common cis-acting element in promoter and enhancer regions
GL16832	CAAT-box	CCAAT	919	5	+	Arabidopsis thaliana	common cis-acting element in promoter and enhancer regions
GL16832	CAAT-box	CAAAT	1150	5	+	Pisum sativum	common cis-acting element in promoter and enhancer regions
GL16832	CAAT-box	CCAAT	1168	5	+	Arabidopsis thaliana	common cis-acting element in promoter and enhancer regions
GL16832	CAAT-box	CAAAT	1537	5	-	Pisum sativum	common cis-acting element in promoter and enhancer regions
GL16832	CAAT-box	CCAAT	1823	5	+	Arabidopsis thaliana	common cis-acting element in promoter and enhancer regions
GL16832	CGTCA-motif	CGTCA	940	5	+	Hordeum vulgare	cis-acting regulatory element involved in the MeJA-responsiveness
GL16832	CGTCA-motif	CGTCA	1381	5	+	Hordeum vulgare	cis-acting regulatory element involved in the MeJA-responsiveness
GL16832	TGA-element	AACGAC	968	6	+	Brassica oleracea	auxin-responsive element
GL16832	TGA-element	AACGAC	1970	6	+	Brassica oleracea	auxin-responsive element
GL16832	Box 4	ATTAAT	542	6	+	Petroselinum crispum	part of a conserved DNA module involved in light responsiveness
GL16832	Box 4	ATTAAT	655	6	+	Petroselinum crispum	part of a conserved DNA module involved in light responsiveness
GL16832	Box 4	ATTAAT	826	6	+	Petroselinum crispum	part of a conserved DNA module involved in light responsiveness
GL16832	MBS	CAACTG	308	6	+	Arabidopsis thaliana	MYB binding site involved in drought-inducibility
GL16832	ABRE	ACGTG	938	5	-	Arabidopsis thaliana	cis-acting element involved in the abscisic acid responsiveness
GL16832	ABRE	CACGTG	1616	6	-	Arabidopsis thaliana	cis-acting element involved in the abscisic acid responsiveness
GL16832	ABRE	ACGTG	1617	5	+	Arabidopsis thaliana	cis-acting element involved in the abscisic acid responsiveness
GL16832	ABRE	CGTACGTGCA	1943	9	-	Hordeum vulgare	cis-acting element involved in the abscisic acid responsiveness
GL16832	TATA-box	TATACA	19	6	-	Helianthus annuus	core promoter element around -30 of transcription start
GL16832	TATA-box	TATA	21	4	+	Arabidopsis thaliana	core promoter element around -30 of transcription start
GL16832	TATA-box	TATAA	376	5	-	Arabidopsis thaliana	core promoter element around -30 of transcription start
GL16832	TATA-box	TATA	377	4	+	Arabidopsis thaliana	core promoter element around -30 of transcription start
GL16832	TATA-box	TATAAA	482	6	-	Helianthus annuus	core promoter element around -30 of transcription start
GL16832	TATA-box	TATAA	483	5	-	Arabidopsis thaliana	core promoter element around -30 of transcription start
GL16832	TATA-box	TATA	484	4	+	Arabidopsis thaliana	core promoter element around -30 of transcription start
GL16832	TATA-box	ATATAT	538	6	+	Brassica napus	core promoter element around -30 of transcription start
GL16832	TATA-box	TATA	539	4	+	Arabidopsis thaliana	core promoter element around -30 of transcription start
GL16832	TATA-box	ATATAT	592	6	+	Brassica napus	core promoter element around -30 of transcription start
GL16832	TATA-box	TATA	593	4	+	Arabidopsis thaliana	core promoter element around -30 of transcription start
GL16832	TATA-box	TATACA	609	6	-	Helianthus annuus	core promoter element around -30 of transcription start
GL16832	TATA-box	TATATA	611	6	+	Arabidopsis thaliana	core promoter element around -30 of transcription start
GL16832	TATA-box	TATA	613	4	+	Arabidopsis thaliana	core promoter element around -30 of transcription start
GL16832	TATA-box	taTATAAAtc	621	9	-	Arabidopsis thaliana	core promoter element around -30 of transcription start
GL16832	TATA-box	TATAAAT	622	7	-	Brassica juncea	core promoter element around -30 of transcription start
GL16832	TATA-box	TATAAA	623	6	-	Helianthus annuus	core promoter element around -30 of transcription start
GL16832	TATA-box	TATATAA	624	7	-	Arabidopsis thaliana	core promoter element around -30 of transcription start
GL16832	TATA-box	TATATA	625	6	+	Arabidopsis thaliana	core promoter element around -30 of transcription start
GL16832	TATA-box	ATATAA	626	6	+	Brassica oleracea	core promoter element around -30 of transcription start
GL16832	TATA-box	TATA	627	4	+	Arabidopsis thaliana	core promoter element around -30 of transcription start
GL16832	TATA-box	TATA	634	4	+	Arabidopsis thaliana	core promoter element around -30 of transcription start
GL16832	TATA-box	TATACA	684	6	-	Helianthus annuus	core promoter element around -30 of transcription start
GL16832	TATA-box	TATATA	686	6	+	Arabidopsis thaliana	core promoter element around -30 of transcription start
GL16832	TATA-box	ATATAT	687	6	+	Brassica napus	core promoter element around -30 of transcription start
GL16832	TATA-box	TATATA	688	6	+	Arabidopsis thaliana	core promoter element around -30 of transcription start
GL16832	TATA-box	ATATAT	689	6	+	Brassica napus	core promoter element around -30 of transcription start
GL16832	TATA-box	TATATA	690	6	+	Arabidopsis thaliana	core promoter element around -30 of transcription start
GL16832	TATA-box	ATATAT	691	6	+	Brassica napus	core promoter element around -30 of transcription start
GL16832	TATA-box	TATATA	692	6	+	Arabidopsis thaliana	core promoter element around -30 of transcription start
GL16832	TATA-box	ATATAT	693	6	+	Brassica napus	core promoter element around -30 of transcription start
GL16832	TATA-box	TATA	694	4	+	Arabidopsis thaliana	core promoter element around -30 of transcription start
GL16832	TATA-box	ATATAT	835	6	+	Brassica napus	core promoter element around -30 of transcription start
GL16832	TATA-box	TATA	836	4	+	Arabidopsis thaliana	core promoter element around -30 of transcription start
GL16832	TATA-box	ATTATA	1020	6	+	Brassica napus	core promoter element around -30 of transcription start
GL16832	TATA-box	TATAA	1021	5	-	Arabidopsis thaliana	core promoter element around -30 of transcription start
GL16832	TATA-box	TATA	1022	4	-	Arabidopsis thaliana	core promoter element around -30 of transcription start
GL16832	TATA-box	ATATAA	1234	6	+	Brassica oleracea	core promoter element around -30 of transcription start
GL16832	TATA-box	TATA	1235	4	-	Arabidopsis thaliana	core promoter element around -30 of transcription start
GL16832	TATA-box	ATTATA	1420	6	+	Brassica napus	core promoter element around -30 of transcription start
GL16832	TATA-box	TATAA	1421	5	-	Arabidopsis thaliana	core promoter element around -30 of transcription start
GL16832	TATA-box	TATA	1422	4	-	Arabidopsis thaliana	core promoter element around -30 of transcription start
GL16832	TATA-box	ATATAA	1546	6	+	Brassica oleracea	core promoter element around -30 of transcription start
GL16832	TATA-box	TATA	1547	4	-	Arabidopsis thaliana	core promoter element around -30 of transcription start
GL16832	TATA-box	TATATAA	1875	7	-	Arabidopsis thaliana	core promoter element around -30 of transcription start
GL16832	TATA-box	TATATA	1876	6	-	Arabidopsis thaliana	core promoter element around -30 of transcription start
GL16832	TATA-box	ATATAT	1877	6	-	Brassica napus	core promoter element around -30 of transcription start
GL16832	TATA-box	TATA	1878	4	-	Arabidopsis thaliana	core promoter element around -30 of transcription start
GL16832	G-box	CACGAC	124	6	+	Zea mays	cis-acting regulatory element involved in light responsiveness
GL16832	G-box	CACGTC	938	6	+	Zea mays	cis-acting regulatory element involved in light responsiveness
GL16832	G-box	CACGTG	1616	6	-	Arabidopsis thaliana	cis-acting regulatory element involved in light responsiveness
GL16832	TCT-motif	TCTTAC	698	6	+	Arabidopsis thaliana	part of a light responsive element
GL16832	TCT-motif	TCTTAC	1680	6	+	Arabidopsis thaliana	part of a light responsive element
GL20265	GARE-motif	TCTGTTG	1321	7	+	Brassica oleracea	gibberellin-responsive element
GL20265	G-box	TAACACGTAG	1862	9	+	Brassica oleracea	cis-acting regulatory element involved in light responsiveness
GL20265	AT1-motif	AATTATTTTTTATT	211	14	-	Solanum tuberosum	part of a light responsive module
GL20265	AT1-motif	AATTATTTTTTATT	221	13	+	Solanum tuberosum	part of a light responsive module
GL20265	AT1-motif	AATTATTTTTTATT	1678	13	-	Solanum tuberosum	part of a light responsive module
GL20265	TATA-box	TATAAATA	101	8	-	Daucus carota	core promoter element around -30 of transcription start
GL20265	TATA-box	TATAAAT	102	7	-	Brassica juncea	core promoter element around -30 of transcription start
GL20265	TATA-box	TATAAA	103	6	-	Helianthus annuus	core promoter element around -30 of transcription start
GL20265	TATA-box	TATAA	104	5	-	Arabidopsis thaliana	core promoter element around -30 of transcription start
GL20265	TATA-box	TATA	105	4	+	Arabidopsis thaliana	core promoter element around -30 of transcription start
GL20265	TATA-box	TATAAA	165	6	-	Helianthus annuus	core promoter element around -30 of transcription start
GL20265	TATA-box	TATAA	166	5	-	Arabidopsis thaliana	core promoter element around -30 of transcription start
GL20265	TATA-box	TATA	167	4	+	Arabidopsis thaliana	core promoter element around -30 of transcription start
GL20265	TATA-box	TATAAAA	180	7	-	Pisum sativum	core promoter element around -30 of transcription start
GL20265	TATA-box	TATAAA	181	6	-	Helianthus annuus	core promoter element around -30 of transcription start
GL20265	TATA-box	TATAA	182	5	-	Arabidopsis thaliana	core promoter element around -30 of transcription start
GL20265	TATA-box	TATA	183	4	+	Arabidopsis thaliana	core promoter element around -30 of transcription start
GL20265	TATA-box	TACAAAA	185	7	+	Oryza sativa	core promoter element around -30 of transcription start
GL20265	TATA-box	ATATAT	198	6	+	Brassica napus	core promoter element around -30 of transcription start
GL20265	TATA-box	TATATA	199	6	+	Arabidopsis thaliana	core promoter element around -30 of transcription start
GL20265	TATA-box	ATATAT	200	6	+	Brassica napus	core promoter element around -30 of transcription start
GL20265	TATA-box	TATATA	201	6	+	Arabidopsis thaliana	core promoter element around -30 of transcription start
GL20265	TATA-box	ATATAA	202	6	+	Brassica oleracea	core promoter element around -30 of transcription start
GL20265	TATA-box	TATA	203	4	+	Arabidopsis thaliana	core promoter element around -30 of transcription start
GL20265	TATA-box	ATATAT	258	6	+	Brassica napus	core promoter element around -30 of transcription start
GL20265	TATA-box	TATATA	259	6	+	Arabidopsis thaliana	core promoter element around -30 of transcription start
GL20265	TATA-box	ATATAT	260	6	+	Brassica napus	core promoter element around -30 of transcription start
GL20265	TATA-box	TATATA	261	6	+	Arabidopsis thaliana	core promoter element around -30 of transcription start
GL20265	TATA-box	ATATAT	262	6	+	Brassica napus	core promoter element around -30 of transcription start
GL20265	TATA-box	TATATA	263	6	+	Arabidopsis thaliana	core promoter element around -30 of transcription start
GL20265	TATA-box	ATATAT	264	6	+	Brassica napus	core promoter element around -30 of transcription start
GL20265	TATA-box	TATATA	265	6	+	Arabidopsis thaliana	core promoter element around -30 of transcription start
GL20265	TATA-box	ATATAT	266	6	+	Brassica napus	core promoter element around -30 of transcription start
GL20265	TATA-box	TATATA	267	6	+	Arabidopsis thaliana	core promoter element around -30 of transcription start
GL20265	TATA-box	ATATAT	268	6	+	Brassica napus	core promoter element around -30 of transcription start
GL20265	TATA-box	TATATA	269	6	+	Arabidopsis thaliana	core promoter element around -30 of transcription start
GL20265	TATA-box	ATATAT	270	6	+	Brassica napus	core promoter element around -30 of transcription start
GL20265	TATA-box	TATATA	271	6	+	Arabidopsis thaliana	core promoter element around -30 of transcription start
GL20265	TATA-box	ATATAA	272	6	+	Brassica oleracea	core promoter element around -30 of transcription start
GL20265	TATA-box	TATA	273	4	+	Arabidopsis thaliana	core promoter element around -30 of transcription start
GL20265	TATA-box	ATATAT	285	6	+	Brassica napus	core promoter element around -30 of transcription start
GL20265	TATA-box	TATATA	286	6	+	Arabidopsis thaliana	core promoter element around -30 of transcription start
GL20265	TATA-box	ATATAA	287	6	+	Brassica oleracea	core promoter element around -30 of transcription start
GL20265	TATA-box	TATA	288	4	+	Arabidopsis thaliana	core promoter element around -30 of transcription start
GL20265	TATA-box	TATACA	307	6	-	Helianthus annuus	core promoter element around -30 of transcription start
GL20265	TATA-box	TATA	309	4	+	Arabidopsis thaliana	core promoter element around -30 of transcription start
GL20265	TATA-box	ATATAA	412	6	+	Brassica oleracea	core promoter element around -30 of transcription start
GL20265	TATA-box	TATA	413	4	+	Arabidopsis thaliana	core promoter element around -30 of transcription start
GL20265	TATA-box	ATATAA	423	6	+	Brassica oleracea	core promoter element around -30 of transcription start
GL20265	TATA-box	TATA	424	4	+	Arabidopsis thaliana	core promoter element around -30 of transcription start
GL20265	TATA-box	TATA	518	4	+	Arabidopsis thaliana	core promoter element around -30 of transcription start
GL20265	TATA-box	ATATAA	567	6	+	Brassica oleracea	core promoter element around -30 of transcription start
GL20265	TATA-box	TATA	568	4	+	Arabidopsis thaliana	core promoter element around -30 of transcription start
GL20265	TATA-box	TATA	599	4	+	Arabidopsis thaliana	core promoter element around -30 of transcription start
GL20265	TATA-box	ATTATA	629	6	+	Brassica napus	core promoter element around -30 of transcription start
GL20265	TATA-box	TATAA	630	5	-	Arabidopsis thaliana	core promoter element around -30 of transcription start
GL20265	TATA-box	TATA	631	4	+	Arabidopsis thaliana	core promoter element around -30 of transcription start
GL20265	TATA-box	TATA	656	4	+	Arabidopsis thaliana	core promoter element around -30 of transcription start
GL20265	TATA-box	TATATAA	730	7	-	Arabidopsis thaliana	core promoter element around -30 of transcription start
GL20265	TATA-box	TATATA	731	6	+	Arabidopsis thaliana	core promoter element around -30 of transcription start
GL20265	TATA-box	ATATAT	732	6	+	Brassica napus	core promoter element around -30 of transcription start
GL20265	TATA-box	TATATA	733	6	+	Arabidopsis thaliana	core promoter element around -30 of transcription start
GL20265	TATA-box	ATATAT	734	6	+	Brassica napus	core promoter element around -30 of transcription start
GL20265	TATA-box	TATATA	735	6	+	Arabidopsis thaliana	core promoter element around -30 of transcription start
GL20265	TATA-box	ATATAT	736	6	+	Brassica napus	core promoter element around -30 of transcription start
GL20265	TATA-box	TATATA	737	6	+	Arabidopsis thaliana	core promoter element around -30 of transcription start
GL20265	TATA-box	ATATAT	738	6	+	Brassica napus	core promoter element around -30 of transcription start
GL20265	TATA-box	TATATA	739	6	+	Arabidopsis thaliana	core promoter element around -30 of transcription start
GL20265	TATA-box	ATATAT	740	6	+	Brassica napus	core promoter element around -30 of transcription start
GL20265	TATA-box	TATATA	741	6	+	Arabidopsis thaliana	core promoter element around -30 of transcription start
GL20265	TATA-box	ATATAT	742	6	+	Brassica napus	core promoter element around -30 of transcription start
GL20265	TATA-box	TATATA	743	6	+	Arabidopsis thaliana	core promoter element around -30 of transcription start
GL20265	TATA-box	ATATAT	744	6	+	Brassica napus	core promoter element around -30 of transcription start
GL20265	TATA-box	TATA	745	4	+	Arabidopsis thaliana	core promoter element around -30 of transcription start
GL20265	TATA-box	ATTATA	769	6	+	Brassica napus	core promoter element around -30 of transcription start
GL20265	TATA-box	TATAA	770	5	-	Arabidopsis thaliana	core promoter element around -30 of transcription start
GL20265	TATA-box	TATA	771	4	+	Arabidopsis thaliana	core promoter element around -30 of transcription start
GL20265	TATA-box	TATAAAT	816	7	-	Brassica juncea	core promoter element around -30 of transcription start
GL20265	TATA-box	TATAAA	817	6	-	Helianthus annuus	core promoter element around -30 of transcription start
GL20265	TATA-box	TATAA	818	5	-	Arabidopsis thaliana	core promoter element around -30 of transcription start
GL20265	TATA-box	TATA	819	4	+	Arabidopsis thaliana	core promoter element around -30 of transcription start
GL20265	TATA-box	ATTATA	829	6	+	Brassica napus	core promoter element around -30 of transcription start
GL20265	TATA-box	TATAA	830	5	-	Arabidopsis thaliana	core promoter element around -30 of transcription start
GL20265	TATA-box	TATA	831	4	+	Arabidopsis thaliana	core promoter element around -30 of transcription start
GL20265	TATA-box	ATTATA	839	6	+	Brassica napus	core promoter element around -30 of transcription start
GL20265	TATA-box	TATAA	840	5	-	Arabidopsis thaliana	core promoter element around -30 of transcription start
GL20265	TATA-box	TATA	841	4	+	Arabidopsis thaliana	core promoter element around -30 of transcription start
GL20265	TATA-box	TATAAATA	853	8	-	Daucus carota	core promoter element around -30 of transcription start
GL20265	TATA-box	TATAAAT	854	7	-	Brassica juncea	core promoter element around -30 of transcription start
GL20265	TATA-box	TATAAA	855	6	-	Helianthus annuus	core promoter element around -30 of transcription start
GL20265	TATA-box	TATAA	856	5	-	Arabidopsis thaliana	core promoter element around -30 of transcription start
GL20265	TATA-box	TATA	857	4	+	Arabidopsis thaliana	core promoter element around -30 of transcription start
GL20265	TATA-box	ATATAT	865	6	+	Brassica napus	core promoter element around -30 of transcription start
GL20265	TATA-box	TATA	866	4	+	Arabidopsis thaliana	core promoter element around -30 of transcription start
GL20265	TATA-box	TATA	928	4	+	Arabidopsis thaliana	core promoter element around -30 of transcription start
GL20265	TATA-box	ATATAA	941	6	+	Brassica oleracea	core promoter element around -30 of transcription start
GL20265	TATA-box	TATA	942	4	+	Arabidopsis thaliana	core promoter element around -30 of transcription start
GL20265	TATA-box	TATAAAT	952	7	-	Brassica juncea	core promoter element around -30 of transcription start
GL20265	TATA-box	TATAAA	953	6	-	Helianthus annuus	core promoter element around -30 of transcription start
GL20265	TATA-box	TATAA	954	5	-	Arabidopsis thaliana	core promoter element around -30 of transcription start
GL20265	TATA-box	TATA	955	4	+	Arabidopsis thaliana	core promoter element around -30 of transcription start
GL20265	TATA-box	TATTTAAA	957	8	+	Arabidopsis thaliana	core promoter element around -30 of transcription start
GL20265	TATA-box	TATAAAA	970	7	-	Pisum sativum	core promoter element around -30 of transcription start
GL20265	TATA-box	TATAAA	971	6	-	Helianthus annuus	core promoter element around -30 of transcription start
GL20265	TATA-box	TATATAA	972	7	-	Arabidopsis thaliana	core promoter element around -30 of transcription start
GL20265	TATA-box	TATATA	973	6	+	Arabidopsis thaliana	core promoter element around -30 of transcription start
GL20265	TATA-box	ATATAA	974	6	+	Brassica oleracea	core promoter element around -30 of transcription start
GL20265	TATA-box	TATA	975	4	+	Arabidopsis thaliana	core promoter element around -30 of transcription start
GL20265	TATA-box	TATTTAAA	1026	8	-	Arabidopsis thaliana	core promoter element around -30 of transcription start
GL20265	TATA-box	ATTATA	1056	6	+	Brassica napus	core promoter element around -30 of transcription start
GL20265	TATA-box	TATAA	1057	5	-	Arabidopsis thaliana	core promoter element around -30 of transcription start
GL20265	TATA-box	TATA	1058	4	-	Arabidopsis thaliana	core promoter element around -30 of transcription start
GL20265	TATA-box	ATATAT	1079	6	-	Brassica napus	core promoter element around -30 of transcription start
GL20265	TATA-box	TATA	1080	4	-	Arabidopsis thaliana	core promoter element around -30 of transcription start
GL20265	TATA-box	TATATA	1099	6	-	Arabidopsis thaliana	core promoter element around -30 of transcription start
GL20265	TATA-box	ATATAA	1100	6	+	Brassica oleracea	core promoter element around -30 of transcription start
GL20265	TATA-box	TATA	1101	4	-	Arabidopsis thaliana	core promoter element around -30 of transcription start
GL20265	TATA-box	TATA	1475	4	-	Arabidopsis thaliana	core promoter element around -30 of transcription start
GL20265	TATA-box	ATATAT	1641	6	-	Brassica napus	core promoter element around -30 of transcription start
GL20265	TATA-box	TATA	1642	4	-	Arabidopsis thaliana	core promoter element around -30 of transcription start
GL20265	TATA-box	TATA	1815	4	-	Arabidopsis thaliana	core promoter element around -30 of transcription start
GL20265	TATA-box	ATATAT	1900	6	-	Brassica napus	core promoter element around -30 of transcription start
GL20265	TATA-box	TATA	1901	4	-	Arabidopsis thaliana	core promoter element around -30 of transcription start
GL20265	TATA-box	TATAAAT	1971	7	-	Brassica juncea	core promoter element around -30 of transcription start
GL20265	TATA-box	TATAAA	1972	6	-	Helianthus annuus	core promoter element around -30 of transcription start
GL20265	TATA-box	TATAA	1973	5	-	Arabidopsis thaliana	core promoter element around -30 of transcription start
GL20265	TATA-box	TATA	1974	4	-	Arabidopsis thaliana	core promoter element around -30 of transcription start
GL20265	ABRE	ACGTG	1704	5	+	Arabidopsis thaliana	cis-acting element involved in the abscisic acid responsiveness
GL20265	chs-CMA1a	TTACTTAA	749	8	+	Daucus carota	part of a light responsive element
GL20265	chs-CMA1a	TTACTTAA	753	8	-	Daucus carota	part of a light responsive element
GL20265	AT-rich sequence	TAAAATACT	47	9	-	Pisum sativum	element for maximal elicitor-mediated activation (2copies)
GL20265	Box 4	ATTAAT	191	6	+	Petroselinum crispum	part of a conserved DNA module involved in light responsiveness
GL20265	Box 4	ATTAAT	481	6	+	Petroselinum crispum	part of a conserved DNA module involved in light responsiveness
GL20265	Box 4	ATTAAT	805	6	+	Petroselinum crispum	part of a conserved DNA module involved in light responsiveness
GL20265	Box 4	ATTAAT	1611	6	-	Petroselinum crispum	part of a conserved DNA module involved in light responsiveness
GL20265	Box 4	ATTAAT	1793	6	-	Petroselinum crispum	part of a conserved DNA module involved in light responsiveness
GL20265	Box 4	ATTAAT	1967	6	-	Petroselinum crispum	part of a conserved DNA module involved in light responsiveness
GL20265	CCAAT-box	CAACGG	1340	6	-	Hordeum vulgare	MYBHv1 binding site
GL20265	CCAAT-box	CAACGG	1355	6	-	Hordeum vulgare	MYBHv1 binding site
GL20265	CAAT-box	CAAAT	90	5	-	Pisum sativum	common cis-acting element in promoter and enhancer regions
GL20265	CAAT-box	CAAAT	147	5	+	Pisum sativum	common cis-acting element in promoter and enhancer regions
GL20265	CAAT-box	CAAAT	232	5	-	Pisum sativum	common cis-acting element in promoter and enhancer regions
GL20265	CAAT-box	CAAAT	371	5	-	Pisum sativum	common cis-acting element in promoter and enhancer regions
GL20265	CAAT-box	CAAAT	896	5	+	Pisum sativum	common cis-acting element in promoter and enhancer regions
GL20265	CAAT-box	CAAAT	1011	5	+	Pisum sativum	common cis-acting element in promoter and enhancer regions
GL20265	CAAT-box	CCAAT	1061	5	-	Arabidopsis thaliana	common cis-acting element in promoter and enhancer regions
GL20265	CAAT-box	CAAAT	1137	5	+	Pisum sativum	common cis-acting element in promoter and enhancer regions
GL20265	CAAT-box	CAAAT	1223	5	+	Pisum sativum	common cis-acting element in promoter and enhancer regions
GL20265	CAAT-box	CAAAT	1226	5	-	Pisum sativum	common cis-acting element in promoter and enhancer regions
GL20265	CAAT-box	CAAAT	1440	5	-	Pisum sativum	common cis-acting element in promoter and enhancer regions
GL20265	CAAT-box	CAAAT	1451	5	-	Pisum sativum	common cis-acting element in promoter and enhancer regions
GL20265	CAAT-box	CCAAT	1652	5	-	Arabidopsis thaliana	common cis-acting element in promoter and enhancer regions
GL20265	CAAT-box	CCAAT	1904	5	-	Arabidopsis thaliana	common cis-acting element in promoter and enhancer regions
GL20265	CAAT-box	CCAAT	1979	5	+	Arabidopsis thaliana	common cis-acting element in promoter and enhancer regions
GL20265	CAAT-box	CAAAT	1982	5	-	Pisum sativum	common cis-acting element in promoter and enhancer regions
GL20265	CAT-box	GCCACT	1820	6	-	Arabidopsis thaliana	cis-acting regulatory element related to meristem expression
GL20265	G-Box	CACGTT	1703	6	-	Pisum sativum	cis-acting regulatory element involved in light responsiveness
GL20265	TC-rich repeats	ATTCTCTAAC	904	9	+	Nicotiana tabacum	cis-acting element involved in defense and stress responsiveness
GL20265	AT-rich element	ATAGAAATCAA	1547	10	+	Glycine max	binding site of AT-rich DNA binding protein (ATBP-1)
GL20265	TCA-element	CCATCTTTTT	882	9	+	Nicotiana tabacum	cis-acting element involved in salicylic acid responsiveness
GL20265	ARE	AAACCA	1376	6	+	Zea mays	cis-acting regulatory element essential for the anaerobic induction
GL20265	ARE	AAACCA	1409	6	+	Zea mays	cis-acting regulatory element essential for the anaerobic induction
GL28896	TCT-motif	TCTTAC	1501	6	+	Arabidopsis thaliana	part of a light responsive element
GL28896	TCT-motif	TCTTAC	1587	6	-	Arabidopsis thaliana	part of a light responsive element
GL28896	LTR	CCGAAA	1732	6	+	Hordeum vulgare	cis-acting element involved in low-temperature responsiveness
GL28896	G-box	CACGTG	184	6	+	Arabidopsis thaliana	cis-acting regulatory element involved in light responsiveness
GL28896	G-box	TACGTG	502	6	+	Arabidopsis thaliana	cis-acting regulatory element involved in light responsiveness
GL28896	MBS	CAACTG	89	6	+	Arabidopsis thaliana	MYB binding site involved in drought-inducibility
GL28896	MBS	CAACTG	384	6	-	Arabidopsis thaliana	MYB binding site involved in drought-inducibility
GL28896	MBS	CAACTG	398	6	-	Arabidopsis thaliana	MYB binding site involved in drought-inducibility
GL28896	MBS	CAACTG	1711	6	-	Arabidopsis thaliana	MYB binding site involved in drought-inducibility
GL28896	ABRE	CACGTG	184	6	+	Arabidopsis thaliana	cis-acting element involved in the abscisic acid responsiveness
GL28896	ABRE	ACGTG	185	5	+	Arabidopsis thaliana	cis-acting element involved in the abscisic acid responsiveness
GL28896	ABRE	ACGTG	503	5	+	Arabidopsis thaliana	cis-acting element involved in the abscisic acid responsiveness
GL28896	TATA-box	ATATAA	169	6	+	Brassica oleracea	core promoter element around -30 of transcription start
GL28896	TATA-box	TATA	170	4	+	Arabidopsis thaliana	core promoter element around -30 of transcription start
GL28896	TATA-box	TATA	255	4	+	Arabidopsis thaliana	core promoter element around -30 of transcription start
GL28896	TATA-box	TATAA	268	5	-	Arabidopsis thaliana	core promoter element around -30 of transcription start
GL28896	TATA-box	TATA	269	4	+	Arabidopsis thaliana	core promoter element around -30 of transcription start
GL28896	TATA-box	TACAAAA	598	7	+	Oryza sativa	core promoter element around -30 of transcription start
GL28896	TATA-box	TATAAA	667	6	-	Helianthus annuus	core promoter element around -30 of transcription start
GL28896	TATA-box	TATAA	668	5	-	Arabidopsis thaliana	core promoter element around -30 of transcription start
GL28896	TATA-box	TATA	669	4	+	Arabidopsis thaliana	core promoter element around -30 of transcription start
GL28896	TATA-box	TATA	850	4	+	Arabidopsis thaliana	core promoter element around -30 of transcription start
GL28896	TATA-box	TATA	922	4	+	Arabidopsis thaliana	core promoter element around -30 of transcription start
GL28896	TATA-box	TATAAAT	949	7	-	Brassica juncea	core promoter element around -30 of transcription start
GL28896	TATA-box	TATAAA	950	6	-	Helianthus annuus	core promoter element around -30 of transcription start
GL28896	TATA-box	TATAA	951	5	-	Arabidopsis thaliana	core promoter element around -30 of transcription start
GL28896	TATA-box	TATA	952	4	+	Arabidopsis thaliana	core promoter element around -30 of transcription start
GL28896	TATA-box	TATAAAA	1325	7	-	Pisum sativum	core promoter element around -30 of transcription start
GL28896	TATA-box	TATAAA	1326	6	-	Helianthus annuus	core promoter element around -30 of transcription start
GL28896	TATA-box	TATAA	1327	5	-	Arabidopsis thaliana	core promoter element around -30 of transcription start
GL28896	TATA-box	TATA	1328	4	-	Arabidopsis thaliana	core promoter element around -30 of transcription start
GL28896	GCN4_motif	TGAGTCA	342	7	-	Oryza sativa	cis-regulatory element involved in endosperm expression
GL28896	circadian	CAAAGATATC	548	9	+	Lycopersicon esculentum	cis-acting regulatory element involved in circadian control
GL28896	CAAT-box	CAAAT	347	5	+	Pisum sativum	common cis-acting element in promoter and enhancer regions
GL28896	CAAT-box	CCAAT	559	5	+	Arabidopsis thaliana	common cis-acting element in promoter and enhancer regions
GL28896	CAAT-box	CAAAT	1071	5	-	Pisum sativum	common cis-acting element in promoter and enhancer regions
GL28896	CAAT-box	CAAAT	1909	5	+	Pisum sativum	common cis-acting element in promoter and enhancer regions
GL28896	Box 4	ATTAAT	302	6	+	Petroselinum crispum	part of a conserved DNA module involved in light responsiveness
GL28896	CGTCA-motif	CGTCA	1545	5	-	Hordeum vulgare	cis-acting regulatory element involved in the MeJA-responsiveness
GL28896	CGTCA-motif	CGTCA	1975	5	+	Hordeum vulgare	cis-acting regulatory element involved in the MeJA-responsiveness
GL28896	TGA-element	AACGAC	1295	6	-	Brassica oleracea	auxin-responsive element
GL28896	ACE	GACACGTATG	758	9	-	Petroselinum crispum	cis-acting element involved in light responsiveness
GL28896	G-Box	CACGTG	184	6	+	Pisum sativum	cis-acting regulatory element involved in light responsiveness
GL28896	A-box	CCGTCC	1438	6	+	Petroselinum crispum	cis-acting regulatory element
GL28896	GT1-motif	GGTTAAT	772	7	+	Avena sativa	light responsive element
GL28896	GT1-motif	GGTTAA	1244	6	+	Arabidopsis thaliana	light responsive element
GL28896	TCA-element	TCAGAAGAGG	1267	10	+	Brassica oleracea	cis-acting element involved in salicylic acid responsiveness
GL28896	TCA-element	CCATCTTTTT	1309	9	+	Nicotiana tabacum	cis-acting element involved in salicylic acid responsiveness
GL28896	TCA-element	CCATCTTTTT	1465	9	+	Nicotiana tabacum	cis-acting element involved in salicylic acid responsiveness
GL28896	TCA-element	CCATCTTTTT	1649	9	+	Nicotiana tabacum	cis-acting element involved in salicylic acid responsiveness
GL28896	TGACG-motif	TGACG	1545	5	+	Hordeum vulgare	cis-acting regulatory element involved in the MeJA-responsiveness
GL28896	TGACG-motif	TGACG	1975	5	-	Hordeum vulgare	cis-acting regulatory element involved in the MeJA-responsiveness
GL28896	Sp1	GGGCGG	454	6	+	Oryza sativa	light responsive element
GL28896	Sp1	GGGCGG	1146	6	+	Oryza sativa	light responsive element
GL28896	ARE	AAACCA	391	6	-	Zea mays	cis-acting regulatory element essential for the anaerobic induction
GL28896	ARE	AAACCA	679	6	+	Zea mays	cis-acting regulatory element essential for the anaerobic induction
GL28896	ARE	AAACCA	1017	6	+	Zea mays	cis-acting regulatory element essential for the anaerobic induction
GL28896	ARE	AAACCA	1531	6	-	Zea mays	cis-acting regulatory element essential for the anaerobic induction
GL29216	ARE	AAACCA	745	6	-	Zea mays	cis-acting regulatory element essential for the anaerobic induction
GL29216	ARE	AAACCA	1384	6	-	Zea mays	cis-acting regulatory element essential for the anaerobic induction
GL29216	GATA-motif	AAGGATAAGG	1730	9	-	Solanum tuberosum	part of a light responsive element
GL29216	Unnamed__1	GAATTTAATTAA	1412	11	+	Glycine max	60K protein binding site
GL29216	TCA-element	CCATCTTTTT	465	9	-	Nicotiana tabacum	cis-acting element involved in salicylic acid responsiveness
GL29216	TCA-element	TCAGAAGAGG	1790	9	-	Brassica oleracea	cis-acting element involved in salicylic acid responsiveness
GL29216	TGACG-motif	TGACG	600	5	+	Hordeum vulgare	cis-acting regulatory element involved in the MeJA-responsiveness
GL29216	TGACG-motif	TGACG	1803	5	-	Hordeum vulgare	cis-acting regulatory element involved in the MeJA-responsiveness
GL29216	GT1-motif	GGTTAA	461	6	+	Arabidopsis thaliana	light responsive element
GL29216	TCCC-motif	TCTCCCT	1917	7	+	Spinacia oleracea	part of a light responsive element
GL29216	AE-box	AGAAACAA	342	8	+	Arabidopsis thaliana	part of a module for light response
GL29216	AE-box	AGAAACTT	1148	8	-	Arabidopsis thaliana	part of a module for light response
GL29216	Box 4	ATTAAT	787	6	+	Petroselinum crispum	part of a conserved DNA module involved in light responsiveness
GL29216	Box 4	ATTAAT	1294	6	-	Petroselinum crispum	part of a conserved DNA module involved in light responsiveness
GL29216	Box 4	ATTAAT	1333	6	-	Petroselinum crispum	part of a conserved DNA module involved in light responsiveness
GL29216	Box 4	ATTAAT	1538	6	-	Petroselinum crispum	part of a conserved DNA module involved in light responsiveness
GL29216	CGTCA-motif	CGTCA	600	5	-	Hordeum vulgare	cis-acting regulatory element involved in the MeJA-responsiveness
GL29216	CGTCA-motif	CGTCA	1803	5	+	Hordeum vulgare	cis-acting regulatory element involved in the MeJA-responsiveness
GL29216	CAAT-box	CAAAT	93	5	-	Pisum sativum	common cis-acting element in promoter and enhancer regions
GL29216	CAAT-box	CAAAT	351	5	+	Pisum sativum	common cis-acting element in promoter and enhancer regions
GL29216	CAAT-box	CCAAT	458	5	-	Arabidopsis thaliana	common cis-acting element in promoter and enhancer regions
GL29216	CAAT-box	CCAAT	471	5	-	Arabidopsis thaliana	common cis-acting element in promoter and enhancer regions
GL29216	CAAT-box	CAAAT	616	5	+	Pisum sativum	common cis-acting element in promoter and enhancer regions
GL29216	CAAT-box	CAAAT	1123	5	-	Pisum sativum	common cis-acting element in promoter and enhancer regions
GL29216	CAAT-box	CAAAT	1176	5	-	Pisum sativum	common cis-acting element in promoter and enhancer regions
GL29216	CAAT-box	CAAAT	1209	5	-	Pisum sativum	common cis-acting element in promoter and enhancer regions
GL29216	CAAT-box	CAAAT	1328	5	-	Pisum sativum	common cis-acting element in promoter and enhancer regions
GL29216	CAAT-box	CCAAT	1382	5	-	Arabidopsis thaliana	common cis-acting element in promoter and enhancer regions
GL29216	CAAT-box	CAAAT	1425	5	-	Pisum sativum	common cis-acting element in promoter and enhancer regions
GL29216	CAAT-box	CCAAT	1590	5	+	Arabidopsis thaliana	common cis-acting element in promoter and enhancer regions
GL29216	CAAT-box	CCAAT	1679	5	-	Arabidopsis thaliana	common cis-acting element in promoter and enhancer regions
GL29216	CAAT-box	CAAAT	1685	5	-	Pisum sativum	common cis-acting element in promoter and enhancer regions
GL29216	CAAT-box	CCAAT	1897	5	+	Arabidopsis thaliana	common cis-acting element in promoter and enhancer regions
GL29216	GA-motif	ATAGATAA	84	8	-	Arabidopsis thaliana	part of a light responsive element
GL29216	TATA-box	TATA	101	4	+	Arabidopsis thaliana	core promoter element around -30 of transcription start
GL29216	TATA-box	taTATAAAtc	150	9	-	Arabidopsis thaliana	core promoter element around -30 of transcription start
GL29216	TATA-box	TATAAAT	151	7	-	Brassica juncea	core promoter element around -30 of transcription start
GL29216	TATA-box	TATAAA	152	6	-	Helianthus annuus	core promoter element around -30 of transcription start
GL29216	TATA-box	TATATAA	153	7	-	Arabidopsis thaliana	core promoter element around -30 of transcription start
GL29216	TATA-box	TATATA	154	6	+	Arabidopsis thaliana	core promoter element around -30 of transcription start
GL29216	TATA-box	ATATAT	155	6	+	Brassica napus	core promoter element around -30 of transcription start
GL29216	TATA-box	TATA	156	4	+	Arabidopsis thaliana	core promoter element around -30 of transcription start
GL29216	TATA-box	TATAA	176	5	-	Arabidopsis thaliana	core promoter element around -30 of transcription start
GL29216	TATA-box	TATA	177	4	+	Arabidopsis thaliana	core promoter element around -30 of transcription start
GL29216	TATA-box	ATATAA	202	6	+	Brassica oleracea	core promoter element around -30 of transcription start
GL29216	TATA-box	TATA	203	4	+	Arabidopsis thaliana	core promoter element around -30 of transcription start
GL29216	TATA-box	ATTATA	227	6	+	Brassica napus	core promoter element around -30 of transcription start
GL29216	TATA-box	TATAA	228	5	-	Arabidopsis thaliana	core promoter element around -30 of transcription start
GL29216	TATA-box	TATA	229	4	+	Arabidopsis thaliana	core promoter element around -30 of transcription start
GL29216	TATA-box	TATA	355	4	+	Arabidopsis thaliana	core promoter element around -30 of transcription start
GL29216	TATA-box	TATAA	476	5	-	Arabidopsis thaliana	core promoter element around -30 of transcription start
GL29216	TATA-box	TATA	477	4	+	Arabidopsis thaliana	core promoter element around -30 of transcription start
GL29216	TATA-box	ATTATA	480	6	+	Brassica napus	core promoter element around -30 of transcription start
GL29216	TATA-box	TATAA	481	5	-	Arabidopsis thaliana	core promoter element around -30 of transcription start
GL29216	TATA-box	TATA	482	4	+	Arabidopsis thaliana	core promoter element around -30 of transcription start
GL29216	TATA-box	TATA	496	4	+	Arabidopsis thaliana	core promoter element around -30 of transcription start
GL29216	TATA-box	ATATAA	504	6	+	Brassica oleracea	core promoter element around -30 of transcription start
GL29216	TATA-box	TATA	505	4	+	Arabidopsis thaliana	core promoter element around -30 of transcription start
GL29216	TATA-box	ATATAT	511	6	+	Brassica napus	core promoter element around -30 of transcription start
GL29216	TATA-box	TATA	512	4	+	Arabidopsis thaliana	core promoter element around -30 of transcription start
GL29216	TATA-box	TATA	620	4	+	Arabidopsis thaliana	core promoter element around -30 of transcription start
GL29216	TATA-box	TATAAAT	655	7	-	Brassica juncea	core promoter element around -30 of transcription start
GL29216	TATA-box	TATAAA	656	6	-	Helianthus annuus	core promoter element around -30 of transcription start
GL29216	TATA-box	TATAA	657	5	-	Arabidopsis thaliana	core promoter element around -30 of transcription start
GL29216	TATA-box	TATA	658	4	+	Arabidopsis thaliana	core promoter element around -30 of transcription start
GL29216	TATA-box	TATAAAA	695	7	-	Pisum sativum	core promoter element around -30 of transcription start
GL29216	TATA-box	TATAAA	696	6	-	Helianthus annuus	core promoter element around -30 of transcription start
GL29216	TATA-box	TATATAA	697	7	-	Arabidopsis thaliana	core promoter element around -30 of transcription start
GL29216	TATA-box	TATATA	698	6	+	Arabidopsis thaliana	core promoter element around -30 of transcription start
GL29216	TATA-box	ATATAA	699	6	+	Brassica oleracea	core promoter element around -30 of transcription start
GL29216	TATA-box	TATA	700	4	+	Arabidopsis thaliana	core promoter element around -30 of transcription start
GL29216	TATA-box	ATTATA	706	6	+	Brassica napus	core promoter element around -30 of transcription start
GL29216	TATA-box	TATAA	707	5	-	Arabidopsis thaliana	core promoter element around -30 of transcription start
GL29216	TATA-box	TATA	708	4	+	Arabidopsis thaliana	core promoter element around -30 of transcription start
GL29216	TATA-box	ATTATA	968	6	+	Brassica napus	core promoter element around -30 of transcription start
GL29216	TATA-box	TATAA	969	5	-	Arabidopsis thaliana	core promoter element around -30 of transcription start
GL29216	TATA-box	TATA	970	4	+	Arabidopsis thaliana	core promoter element around -30 of transcription start
GL29216	TATA-box	TATA	984	4	+	Arabidopsis thaliana	core promoter element around -30 of transcription start
GL29216	TATA-box	ATTATA	1096	6	+	Brassica napus	core promoter element around -30 of transcription start
GL29216	TATA-box	TATAA	1097	5	-	Arabidopsis thaliana	core promoter element around -30 of transcription start
GL29216	TATA-box	TATA	1098	4	-	Arabidopsis thaliana	core promoter element around -30 of transcription start
GL29216	TATA-box	TATAA	1158	5	-	Arabidopsis thaliana	core promoter element around -30 of transcription start
GL29216	TATA-box	TATA	1159	4	-	Arabidopsis thaliana	core promoter element around -30 of transcription start
GL29216	TATA-box	ccTATAAAaa	1230	9	+	Arabidopsis thaliana	core promoter element around -30 of transcription start
GL29216	TATA-box	TATAA	1231	5	-	Arabidopsis thaliana	core promoter element around -30 of transcription start
GL29216	TATA-box	TATA	1232	4	-	Arabidopsis thaliana	core promoter element around -30 of transcription start
GL29216	TATA-box	TATA	1253	4	-	Arabidopsis thaliana	core promoter element around -30 of transcription start
GL29216	TATA-box	TATA	1299	4	-	Arabidopsis thaliana	core promoter element around -30 of transcription start
GL29216	TATA-box	ATTATA	1342	6	+	Brassica napus	core promoter element around -30 of transcription start
GL29216	TATA-box	TATAA	1343	5	-	Arabidopsis thaliana	core promoter element around -30 of transcription start
GL29216	TATA-box	TATA	1344	4	-	Arabidopsis thaliana	core promoter element around -30 of transcription start
GL29216	TATA-box	TAAAGATT	1431	8	+	Arabidopsis thaliana	core promoter element around -30 of transcription start
GL29216	TATA-box	TATTTAAA	1480	8	-	Arabidopsis thaliana	core promoter element around -30 of transcription start
GL29216	LAMP-element	CTTTATCA	1428	8	-	Pisum sativum	part of a light responsive element
GL29216	LAMP-element	CCTTATCCA	1730	9	+	Spinacia oleracea	part of a light responsive element
GL29216	G-box	CACGAC	596	6	-	Zea mays	cis-acting regulatory element involved in light responsiveness
GL29377	circadian	CAAAGATATC	996	9	-	Lycopersicon esculentum	cis-acting regulatory element involved in circadian control
GL29377	3-AF1 binding site	TAAGAGAGGAA	1489	11	-	Solanum tuberosum	light responsive element
GL29377	3-AF1 binding site	TAAGAGAGGAA	1807	10	-	Solanum tuberosum	light responsive element
GL29377	CAAT-box	CAAAT	44	5	-	Pisum sativum	common cis-acting element in promoter and enhancer regions
GL29377	CAAT-box	CAAAT	336	5	-	Pisum sativum	common cis-acting element in promoter and enhancer regions
GL29377	CAAT-box	CAAAT	564	5	+	Pisum sativum	common cis-acting element in promoter and enhancer regions
GL29377	CAAT-box	CCAAT	700	5	-	Arabidopsis thaliana	common cis-acting element in promoter and enhancer regions
GL29377	CAAT-box	CCAAT	783	5	-	Arabidopsis thaliana	common cis-acting element in promoter and enhancer regions
GL29377	CAAT-box	CCAAT	930	5	+	Arabidopsis thaliana	common cis-acting element in promoter and enhancer regions
GL29377	CAAT-box	CAAAT	1164	5	+	Pisum sativum	common cis-acting element in promoter and enhancer regions
GL29377	CAAT-box	CAAAT	1688	5	+	Pisum sativum	common cis-acting element in promoter and enhancer regions
GL29377	CAAT-box	CCCAATTT	1732	8	-	Arabidopsis thaliana	common cis-acting element in promoter and enhancer regions
GL29377	CAAT-box	CCAAT	1734	5	-	Arabidopsis thaliana	common cis-acting element in promoter and enhancer regions
GL29377	CAAT-box	TGCAAATCT	1882	9	+	Brassica juncea	common cis-acting element in promoter and enhancer regions
GL29377	CAAT-box	CAAAT	1884	5	+	Pisum sativum	common cis-acting element in promoter and enhancer regions
GL29377	CAAT-box	CCAAT	1905	5	+	Arabidopsis thaliana	common cis-acting element in promoter and enhancer regions
GL29377	CAAT-box	CAAAT	1923	5	-	Pisum sativum	common cis-acting element in promoter and enhancer regions
GL29377	CAAT-box	CAAAT	1979	5	+	Pisum sativum	common cis-acting element in promoter and enhancer regions
GL29377	Box 4	ATTAAT	40	6	+	Petroselinum crispum	part of a conserved DNA module involved in light responsiveness
GL29377	Box 4	ATTAAT	56	6	+	Petroselinum crispum	part of a conserved DNA module involved in light responsiveness
GL29377	Box 4	ATTAAT	256	6	+	Petroselinum crispum	part of a conserved DNA module involved in light responsiveness
GL29377	Box 4	ATTAAT	283	6	+	Petroselinum crispum	part of a conserved DNA module involved in light responsiveness
GL29377	Box 4	ATTAAT	1324	6	-	Petroselinum crispum	part of a conserved DNA module involved in light responsiveness
GL29377	CGTCA-motif	CGTCA	1720	5	-	Hordeum vulgare	cis-acting regulatory element involved in the MeJA-responsiveness
GL29377	MBS	CAACTG	1752	6	+	Arabidopsis thaliana	MYB binding site involved in drought-inducibility
GL29377	AT-rich sequence	TAAAATACT	1965	9	-	Pisum sativum	element for maximal elicitor-mediated activation (2copies)
GL29377	TATA-box	ccTATAAAaa	77	9	-	Arabidopsis thaliana	core promoter element around -30 of transcription start
GL29377	TATA-box	TATAAAA	78	7	-	Pisum sativum	core promoter element around -30 of transcription start
GL29377	TATA-box	TATAAA	79	6	-	Helianthus annuus	core promoter element around -30 of transcription start
GL29377	TATA-box	TATAA	80	5	-	Arabidopsis thaliana	core promoter element around -30 of transcription start
GL29377	TATA-box	TATA	81	4	+	Arabidopsis thaliana	core promoter element around -30 of transcription start
GL29377	TATA-box	ATATAT	110	6	+	Brassica napus	core promoter element around -30 of transcription start
GL29377	TATA-box	TATA	111	4	+	Arabidopsis thaliana	core promoter element around -30 of transcription start
GL29377	TATA-box	TATAAA	230	6	-	Helianthus annuus	core promoter element around -30 of transcription start
GL29377	TATA-box	TATAA	231	5	-	Arabidopsis thaliana	core promoter element around -30 of transcription start
GL29377	TATA-box	TATA	232	4	+	Arabidopsis thaliana	core promoter element around -30 of transcription start
GL29377	TATA-box	ATATAT	242	6	+	Brassica napus	core promoter element around -30 of transcription start
GL29377	TATA-box	TATA	243	4	+	Arabidopsis thaliana	core promoter element around -30 of transcription start
GL29377	TATA-box	TATA	249	4	+	Arabidopsis thaliana	core promoter element around -30 of transcription start
GL29377	TATA-box	TATA	368	4	+	Arabidopsis thaliana	core promoter element around -30 of transcription start
GL29377	TATA-box	TACAAAA	388	7	+	Oryza sativa	core promoter element around -30 of transcription start
GL29377	TATA-box	ATATAA	421	6	+	Brassica oleracea	core promoter element around -30 of transcription start
GL29377	TATA-box	TATA	422	4	+	Arabidopsis thaliana	core promoter element around -30 of transcription start
GL29377	TATA-box	TATTTAAA	459	8	+	Arabidopsis thaliana	core promoter element around -30 of transcription start
GL29377	TATA-box	TATA	720	4	+	Arabidopsis thaliana	core promoter element around -30 of transcription start
GL29377	TATA-box	ATTATA	729	6	+	Brassica napus	core promoter element around -30 of transcription start
GL29377	TATA-box	TATATAA	730	7	-	Arabidopsis thaliana	core promoter element around -30 of transcription start
GL29377	TATA-box	TATATA	731	6	+	Arabidopsis thaliana	core promoter element around -30 of transcription start
GL29377	TATA-box	ATATAT	732	6	+	Brassica napus	core promoter element around -30 of transcription start
GL29377	TATA-box	TATA	733	4	+	Arabidopsis thaliana	core promoter element around -30 of transcription start
GL29377	TATA-box	TATAAGAA	807	8	-	Zea mays	core promoter element around -30 of transcription start
GL29377	TATA-box	TATAA	810	5	-	Arabidopsis thaliana	core promoter element around -30 of transcription start
GL29377	TATA-box	TATA	811	4	+	Arabidopsis thaliana	core promoter element around -30 of transcription start
GL29377	TATA-box	TATACA	828	6	-	Helianthus annuus	core promoter element around -30 of transcription start
GL29377	TATA-box	TATA	830	4	+	Arabidopsis thaliana	core promoter element around -30 of transcription start
GL29377	TATA-box	TATATA	835	6	+	Arabidopsis thaliana	core promoter element around -30 of transcription start
GL29377	TATA-box	ATATAT	836	6	+	Brassica napus	core promoter element around -30 of transcription start
GL29377	TATA-box	TATATA	837	6	+	Arabidopsis thaliana	core promoter element around -30 of transcription start
GL29377	TATA-box	ATATAT	838	6	+	Brassica napus	core promoter element around -30 of transcription start
GL29377	TATA-box	TATATA	839	6	+	Arabidopsis thaliana	core promoter element around -30 of transcription start
GL29377	TATA-box	ATATAT	840	6	+	Brassica napus	core promoter element around -30 of transcription start
GL29377	TATA-box	TATATA	841	6	+	Arabidopsis thaliana	core promoter element around -30 of transcription start
GL29377	TATA-box	ATATAT	842	6	+	Brassica napus	core promoter element around -30 of transcription start
GL29377	TATA-box	TATATA	843	6	+	Arabidopsis thaliana	core promoter element around -30 of transcription start
GL29377	TATA-box	ATATAT	844	6	+	Brassica napus	core promoter element around -30 of transcription start
GL29377	TATA-box	TATATA	845	6	+	Arabidopsis thaliana	core promoter element around -30 of transcription start
GL29377	TATA-box	ATATAT	846	6	+	Brassica napus	core promoter element around -30 of transcription start
GL29377	TATA-box	TATATA	847	6	+	Arabidopsis thaliana	core promoter element around -30 of transcription start
GL29377	TATA-box	ATATAT	848	6	+	Brassica napus	core promoter element around -30 of transcription start
GL29377	TATA-box	TATATA	849	6	+	Arabidopsis thaliana	core promoter element around -30 of transcription start
GL29377	TATA-box	ATATAT	850	6	+	Brassica napus	core promoter element around -30 of transcription start
GL29377	TATA-box	TATATA	851	6	+	Arabidopsis thaliana	core promoter element around -30 of transcription start
GL29377	TATA-box	ATATAT	852	6	+	Brassica napus	core promoter element around -30 of transcription start
GL29377	TATA-box	TATATA	853	6	+	Arabidopsis thaliana	core promoter element around -30 of transcription start
GL29377	TATA-box	ATATAT	854	6	+	Brassica napus	core promoter element around -30 of transcription start
GL29377	TATA-box	TATATA	855	6	+	Arabidopsis thaliana	core promoter element around -30 of transcription start
GL29377	TATA-box	ATATAT	856	6	+	Brassica napus	core promoter element around -30 of transcription start
GL29377	TATA-box	TATATA	857	6	+	Arabidopsis thaliana	core promoter element around -30 of transcription start
GL29377	TATA-box	ATATAT	858	6	+	Brassica napus	core promoter element around -30 of transcription start
GL29377	TATA-box	TATATA	859	6	+	Arabidopsis thaliana	core promoter element around -30 of transcription start
GL29377	TATA-box	ATATAT	860	6	+	Brassica napus	core promoter element around -30 of transcription start
GL29377	TATA-box	TATATA	861	6	+	Arabidopsis thaliana	core promoter element around -30 of transcription start
GL29377	TATA-box	ATATAT	862	6	+	Brassica napus	core promoter element around -30 of transcription start
GL29377	TATA-box	TATATA	863	6	+	Arabidopsis thaliana	core promoter element around -30 of transcription start
GL29377	TATA-box	ATATAT	864	6	+	Brassica napus	core promoter element around -30 of transcription start
GL29377	TATA-box	TATATA	865	6	+	Arabidopsis thaliana	core promoter element around -30 of transcription start
GL29377	TATA-box	ATATAT	866	6	+	Brassica napus	core promoter element around -30 of transcription start
GL29377	TATA-box	TATATA	867	6	+	Arabidopsis thaliana	core promoter element around -30 of transcription start
GL29377	TATA-box	ATATAT	868	6	+	Brassica napus	core promoter element around -30 of transcription start
GL29377	TATA-box	TATATA	869	6	+	Arabidopsis thaliana	core promoter element around -30 of transcription start
GL29377	TATA-box	ATATAT	870	6	+	Brassica napus	core promoter element around -30 of transcription start
GL29377	TATA-box	TATATA	871	6	+	Arabidopsis thaliana	core promoter element around -30 of transcription start
GL29377	TATA-box	TATA	873	4	+	Arabidopsis thaliana	core promoter element around -30 of transcription start
GL29377	TATA-box	TATATA	878	6	+	Arabidopsis thaliana	core promoter element around -30 of transcription start
GL29377	TATA-box	ATATAA	879	6	+	Brassica oleracea	core promoter element around -30 of transcription start
GL29377	TATA-box	TATA	880	4	+	Arabidopsis thaliana	core promoter element around -30 of transcription start
GL29377	TATA-box	TATAAGAA	940	8	-	Zea mays	core promoter element around -30 of transcription start
GL29377	TATA-box	TATAA	943	5	-	Arabidopsis thaliana	core promoter element around -30 of transcription start
GL29377	TATA-box	TATA	944	4	+	Arabidopsis thaliana	core promoter element around -30 of transcription start
GL29377	TATA-box	TACAAAA	989	7	-	Oryza sativa	core promoter element around -30 of transcription start
GL29377	TATA-box	TATAA	1052	5	-	Arabidopsis thaliana	core promoter element around -30 of transcription start
GL29377	TATA-box	TATA	1053	4	-	Arabidopsis thaliana	core promoter element around -30 of transcription start
GL29377	TATA-box	TATA	1059	4	-	Arabidopsis thaliana	core promoter element around -30 of transcription start
GL29377	TATA-box	ATATAA	1140	6	+	Brassica oleracea	core promoter element around -30 of transcription start
GL29377	TATA-box	TATA	1141	4	-	Arabidopsis thaliana	core promoter element around -30 of transcription start
GL29377	TATA-box	ATATAA	1335	6	+	Brassica oleracea	core promoter element around -30 of transcription start
GL29377	TATA-box	TATA	1336	4	-	Arabidopsis thaliana	core promoter element around -30 of transcription start
GL29377	TATA-box	TATATA	1343	6	-	Arabidopsis thaliana	core promoter element around -30 of transcription start
GL29377	TATA-box	ATATAT	1344	6	-	Brassica napus	core promoter element around -30 of transcription start
GL29377	TATA-box	TATA	1345	4	-	Arabidopsis thaliana	core promoter element around -30 of transcription start
GL29377	TATA-box	TATACA	1349	6	-	Helianthus annuus	core promoter element around -30 of transcription start
GL29377	TATA-box	TATA	1351	4	-	Arabidopsis thaliana	core promoter element around -30 of transcription start
GL29377	TATA-box	TATAAA	1623	6	-	Helianthus annuus	core promoter element around -30 of transcription start
GL29377	TATA-box	TATAA	1624	5	-	Arabidopsis thaliana	core promoter element around -30 of transcription start
GL29377	TATA-box	TATA	1625	4	-	Arabidopsis thaliana	core promoter element around -30 of transcription start
GL29377	TATA-box	TATA	1682	4	-	Arabidopsis thaliana	core promoter element around -30 of transcription start
GL29377	TATA-box	TATAA	1745	5	-	Arabidopsis thaliana	core promoter element around -30 of transcription start
GL29377	TATA-box	TATA	1746	4	-	Arabidopsis thaliana	core promoter element around -30 of transcription start
GL29377	TATA-box	TATTTAAA	1816	8	+	Arabidopsis thaliana	core promoter element around -30 of transcription start
GL29377	TATA-box	TATTTAAA	1818	8	-	Arabidopsis thaliana	core promoter element around -30 of transcription start
GL29377	TATA-box	TACAAAA	1863	7	+	Oryza sativa	core promoter element around -30 of transcription start
GL29377	TATA-box	TATA	1960	4	-	Arabidopsis thaliana	core promoter element around -30 of transcription start
GL29377	TATA-box	TATAAAA	1969	7	-	Pisum sativum	core promoter element around -30 of transcription start
GL29377	TATA-box	TATAAA	1970	6	-	Helianthus annuus	core promoter element around -30 of transcription start
GL29377	TATA-box	TATAA	1971	5	-	Arabidopsis thaliana	core promoter element around -30 of transcription start
GL29377	TATA-box	TATA	1972	4	-	Arabidopsis thaliana	core promoter element around -30 of transcription start
GL29377	TATA-box	TATACA	1995	6	-	Helianthus annuus	core promoter element around -30 of transcription start
GL29377	TATA-box	TATATA	1997	6	-	Arabidopsis thaliana	core promoter element around -30 of transcription start
GL29377	TATA-box	ATATAT	1998	6	-	Brassica napus	core promoter element around -30 of transcription start
GL29377	TATA-box	TATATA	1999	6	-	Arabidopsis thaliana	core promoter element around -30 of transcription start
GL29377	TATA-box	ATATAT	2000	6	-	Brassica napus	core promoter element around -30 of transcription start
GL29377	TATA-box	TATATA	2001	6	-	Arabidopsis thaliana	core promoter element around -30 of transcription start
GL29377	TATA-box	ATATAT	2002	6	-	Brassica napus	core promoter element around -30 of transcription start
GL29377	TATA-box	TATATA	2003	6	-	Arabidopsis thaliana	core promoter element around -30 of transcription start
GL29377	TATA-box	ATATAT	2004	6	-	Brassica napus	core promoter element around -30 of transcription start
GL29377	TATA-box	TATATA	2005	6	-	Arabidopsis thaliana	core promoter element around -30 of transcription start
GL29377	TATA-box	ATATAT	2006	6	-	Brassica napus	core promoter element around -30 of transcription start
GL29377	TATA-box	TATA	2007	4	-	Arabidopsis thaliana	core promoter element around -30 of transcription start
GL29377	LTR	CCGAAA	1601	6	-	Hordeum vulgare	cis-acting element involved in low-temperature responsiveness
GL29377	TCT-motif	TCTTAC	341	6	-	Arabidopsis thaliana	part of a light responsive element
GL29377	TCT-motif	TCTTAC	525	6	-	Arabidopsis thaliana	part of a light responsive element
GL29377	TCT-motif	TCTTAC	1495	6	+	Arabidopsis thaliana	part of a light responsive element
GL29377	ARE	AAACCA	464	6	+	Zea mays	cis-acting regulatory element essential for the anaerobic induction
GL29377	GT1-motif	GGTTAA	89	6	-	Arabidopsis thaliana	light responsive element
GL29377	GT1-motif	GGTTAA	1901	6	-	Arabidopsis thaliana	light responsive element
GL29377	TCA-element	CCATCTTTTT	1096	9	-	Nicotiana tabacum	cis-acting element involved in salicylic acid responsiveness
GL29377	TCA-element	CCATCTTTTT	1626	9	-	Nicotiana tabacum	cis-acting element involved in salicylic acid responsiveness
GL29377	TGACG-motif	TGACG	1720	5	+	Hordeum vulgare	cis-acting regulatory element involved in the MeJA-responsiveness
GL29377	AAAC-motif	CAATCAAAACCT	528	11	-	Spinacia oleracea	light responsive element
GL29377	TATC-box	TATCCCA	370	7	+	Oryza sativa	cis-acting element involved in gibberellin-responsiveness
GL29377	CAT-box	GCCACT	1470	6	+	Arabidopsis thaliana	cis-acting regulatory element related to meristem expression
GL31284	Box 4	ATTAAT	54	6	+	Petroselinum crispum	part of a conserved DNA module involved in light responsiveness
GL31284	Box 4	ATTAAT	457	6	+	Petroselinum crispum	part of a conserved DNA module involved in light responsiveness
GL31284	Box 4	ATTAAT	1837	6	-	Petroselinum crispum	part of a conserved DNA module involved in light responsiveness
GL31284	Box 4	ATTAAT	2002	6	-	Petroselinum crispum	part of a conserved DNA module involved in light responsiveness
GL31284	CGTCA-motif	CGTCA	1238	5	-	Hordeum vulgare	cis-acting regulatory element involved in the MeJA-responsiveness
GL31284	CAAT-box	CCAAT	102	5	-	Arabidopsis thaliana	common cis-acting element in promoter and enhancer regions
GL31284	CAAT-box	CAAAT	203	5	-	Pisum sativum	common cis-acting element in promoter and enhancer regions
GL31284	CAAT-box	CCAAT	328	5	-	Arabidopsis thaliana	common cis-acting element in promoter and enhancer regions
GL31284	CAAT-box	CAAAT	540	5	+	Pisum sativum	common cis-acting element in promoter and enhancer regions
GL31284	CAAT-box	CAAAT	603	5	-	Pisum sativum	common cis-acting element in promoter and enhancer regions
GL31284	CAAT-box	CCAAT	700	5	-	Arabidopsis thaliana	common cis-acting element in promoter and enhancer regions
GL31284	CAAT-box	CAAAT	712	5	-	Pisum sativum	common cis-acting element in promoter and enhancer regions
GL31284	CAAT-box	CAAAT	729	5	-	Pisum sativum	common cis-acting element in promoter and enhancer regions
GL31284	CAAT-box	CAAAT	743	5	+	Pisum sativum	common cis-acting element in promoter and enhancer regions
GL31284	CAAT-box	CAAAT	773	5	-	Pisum sativum	common cis-acting element in promoter and enhancer regions
GL31284	CAAT-box	CAAAT	837	5	-	Pisum sativum	common cis-acting element in promoter and enhancer regions
GL31284	CAAT-box	CCAAT	916	5	-	Arabidopsis thaliana	common cis-acting element in promoter and enhancer regions
GL31284	CAAT-box	CAAAT	928	5	-	Pisum sativum	common cis-acting element in promoter and enhancer regions
GL31284	CAAT-box	CAAAT	949	5	-	Pisum sativum	common cis-acting element in promoter and enhancer regions
GL31284	CAAT-box	CAAAT	968	5	+	Pisum sativum	common cis-acting element in promoter and enhancer regions
GL31284	CAAT-box	TGCCAAC	1285	7	-	Petunia hybrida	common cis-acting element in promoter and enhancer regions
GL31284	CAAT-box	CCAAT	1668	5	-	Arabidopsis thaliana	common cis-acting element in promoter and enhancer regions
GL31284	CAAT-box	CAAAT	1749	5	-	Pisum sativum	common cis-acting element in promoter and enhancer regions
GL31284	CAAT-box	CAAAT	1879	5	-	Pisum sativum	common cis-acting element in promoter and enhancer regions
GL31284	CAAT-box	CAAAT	1901	5	-	Pisum sativum	common cis-acting element in promoter and enhancer regions
GL31284	GC-motif	CCCCCG	640	6	-	Zea mays	enhancer-like element involved in anoxic specific inducibility
GL31284	P-box	CCTTTTG	1067	7	+	Oryza sativa	gibberellin-responsive element
GL31284	P-box	CCTTTTG	1986	7	+	Oryza sativa	gibberellin-responsive element
GL31284	TATA-box	TATAA	324	5	-	Arabidopsis thaliana	core promoter element around -30 of transcription start
GL31284	TATA-box	TATA	325	4	+	Arabidopsis thaliana	core promoter element around -30 of transcription start
GL31284	TATA-box	TATA	352	4	+	Arabidopsis thaliana	core promoter element around -30 of transcription start
GL31284	TATA-box	TATAAA	513	6	-	Helianthus annuus	core promoter element around -30 of transcription start
GL31284	TATA-box	TATAA	514	5	-	Arabidopsis thaliana	core promoter element around -30 of transcription start
GL31284	TATA-box	TATA	515	4	+	Arabidopsis thaliana	core promoter element around -30 of transcription start
GL31284	TATA-box	TAAAGATT	598	8	+	Arabidopsis thaliana	core promoter element around -30 of transcription start
GL31284	TATA-box	TATA	747	4	+	Arabidopsis thaliana	core promoter element around -30 of transcription start
GL31284	TATA-box	TATA	887	4	+	Arabidopsis thaliana	core promoter element around -30 of transcription start
GL31284	TATA-box	ATATAT	935	6	+	Brassica napus	core promoter element around -30 of transcription start
GL31284	TATA-box	TATATA	936	6	+	Arabidopsis thaliana	core promoter element around -30 of transcription start
GL31284	TATA-box	ATATAA	937	6	+	Brassica oleracea	core promoter element around -30 of transcription start
GL31284	TATA-box	TATA	938	4	+	Arabidopsis thaliana	core promoter element around -30 of transcription start
GL31284	TATA-box	TATAAAA	975	7	-	Pisum sativum	core promoter element around -30 of transcription start
GL31284	TATA-box	TATAAA	976	6	-	Helianthus annuus	core promoter element around -30 of transcription start
GL31284	TATA-box	TATAA	977	5	-	Arabidopsis thaliana	core promoter element around -30 of transcription start
GL31284	TATA-box	TATA	978	4	+	Arabidopsis thaliana	core promoter element around -30 of transcription start
GL31284	TATA-box	TATAAAA	1001	7	-	Pisum sativum	core promoter element around -30 of transcription start
GL31284	TATA-box	TATAAA	1002	6	-	Helianthus annuus	core promoter element around -30 of transcription start
GL31284	TATA-box	TATAA	1003	5	-	Arabidopsis thaliana	core promoter element around -30 of transcription start
GL31284	TATA-box	TATA	1004	4	+	Arabidopsis thaliana	core promoter element around -30 of transcription start
GL31284	TATA-box	ATATAT	1032	6	-	Brassica napus	core promoter element around -30 of transcription start
GL31284	TATA-box	TATA	1033	4	-	Arabidopsis thaliana	core promoter element around -30 of transcription start
GL31284	TATA-box	ATTATA	1399	6	+	Brassica napus	core promoter element around -30 of transcription start
GL31284	TATA-box	TATAA	1400	5	-	Arabidopsis thaliana	core promoter element around -30 of transcription start
GL31284	TATA-box	TATA	1401	4	-	Arabidopsis thaliana	core promoter element around -30 of transcription start
GL31284	TATA-box	taTATAAAtc	1699	9	+	Arabidopsis thaliana	core promoter element around -30 of transcription start
GL31284	TATA-box	TATA	1701	4	-	Arabidopsis thaliana	core promoter element around -30 of transcription start
GL31284	TATA-box	TAAAGATT	1774	8	+	Arabidopsis thaliana	core promoter element around -30 of transcription start
GL31284	TATA-box	TACAAAA	1988	7	-	Oryza sativa	core promoter element around -30 of transcription start
GL31284	LAMP-element	CTTTATCA	165	8	-	Pisum sativum	part of a light responsive element
GL31284	TCT-motif	TCTTAC	269	6	-	Arabidopsis thaliana	part of a light responsive element
GL31284	TCT-motif	TCTTAC	1635	6	+	Arabidopsis thaliana	part of a light responsive element
GL31284	ARE	AAACCA	1946	6	-	Zea mays	cis-acting regulatory element essential for the anaerobic induction
GL31284	TCA-element	CCATCTTTTT	957	9	-	Nicotiana tabacum	cis-acting element involved in salicylic acid responsiveness
GL31284	TCA-element	TCAGAAGAGG	1138	10	+	Brassica oleracea	cis-acting element involved in salicylic acid responsiveness
GL31284	TGACG-motif	TGACG	1238	5	+	Hordeum vulgare	cis-acting regulatory element involved in the MeJA-responsiveness
GL31284	A-box	CCGTCC	607	6	-	Petroselinum crispum	cis-acting regulatory element
GL31284	CAT-box	GCCACT	1299	6	-	Arabidopsis thaliana	cis-acting regulatory element related to meristem expression

## Sheet: Phalaenopsis equestris
Genes	element type	sequence	location	length	direction	species	function
PEQ005559___UP_STREAM_LEN_2000	3-AF1 binding site	TAAGAGAGGAA	260	10	+	Solanum tuberosum	light responsive element
PEQ006893___UP_STREAM_LEN_2000	3-AF1 binding site	TAAGAGAGGAA	1387	10	+	Solanum tuberosum	light responsive element
PEQ006893___UP_STREAM_LEN_2000	3-AF1 binding site	TAAGAGAGGAA	1837	10	+	Solanum tuberosum	light responsive element
PEQ020564_+__UP_STREAM_LEN_2000	3-AF1 binding site	TAAGAGAGGAA	100	10	+	Solanum tuberosum	light responsive element
PEQ022045___UP_STREAM_LEN_2000	3-AF1 binding site	TAAGAGAGGAA	25	10	-	Solanum tuberosum	light responsive element
PEQ006767_+__UP_STREAM_LEN_2000	3-AF3 binding site	CACTATCTAAC	398	10	-	Pisum sativum	part of a conserved DNA module array (CMA3)
PEQ022045___UP_STREAM_LEN_2000	3-AF3 binding site	CACTATCTAAC	177	10	-	Pisum sativum	part of a conserved DNA module array (CMA3)
PEQ005740_+__UP_STREAM_LEN_2000	A-box	CCGTCC	264	6	+	Petroselinum crispum	cis-acting regulatory element
PEQ006893___UP_STREAM_LEN_2000	A-box	CCGTCC	1297	6	-	Petroselinum crispum	cis-acting regulatory element
PEQ015839___UP_STREAM_LEN_2000	A-box	CCGTCC	304	6	-	Petroselinum crispum	cis-acting regulatory element
PEQ016042_+__UP_STREAM_LEN_2000	A-box	CCGTCC	1162	6	+	Petroselinum crispum	cis-acting regulatory element
PEQ000438___UP_STREAM_LEN_2000	ABRE	ACGTG	1976	5	+	Arabidopsis thaliana	cis-acting element involved in the abscisic acid responsiveness
PEQ000620___UP_STREAM_LEN_2000	ABRE	ACGTG	1581	5	+	Arabidopsis thaliana	cis-acting element involved in the abscisic acid responsiveness
PEQ005559___UP_STREAM_LEN_2000	ABRE	GACACGTGGC	34	9	+	Triticum aestivum	cis-acting element involved in the abscisic acid responsiveness
PEQ005559___UP_STREAM_LEN_2000	ABRE	ACGTG	37	5	+	Arabidopsis thaliana	cis-acting element involved in the abscisic acid responsiveness
PEQ005559___UP_STREAM_LEN_2000	ABRE	CACGTG	1610	6	-	Arabidopsis thaliana	cis-acting element involved in the abscisic acid responsiveness
PEQ005559___UP_STREAM_LEN_2000	ABRE	ACGTG	1611	5	+	Arabidopsis thaliana	cis-acting element involved in the abscisic acid responsiveness
PEQ005559___UP_STREAM_LEN_2000	ABRE	CGTACGTGCA	1932	10	-	Hordeum vulgare	cis-acting element involved in the abscisic acid responsiveness
PEQ005559___UP_STREAM_LEN_2000	ABRE	ACGTG	1934	5	-	Arabidopsis thaliana	cis-acting element involved in the abscisic acid responsiveness
PEQ005560___UP_STREAM_LEN_2000	ABRE	ACGTG	201	5	-	Arabidopsis thaliana	cis-acting element involved in the abscisic acid responsiveness
PEQ005560___UP_STREAM_LEN_2000	ABRE	ACGTG	1567	5	+	Arabidopsis thaliana	cis-acting element involved in the abscisic acid responsiveness
PEQ005560___UP_STREAM_LEN_2000	ABRE	CACGTG	1653	6	-	Arabidopsis thaliana	cis-acting element involved in the abscisic acid responsiveness
PEQ005560___UP_STREAM_LEN_2000	ABRE	ACGTG	1654	5	+	Arabidopsis thaliana	cis-acting element involved in the abscisic acid responsiveness
PEQ006801_+__UP_STREAM_LEN_2000	ABRE	ACGTG	55	5	+	Arabidopsis thaliana	cis-acting element involved in the abscisic acid responsiveness
PEQ006801_+__UP_STREAM_LEN_2000	ABRE	ACGTG	685	5	-	Arabidopsis thaliana	cis-acting element involved in the abscisic acid responsiveness
PEQ006801_+__UP_STREAM_LEN_2000	ABRE	CACGTG	808	6	+	Arabidopsis thaliana	cis-acting element involved in the abscisic acid responsiveness
PEQ006801_+__UP_STREAM_LEN_2000	ABRE	ACGTG	809	5	+	Arabidopsis thaliana	cis-acting element involved in the abscisic acid responsiveness
PEQ006893___UP_STREAM_LEN_2000	ABRE	ACGTG	850	5	-	Arabidopsis thaliana	cis-acting element involved in the abscisic acid responsiveness
PEQ006893___UP_STREAM_LEN_2000	ABRE	ACGTG	1637	5	+	Arabidopsis thaliana	cis-acting element involved in the abscisic acid responsiveness
PEQ007112___UP_STREAM_LEN_2000	ABRE	ACGTG	521	5	+	Arabidopsis thaliana	cis-acting element involved in the abscisic acid responsiveness
PEQ007261_+__UP_STREAM_LEN_2000	ABRE	GACACGTGGC	977	9	+	Triticum aestivum	cis-acting element involved in the abscisic acid responsiveness
PEQ007261_+__UP_STREAM_LEN_2000	ABRE	ACGTG	980	5	+	Arabidopsis thaliana	cis-acting element involved in the abscisic acid responsiveness
PEQ008157_+__UP_STREAM_LEN_2000	ABRE	ACGTG	959	5	-	Arabidopsis thaliana	cis-acting element involved in the abscisic acid responsiveness
PEQ010560_+__UP_STREAM_LEN_2000	ABRE	ACGTG	218	5	+	Arabidopsis thaliana	cis-acting element involved in the abscisic acid responsiveness
PEQ013082_+__UP_STREAM_LEN_2000	ABRE	ACGTG	1515	5	-	Arabidopsis thaliana	cis-acting element involved in the abscisic acid responsiveness
PEQ014320_+__UP_STREAM_LEN_2000	ABRE	ACGTG	398	5	-	Arabidopsis thaliana	cis-acting element involved in the abscisic acid responsiveness
PEQ015270_+__UP_STREAM_LEN_2000	ABRE	ACGTG	119	5	-	Arabidopsis thaliana	cis-acting element involved in the abscisic acid responsiveness
PEQ015270_+__UP_STREAM_LEN_2000	ABRE	ACGTG	130	5	+	Arabidopsis thaliana	cis-acting element involved in the abscisic acid responsiveness
PEQ015270_+__UP_STREAM_LEN_2000	ABRE	ACGTG	275	5	-	Arabidopsis thaliana	cis-acting element involved in the abscisic acid responsiveness
PEQ015839___UP_STREAM_LEN_2000	ABRE	ACGTG	227	5	-	Arabidopsis thaliana	cis-acting element involved in the abscisic acid responsiveness
PEQ015839___UP_STREAM_LEN_2000	ABRE	ACGTG	619	5	+	Arabidopsis thaliana	cis-acting element involved in the abscisic acid responsiveness
PEQ015839___UP_STREAM_LEN_2000	ABRE	ACGTG	1893	5	+	Arabidopsis thaliana	cis-acting element involved in the abscisic acid responsiveness
PEQ020223___UP_STREAM_LEN_2000	ABRE	CACGTG	1324	6	-	Arabidopsis thaliana	cis-acting element involved in the abscisic acid responsiveness
PEQ020223___UP_STREAM_LEN_2000	ABRE	ACGTG	1325	5	+	Arabidopsis thaliana	cis-acting element involved in the abscisic acid responsiveness
PEQ020564_+__UP_STREAM_LEN_2000	ABRE	CGTACGTGCA	1363	9	-	Hordeum vulgare	cis-acting element involved in the abscisic acid responsiveness
PEQ024201_+__UP_STREAM_LEN_2000	ABRE	CACGTG	44	6	+	Arabidopsis thaliana	cis-acting element involved in the abscisic acid responsiveness
PEQ024201_+__UP_STREAM_LEN_2000	ABRE	ACGTG	45	5	+	Arabidopsis thaliana	cis-acting element involved in the abscisic acid responsiveness
PEQ006767_+__UP_STREAM_LEN_2000	ACE	GACACGTATG	243	9	+	Petroselinum crispum	cis-acting element involved in light responsiveness
PEQ007261_+__UP_STREAM_LEN_2000	ACE	CTAACGTATT	341	9	+	Petroselinum crispum	cis-acting element involved in light responsiveness
PEQ022045___UP_STREAM_LEN_2000	ACE	GACACGTATG	80	9	-	Petroselinum crispum	cis-acting element involved in light responsiveness
PEQ005559___UP_STREAM_LEN_2000	AE-box	AGAAACAA	1045	8	+	Arabidopsis thaliana	part of a module for light response
PEQ005560___UP_STREAM_LEN_2000	AE-box	AGAAACTT	1598	8	-	Arabidopsis thaliana	part of a module for light response
PEQ005740_+__UP_STREAM_LEN_2000	AE-box	AGAAACTT	1157	8	-	Arabidopsis thaliana	part of a module for light response
PEQ006801_+__UP_STREAM_LEN_2000	AE-box	AGAAACAA	1019	8	-	Arabidopsis thaliana	part of a module for light response
PEQ008157_+__UP_STREAM_LEN_2000	AE-box	AGAAACTT	947	8	+	Arabidopsis thaliana	part of a module for light response
PEQ008157_+__UP_STREAM_LEN_2000	AE-box	AGAAACAA	1508	8	-	Arabidopsis thaliana	part of a module for light response
PEQ005559___UP_STREAM_LEN_2000	ARE	AAACCA	924	6	-	Zea mays	cis-acting regulatory element essential for the anaerobic induction
PEQ005559___UP_STREAM_LEN_2000	ARE	AAACCA	1352	6	+	Zea mays	cis-acting regulatory element essential for the anaerobic induction
PEQ005559___UP_STREAM_LEN_2000	ARE	AAACCA	1914	6	+	Zea mays	cis-acting regulatory element essential for the anaerobic induction
PEQ005560___UP_STREAM_LEN_2000	ARE	AAACCA	922	6	+	Zea mays	cis-acting regulatory element essential for the anaerobic induction
PEQ005560___UP_STREAM_LEN_2000	ARE	AAACCA	1267	6	+	Zea mays	cis-acting regulatory element essential for the anaerobic induction
PEQ005740_+__UP_STREAM_LEN_2000	ARE	AAACCA	344	6	+	Zea mays	cis-acting regulatory element essential for the anaerobic induction
PEQ005740_+__UP_STREAM_LEN_2000	ARE	AAACCA	869	6	+	Zea mays	cis-acting regulatory element essential for the anaerobic induction
PEQ005740_+__UP_STREAM_LEN_2000	ARE	AAACCA	1323	6	-	Zea mays	cis-acting regulatory element essential for the anaerobic induction
PEQ006767_+__UP_STREAM_LEN_2000	ARE	AAACCA	483	6	+	Zea mays	cis-acting regulatory element essential for the anaerobic induction
PEQ006767_+__UP_STREAM_LEN_2000	ARE	AAACCA	517	6	-	Zea mays	cis-acting regulatory element essential for the anaerobic induction
PEQ006767_+__UP_STREAM_LEN_2000	ARE	AAACCA	1090	6	-	Zea mays	cis-acting regulatory element essential for the anaerobic induction
PEQ006767_+__UP_STREAM_LEN_2000	ARE	AAACCA	1694	6	+	Zea mays	cis-acting regulatory element essential for the anaerobic induction
PEQ006801_+__UP_STREAM_LEN_2000	ARE	AAACCA	857	6	+	Zea mays	cis-acting regulatory element essential for the anaerobic induction
PEQ006801_+__UP_STREAM_LEN_2000	ARE	AAACCA	1131	6	-	Zea mays	cis-acting regulatory element essential for the anaerobic induction
PEQ006801_+__UP_STREAM_LEN_2000	ARE	AAACCA	1504	6	+	Zea mays	cis-acting regulatory element essential for the anaerobic induction
PEQ006893___UP_STREAM_LEN_2000	ARE	AAACCA	1222	6	-	Zea mays	cis-acting regulatory element essential for the anaerobic induction
PEQ006893___UP_STREAM_LEN_2000	ARE	AAACCA	1356	6	+	Zea mays	cis-acting regulatory element essential for the anaerobic induction
PEQ006893___UP_STREAM_LEN_2000	ARE	AAACCA	1438	6	-	Zea mays	cis-acting regulatory element essential for the anaerobic induction
PEQ007261_+__UP_STREAM_LEN_2000	ARE	AAACCA	1187	6	-	Zea mays	cis-acting regulatory element essential for the anaerobic induction
PEQ007261_+__UP_STREAM_LEN_2000	ARE	AAACCA	1275	6	-	Zea mays	cis-acting regulatory element essential for the anaerobic induction
PEQ008157_+__UP_STREAM_LEN_2000	ARE	AAACCA	152	6	+	Zea mays	cis-acting regulatory element essential for the anaerobic induction
PEQ008157_+__UP_STREAM_LEN_2000	ARE	AAACCA	223	6	+	Zea mays	cis-acting regulatory element essential for the anaerobic induction
PEQ008157_+__UP_STREAM_LEN_2000	ARE	AAACCA	849	6	+	Zea mays	cis-acting regulatory element essential for the anaerobic induction
PEQ008157_+__UP_STREAM_LEN_2000	ARE	AAACCA	1101	6	-	Zea mays	cis-acting regulatory element essential for the anaerobic induction
PEQ008157_+__UP_STREAM_LEN_2000	ARE	AAACCA	1416	6	-	Zea mays	cis-acting regulatory element essential for the anaerobic induction
PEQ010560_+__UP_STREAM_LEN_2000	ARE	AAACCA	1504	6	+	Zea mays	cis-acting regulatory element essential for the anaerobic induction
PEQ010560_+__UP_STREAM_LEN_2000	ARE	AAACCA	1733	6	+	Zea mays	cis-acting regulatory element essential for the anaerobic induction
PEQ013082_+__UP_STREAM_LEN_2000	ARE	AAACCA	55	6	+	Zea mays	cis-acting regulatory element essential for the anaerobic induction
PEQ013082_+__UP_STREAM_LEN_2000	ARE	AAACCA	585	6	+	Zea mays	cis-acting regulatory element essential for the anaerobic induction
PEQ013082_+__UP_STREAM_LEN_2000	ARE	AAACCA	682	6	+	Zea mays	cis-acting regulatory element essential for the anaerobic induction
PEQ013082_+__UP_STREAM_LEN_2000	ARE	AAACCA	1003	6	+	Zea mays	cis-acting regulatory element essential for the anaerobic induction
PEQ013082_+__UP_STREAM_LEN_2000	ARE	AAACCA	1043	6	+	Zea mays	cis-acting regulatory element essential for the anaerobic induction
PEQ013082_+__UP_STREAM_LEN_2000	ARE	AAACCA	1622	6	+	Zea mays	cis-acting regulatory element essential for the anaerobic induction
PEQ015270_+__UP_STREAM_LEN_2000	ARE	AAACCA	622	6	+	Zea mays	cis-acting regulatory element essential for the anaerobic induction
PEQ015839___UP_STREAM_LEN_2000	ARE	AAACCA	1550	6	+	Zea mays	cis-acting regulatory element essential for the anaerobic induction
PEQ015839___UP_STREAM_LEN_2000	ARE	AAACCA	1599	6	+	Zea mays	cis-acting regulatory element essential for the anaerobic induction
PEQ016042_+__UP_STREAM_LEN_2000	ARE	AAACCA	968	6	+	Zea mays	cis-acting regulatory element essential for the anaerobic induction
PEQ016042_+__UP_STREAM_LEN_2000	ARE	AAACCA	1508	6	+	Zea mays	cis-acting regulatory element essential for the anaerobic induction
PEQ016042_+__UP_STREAM_LEN_2000	ARE	AAACCA	1886	6	+	Zea mays	cis-acting regulatory element essential for the anaerobic induction
PEQ020223___UP_STREAM_LEN_2000	ARE	AAACCA	1669	6	+	Zea mays	cis-acting regulatory element essential for the anaerobic induction
PEQ020652___UP_STREAM_LEN_2000	ARE	AAACCA	67	6	+	Zea mays	cis-acting regulatory element essential for the anaerobic induction
PEQ020652___UP_STREAM_LEN_2000	ARE	AAACCA	1032	6	-	Zea mays	cis-acting regulatory element essential for the anaerobic induction
PEQ020652___UP_STREAM_LEN_2000	ARE	AAACCA	1393	6	+	Zea mays	cis-acting regulatory element essential for the anaerobic induction
PEQ022045___UP_STREAM_LEN_2000	ARE	AAACCA	1382	6	+	Zea mays	cis-acting regulatory element essential for the anaerobic induction
PEQ006801_+__UP_STREAM_LEN_2000	AT1-motif	AATTATTTTTTATT	462	13	+	Solanum tuberosum	part of a light responsive module
PEQ016042_+__UP_STREAM_LEN_2000	AT1-motif	AATTATTTTTTATT	125	13	+	Solanum tuberosum	part of a light responsive module
PEQ007261_+__UP_STREAM_LEN_2000	ATC-motif	AGTAATCT	136	8	+	Spinacia oleracea	part of a conserved DNA module involved in light responsiveness
PEQ020652___UP_STREAM_LEN_2000	ATC-motif	AGTAATCT	1809	8	-	Spinacia oleracea	part of a conserved DNA module involved in light responsiveness
PEQ005740_+__UP_STREAM_LEN_2000	ATCT-motif	AATCTAATCC	1005	9	-	Pisum sativum	part of a conserved DNA module involved in light responsiveness
PEQ013082_+__UP_STREAM_LEN_2000	ATCT-motif	AATCTAATCC	940	9	+	Pisum sativum	part of a conserved DNA module involved in light responsiveness
PEQ020223___UP_STREAM_LEN_2000	ATCT-motif	AATCTAATCC	1460	9	-	Pisum sativum	part of a conserved DNA module involved in light responsiveness
PEQ020652___UP_STREAM_LEN_2000	ATCT-motif	AATCTAATCC	1895	10	+	Pisum sativum	part of a conserved DNA module involved in light responsiveness
PEQ013082_+__UP_STREAM_LEN_2000	AT-rich element	ATAGAAATCAA	79	10	+	Glycine max	binding site of AT-rich DNA binding protein (ATBP-1)
PEQ007112___UP_STREAM_LEN_2000	AT-rich sequence	TAAAATACT	823	9	+	Pisum sativum	element for maximal elicitor-mediated activation (2copies)
PEQ014320_+__UP_STREAM_LEN_2000	AT-rich sequence	TAAAATACT	1479	9	+	Pisum sativum	element for maximal elicitor-mediated activation (2copies)
PEQ020223___UP_STREAM_LEN_2000	AT-rich sequence	TAAAATACT	152	9	-	Pisum sativum	element for maximal elicitor-mediated activation (2copies)
PEQ020223___UP_STREAM_LEN_2000	AuxRE	TGTCTCAATAAG	1681	11	-	Glycine max	part of an auxin-responsive element
PEQ006767_+__UP_STREAM_LEN_2000	AuxRR-core	GGTCCAT	1285	7	+	Nicotiana tabacum	cis-acting regulatory element involved in auxin responsiveness
PEQ000438___UP_STREAM_LEN_2000	Box 4	ATTAAT	1516	6	-	Petroselinum crispum	part of a conserved DNA module involved in light responsiveness
PEQ000438___UP_STREAM_LEN_2000	Box 4	ATTAAT	1912	6	-	Petroselinum crispum	part of a conserved DNA module involved in light responsiveness
PEQ005559___UP_STREAM_LEN_2000	Box 4	ATTAAT	544	6	+	Petroselinum crispum	part of a conserved DNA module involved in light responsiveness
PEQ006801_+__UP_STREAM_LEN_2000	Box 4	ATTAAT	285	6	+	Petroselinum crispum	part of a conserved DNA module involved in light responsiveness
PEQ006801_+__UP_STREAM_LEN_2000	Box 4	ATTAAT	311	6	+	Petroselinum crispum	part of a conserved DNA module involved in light responsiveness
PEQ006801_+__UP_STREAM_LEN_2000	Box 4	ATTAAT	377	6	+	Petroselinum crispum	part of a conserved DNA module involved in light responsiveness
PEQ006801_+__UP_STREAM_LEN_2000	Box 4	ATTAAT	1270	6	-	Petroselinum crispum	part of a conserved DNA module involved in light responsiveness
PEQ006893___UP_STREAM_LEN_2000	Box 4	ATTAAT	459	6	+	Petroselinum crispum	part of a conserved DNA module involved in light responsiveness
PEQ006893___UP_STREAM_LEN_2000	Box 4	ATTAAT	621	6	+	Petroselinum crispum	part of a conserved DNA module involved in light responsiveness
PEQ007112___UP_STREAM_LEN_2000	Box 4	ATTAAT	143	6	+	Petroselinum crispum	part of a conserved DNA module involved in light responsiveness
PEQ007112___UP_STREAM_LEN_2000	Box 4	ATTAAT	508	6	+	Petroselinum crispum	part of a conserved DNA module involved in light responsiveness
PEQ007112___UP_STREAM_LEN_2000	Box 4	ATTAAT	989	6	+	Petroselinum crispum	part of a conserved DNA module involved in light responsiveness
PEQ007112___UP_STREAM_LEN_2000	Box 4	ATTAAT	1483	6	-	Petroselinum crispum	part of a conserved DNA module involved in light responsiveness
PEQ007261_+__UP_STREAM_LEN_2000	Box 4	ATTAAT	596	6	+	Petroselinum crispum	part of a conserved DNA module involved in light responsiveness
PEQ007261_+__UP_STREAM_LEN_2000	Box 4	ATTAAT	1585	6	-	Petroselinum crispum	part of a conserved DNA module involved in light responsiveness
PEQ008157_+__UP_STREAM_LEN_2000	Box 4	ATTAAT	411	6	+	Petroselinum crispum	part of a conserved DNA module involved in light responsiveness
PEQ008157_+__UP_STREAM_LEN_2000	Box 4	ATTAAT	936	6	+	Petroselinum crispum	part of a conserved DNA module involved in light responsiveness
PEQ008157_+__UP_STREAM_LEN_2000	Box 4	ATTAAT	1044	6	-	Petroselinum crispum	part of a conserved DNA module involved in light responsiveness
PEQ008157_+__UP_STREAM_LEN_2000	Box 4	ATTAAT	1458	6	-	Petroselinum crispum	part of a conserved DNA module involved in light responsiveness
PEQ010560_+__UP_STREAM_LEN_2000	Box 4	ATTAAT	1556	6	-	Petroselinum crispum	part of a conserved DNA module involved in light responsiveness
PEQ013082_+__UP_STREAM_LEN_2000	Box 4	ATTAAT	17	6	+	Petroselinum crispum	part of a conserved DNA module involved in light responsiveness
PEQ013217_+__UP_STREAM_LEN_2000	Box 4	ATTAAT	288	6	+	Petroselinum crispum	part of a conserved DNA module involved in light responsiveness
PEQ013217_+__UP_STREAM_LEN_2000	Box 4	ATTAAT	369	6	+	Petroselinum crispum	part of a conserved DNA module involved in light responsiveness
PEQ013217_+__UP_STREAM_LEN_2000	Box 4	ATTAAT	528	6	+	Petroselinum crispum	part of a conserved DNA module involved in light responsiveness
PEQ013217_+__UP_STREAM_LEN_2000	Box 4	ATTAAT	745	6	+	Petroselinum crispum	part of a conserved DNA module involved in light responsiveness
PEQ013217_+__UP_STREAM_LEN_2000	Box 4	ATTAAT	1427	6	-	Petroselinum crispum	part of a conserved DNA module involved in light responsiveness
PEQ013217_+__UP_STREAM_LEN_2000	Box 4	ATTAAT	1510	6	-	Petroselinum crispum	part of a conserved DNA module involved in light responsiveness
PEQ014320_+__UP_STREAM_LEN_2000	Box 4	ATTAAT	251	6	+	Petroselinum crispum	part of a conserved DNA module involved in light responsiveness
PEQ014320_+__UP_STREAM_LEN_2000	Box 4	ATTAAT	438	6	+	Petroselinum crispum	part of a conserved DNA module involved in light responsiveness
PEQ014320_+__UP_STREAM_LEN_2000	Box 4	ATTAAT	503	6	+	Petroselinum crispum	part of a conserved DNA module involved in light responsiveness
PEQ015839___UP_STREAM_LEN_2000	Box 4	ATTAAT	90	6	+	Petroselinum crispum	part of a conserved DNA module involved in light responsiveness
PEQ015839___UP_STREAM_LEN_2000	Box 4	ATTAAT	1525	6	-	Petroselinum crispum	part of a conserved DNA module involved in light responsiveness
PEQ016042_+__UP_STREAM_LEN_2000	Box 4	ATTAAT	570	6	+	Petroselinum crispum	part of a conserved DNA module involved in light responsiveness
PEQ020223___UP_STREAM_LEN_2000	Box 4	ATTAAT	166	6	+	Petroselinum crispum	part of a conserved DNA module involved in light responsiveness
PEQ020223___UP_STREAM_LEN_2000	Box 4	ATTAAT	221	6	+	Petroselinum crispum	part of a conserved DNA module involved in light responsiveness
PEQ020223___UP_STREAM_LEN_2000	Box 4	ATTAAT	269	6	+	Petroselinum crispum	part of a conserved DNA module involved in light responsiveness
PEQ020223___UP_STREAM_LEN_2000	Box 4	ATTAAT	799	6	+	Petroselinum crispum	part of a conserved DNA module involved in light responsiveness
PEQ020223___UP_STREAM_LEN_2000	Box 4	ATTAAT	910	6	+	Petroselinum crispum	part of a conserved DNA module involved in light responsiveness
PEQ020223___UP_STREAM_LEN_2000	Box 4	ATTAAT	1548	6	-	Petroselinum crispum	part of a conserved DNA module involved in light responsiveness
PEQ022045___UP_STREAM_LEN_2000	Box 4	ATTAAT	1788	6	-	Petroselinum crispum	part of a conserved DNA module involved in light responsiveness
PEQ022045___UP_STREAM_LEN_2000	Box 4	ATTAAT	1961	6	-	Petroselinum crispum	part of a conserved DNA module involved in light responsiveness
PEQ006801_+__UP_STREAM_LEN_2000	Box II	CCACGTGGC	807	9	+	Petroselinum crispum	part of a light responsive element
PEQ000438___UP_STREAM_LEN_2000	CAAT-box	CAAAT	21	5	+	Pisum sativum	common cis-acting element in promoter and enhancer regions
PEQ000438___UP_STREAM_LEN_2000	CAAT-box	CCAAT	103	5	+	Arabidopsis thaliana	common cis-acting element in promoter and enhancer regions
PEQ000438___UP_STREAM_LEN_2000	CAAT-box	CAAAT	109	5	+	Pisum sativum	common cis-acting element in promoter and enhancer regions
PEQ000438___UP_STREAM_LEN_2000	CAAT-box	CAAAT	432	5	-	Pisum sativum	common cis-acting element in promoter and enhancer regions
PEQ000438___UP_STREAM_LEN_2000	CAAT-box	CCCAATTT	447	8	+	Arabidopsis thaliana	common cis-acting element in promoter and enhancer regions
PEQ000438___UP_STREAM_LEN_2000	CAAT-box	CCAAT	448	5	+	Arabidopsis thaliana	common cis-acting element in promoter and enhancer regions
PEQ000438___UP_STREAM_LEN_2000	CAAT-box	CAAAT	574	5	+	Pisum sativum	common cis-acting element in promoter and enhancer regions
PEQ000438___UP_STREAM_LEN_2000	CAAT-box	CAAAT	604	5	+	Pisum sativum	common cis-acting element in promoter and enhancer regions
PEQ000438___UP_STREAM_LEN_2000	CAAT-box	CCAAT	786	5	+	Arabidopsis thaliana	common cis-acting element in promoter and enhancer regions
PEQ000438___UP_STREAM_LEN_2000	CAAT-box	CAAAT	803	5	+	Pisum sativum	common cis-acting element in promoter and enhancer regions
PEQ000438___UP_STREAM_LEN_2000	CAAT-box	CAAAT	823	5	-	Pisum sativum	common cis-acting element in promoter and enhancer regions
PEQ000438___UP_STREAM_LEN_2000	CAAT-box	CAAAT	877	5	+	Pisum sativum	common cis-acting element in promoter and enhancer regions
PEQ000438___UP_STREAM_LEN_2000	CAAT-box	CCAAT	967	5	-	Arabidopsis thaliana	common cis-acting element in promoter and enhancer regions
PEQ000438___UP_STREAM_LEN_2000	CAAT-box	CCAAT	1548	5	+	Arabidopsis thaliana	common cis-acting element in promoter and enhancer regions
PEQ000438___UP_STREAM_LEN_2000	CAAT-box	CAAAT	1602	5	-	Pisum sativum	common cis-acting element in promoter and enhancer regions
PEQ000438___UP_STREAM_LEN_2000	CAAT-box	CCAAT	1727	5	-	Arabidopsis thaliana	common cis-acting element in promoter and enhancer regions
PEQ000438___UP_STREAM_LEN_2000	CAAT-box	CAAAT	1788	5	-	Pisum sativum	common cis-acting element in promoter and enhancer regions
PEQ000620___UP_STREAM_LEN_2000	CAAT-box	CAAAT	158	5	+	Pisum sativum	common cis-acting element in promoter and enhancer regions
PEQ000620___UP_STREAM_LEN_2000	CAAT-box	CAAAT	561	5	-	Pisum sativum	common cis-acting element in promoter and enhancer regions
PEQ000620___UP_STREAM_LEN_2000	CAAT-box	CAAAT	708	5	-	Pisum sativum	common cis-acting element in promoter and enhancer regions
PEQ000620___UP_STREAM_LEN_2000	CAAT-box	CAAAT	757	5	-	Pisum sativum	common cis-acting element in promoter and enhancer regions
PEQ000620___UP_STREAM_LEN_2000	CAAT-box	CAAAT	818	5	-	Pisum sativum	common cis-acting element in promoter and enhancer regions
PEQ000620___UP_STREAM_LEN_2000	CAAT-box	CAAAT	923	5	+	Pisum sativum	common cis-acting element in promoter and enhancer regions
PEQ000620___UP_STREAM_LEN_2000	CAAT-box	CAAAT	943	5	-	Pisum sativum	common cis-acting element in promoter and enhancer regions
PEQ000620___UP_STREAM_LEN_2000	CAAT-box	CAAAT	994	5	-	Pisum sativum	common cis-acting element in promoter and enhancer regions
PEQ000620___UP_STREAM_LEN_2000	CAAT-box	CAAAT	1173	5	-	Pisum sativum	common cis-acting element in promoter and enhancer regions
PEQ000620___UP_STREAM_LEN_2000	CAAT-box	CAAAT	1266	5	-	Pisum sativum	common cis-acting element in promoter and enhancer regions
PEQ000620___UP_STREAM_LEN_2000	CAAT-box	CAAAT	1466	5	+	Pisum sativum	common cis-acting element in promoter and enhancer regions
PEQ000620___UP_STREAM_LEN_2000	CAAT-box	CAAAT	1475	5	-	Pisum sativum	common cis-acting element in promoter and enhancer regions
PEQ005559___UP_STREAM_LEN_2000	CAAT-box	CCAAT	3	5	+	Arabidopsis thaliana	common cis-acting element in promoter and enhancer regions
PEQ005559___UP_STREAM_LEN_2000	CAAT-box	CCAAT	412	5	-	Arabidopsis thaliana	common cis-acting element in promoter and enhancer regions
PEQ005559___UP_STREAM_LEN_2000	CAAT-box	CAAAT	520	5	+	Pisum sativum	common cis-acting element in promoter and enhancer regions
PEQ005559___UP_STREAM_LEN_2000	CAAT-box	CAAAT	708	5	-	Pisum sativum	common cis-acting element in promoter and enhancer regions
PEQ005559___UP_STREAM_LEN_2000	CAAT-box	CAAAT	1060	5	+	Pisum sativum	common cis-acting element in promoter and enhancer regions
PEQ005559___UP_STREAM_LEN_2000	CAAT-box	CAAAT	1636	5	-	Pisum sativum	common cis-acting element in promoter and enhancer regions
PEQ005560___UP_STREAM_LEN_2000	CAAT-box	CCAAT	69	5	+	Arabidopsis thaliana	common cis-acting element in promoter and enhancer regions
PEQ005560___UP_STREAM_LEN_2000	CAAT-box	CCAAT	736	5	+	Arabidopsis thaliana	common cis-acting element in promoter and enhancer regions
PEQ005560___UP_STREAM_LEN_2000	CAAT-box	CAAAT	789	5	+	Pisum sativum	common cis-acting element in promoter and enhancer regions
PEQ005560___UP_STREAM_LEN_2000	CAAT-box	CAAAT	960	5	+	Pisum sativum	common cis-acting element in promoter and enhancer regions
PEQ005560___UP_STREAM_LEN_2000	CAAT-box	CAAAT	1104	5	+	Pisum sativum	common cis-acting element in promoter and enhancer regions
PEQ005560___UP_STREAM_LEN_2000	CAAT-box	CCAAT	1172	5	+	Arabidopsis thaliana	common cis-acting element in promoter and enhancer regions
PEQ005560___UP_STREAM_LEN_2000	CAAT-box	CAAAT	1901	5	-	Pisum sativum	common cis-acting element in promoter and enhancer regions
PEQ005740_+__UP_STREAM_LEN_2000	CAAT-box	CAAAT	188	5	+	Pisum sativum	common cis-acting element in promoter and enhancer regions
PEQ005740_+__UP_STREAM_LEN_2000	CAAT-box	CAAAT	227	5	+	Pisum sativum	common cis-acting element in promoter and enhancer regions
PEQ005740_+__UP_STREAM_LEN_2000	CAAT-box	CAAAT	308	5	+	Pisum sativum	common cis-acting element in promoter and enhancer regions
PEQ005740_+__UP_STREAM_LEN_2000	CAAT-box	CCAAT	347	5	+	Arabidopsis thaliana	common cis-acting element in promoter and enhancer regions
PEQ005740_+__UP_STREAM_LEN_2000	CAAT-box	CAAAT	350	5	-	Pisum sativum	common cis-acting element in promoter and enhancer regions
PEQ005740_+__UP_STREAM_LEN_2000	CAAT-box	CAAAT	725	5	+	Pisum sativum	common cis-acting element in promoter and enhancer regions
PEQ005740_+__UP_STREAM_LEN_2000	CAAT-box	CAAAT	896	5	-	Pisum sativum	common cis-acting element in promoter and enhancer regions
PEQ005740_+__UP_STREAM_LEN_2000	CAAT-box	CAAAT	1127	5	+	Pisum sativum	common cis-acting element in promoter and enhancer regions
PEQ005740_+__UP_STREAM_LEN_2000	CAAT-box	TGCCAAC	1246	7	-	Petunia hybrida	common cis-acting element in promoter and enhancer regions
PEQ005740_+__UP_STREAM_LEN_2000	CAAT-box	CAAAT	1252	5	-	Pisum sativum	common cis-acting element in promoter and enhancer regions
PEQ005740_+__UP_STREAM_LEN_2000	CAAT-box	CAAAT	1457	5	-	Pisum sativum	common cis-acting element in promoter and enhancer regions
PEQ006767_+__UP_STREAM_LEN_2000	CAAT-box	CAAAT	171	5	-	Pisum sativum	common cis-acting element in promoter and enhancer regions
PEQ006767_+__UP_STREAM_LEN_2000	CAAT-box	TGCCAAC	340	7	-	Petunia hybrida	common cis-acting element in promoter and enhancer regions
PEQ006767_+__UP_STREAM_LEN_2000	CAAT-box	CCAAT	486	5	+	Arabidopsis thaliana	common cis-acting element in promoter and enhancer regions
PEQ006767_+__UP_STREAM_LEN_2000	CAAT-box	CCAAT	529	5	-	Arabidopsis thaliana	common cis-acting element in promoter and enhancer regions
PEQ006767_+__UP_STREAM_LEN_2000	CAAT-box	CCAAT	669	5	-	Arabidopsis thaliana	common cis-acting element in promoter and enhancer regions
PEQ006767_+__UP_STREAM_LEN_2000	CAAT-box	CCAAT	681	5	+	Arabidopsis thaliana	common cis-acting element in promoter and enhancer regions
PEQ006767_+__UP_STREAM_LEN_2000	CAAT-box	CAAAT	687	5	+	Pisum sativum	common cis-acting element in promoter and enhancer regions
PEQ006767_+__UP_STREAM_LEN_2000	CAAT-box	CAAAT	763	5	-	Pisum sativum	common cis-acting element in promoter and enhancer regions
PEQ006767_+__UP_STREAM_LEN_2000	CAAT-box	CAAAT	834	5	-	Pisum sativum	common cis-acting element in promoter and enhancer regions
PEQ006767_+__UP_STREAM_LEN_2000	CAAT-box	CAAAT	855	5	-	Pisum sativum	common cis-acting element in promoter and enhancer regions
PEQ006767_+__UP_STREAM_LEN_2000	CAAT-box	CCAAT	876	5	+	Arabidopsis thaliana	common cis-acting element in promoter and enhancer regions
PEQ006767_+__UP_STREAM_LEN_2000	CAAT-box	CCAAT	1148	5	-	Arabidopsis thaliana	common cis-acting element in promoter and enhancer regions
PEQ006767_+__UP_STREAM_LEN_2000	CAAT-box	CCAAT	1154	5	-	Arabidopsis thaliana	common cis-acting element in promoter and enhancer regions
PEQ006767_+__UP_STREAM_LEN_2000	CAAT-box	CAAAT	1181	5	-	Pisum sativum	common cis-acting element in promoter and enhancer regions
PEQ006767_+__UP_STREAM_LEN_2000	CAAT-box	CAAAT	1240	5	-	Pisum sativum	common cis-acting element in promoter and enhancer regions
PEQ006767_+__UP_STREAM_LEN_2000	CAAT-box	CAAAT	1306	5	-	Pisum sativum	common cis-acting element in promoter and enhancer regions
PEQ006767_+__UP_STREAM_LEN_2000	CAAT-box	TGCCAAC	1476	7	+	Petunia hybrida	common cis-acting element in promoter and enhancer regions
PEQ006767_+__UP_STREAM_LEN_2000	CAAT-box	CAAAT	1604	5	+	Pisum sativum	common cis-acting element in promoter and enhancer regions
PEQ006767_+__UP_STREAM_LEN_2000	CAAT-box	CAAAT	1698	5	+	Pisum sativum	common cis-acting element in promoter and enhancer regions
PEQ006801_+__UP_STREAM_LEN_2000	CAAT-box	CCAAT	32	5	+	Arabidopsis thaliana	common cis-acting element in promoter and enhancer regions
PEQ006801_+__UP_STREAM_LEN_2000	CAAT-box	CAAAT	81	5	-	Pisum sativum	common cis-acting element in promoter and enhancer regions
PEQ006801_+__UP_STREAM_LEN_2000	CAAT-box	CCAAT	266	5	+	Arabidopsis thaliana	common cis-acting element in promoter and enhancer regions
PEQ006801_+__UP_STREAM_LEN_2000	CAAT-box	CAAAT	269	5	-	Pisum sativum	common cis-acting element in promoter and enhancer regions
PEQ006801_+__UP_STREAM_LEN_2000	CAAT-box	CAAAT	563	5	-	Pisum sativum	common cis-acting element in promoter and enhancer regions
PEQ006801_+__UP_STREAM_LEN_2000	CAAT-box	CCAAT	707	5	+	Arabidopsis thaliana	common cis-acting element in promoter and enhancer regions
PEQ006801_+__UP_STREAM_LEN_2000	CAAT-box	CAAAT	981	5	-	Pisum sativum	common cis-acting element in promoter and enhancer regions
PEQ006801_+__UP_STREAM_LEN_2000	CAAT-box	CAAAT	1322	5	-	Pisum sativum	common cis-acting element in promoter and enhancer regions
PEQ006801_+__UP_STREAM_LEN_2000	CAAT-box	CAAAT	1556	5	-	Pisum sativum	common cis-acting element in promoter and enhancer regions
PEQ006801_+__UP_STREAM_LEN_2000	CAAT-box	CAAAT	1950	5	-	Pisum sativum	common cis-acting element in promoter and enhancer regions
PEQ006893___UP_STREAM_LEN_2000	CAAT-box	CAAAT	13	5	+	Pisum sativum	common cis-acting element in promoter and enhancer regions
PEQ006893___UP_STREAM_LEN_2000	CAAT-box	CCAAT	32	5	-	Arabidopsis thaliana	common cis-acting element in promoter and enhancer regions
PEQ006893___UP_STREAM_LEN_2000	CAAT-box	CAAAT	591	5	+	Pisum sativum	common cis-acting element in promoter and enhancer regions
PEQ006893___UP_STREAM_LEN_2000	CAAT-box	CAAAT	594	5	-	Pisum sativum	common cis-acting element in promoter and enhancer regions
PEQ006893___UP_STREAM_LEN_2000	CAAT-box	CAAAT	742	5	-	Pisum sativum	common cis-acting element in promoter and enhancer regions
PEQ006893___UP_STREAM_LEN_2000	CAAT-box	CAAAT	834	5	+	Pisum sativum	common cis-acting element in promoter and enhancer regions
PEQ006893___UP_STREAM_LEN_2000	CAAT-box	CAAAT	1023	5	-	Pisum sativum	common cis-acting element in promoter and enhancer regions
PEQ006893___UP_STREAM_LEN_2000	CAAT-box	CAAAT	1049	5	-	Pisum sativum	common cis-acting element in promoter and enhancer regions
PEQ006893___UP_STREAM_LEN_2000	CAAT-box	CAAAT	1093	5	-	Pisum sativum	common cis-acting element in promoter and enhancer regions
PEQ006893___UP_STREAM_LEN_2000	CAAT-box	CAAAT	1119	5	+	Pisum sativum	common cis-acting element in promoter and enhancer regions
PEQ006893___UP_STREAM_LEN_2000	CAAT-box	CCAAT	1216	5	+	Arabidopsis thaliana	common cis-acting element in promoter and enhancer regions
PEQ006893___UP_STREAM_LEN_2000	CAAT-box	CCAAT	1812	5	+	Arabidopsis thaliana	common cis-acting element in promoter and enhancer regions
PEQ007112___UP_STREAM_LEN_2000	CAAT-box	CAAAT	140	5	+	Pisum sativum	common cis-acting element in promoter and enhancer regions
PEQ007112___UP_STREAM_LEN_2000	CAAT-box	CCAAT	569	5	+	Arabidopsis thaliana	common cis-acting element in promoter and enhancer regions
PEQ007112___UP_STREAM_LEN_2000	CAAT-box	CAAAT	706	5	+	Pisum sativum	common cis-acting element in promoter and enhancer regions
PEQ007112___UP_STREAM_LEN_2000	CAAT-box	CAAAT	870	5	-	Pisum sativum	common cis-acting element in promoter and enhancer regions
PEQ007112___UP_STREAM_LEN_2000	CAAT-box	CAAAT	912	5	-	Pisum sativum	common cis-acting element in promoter and enhancer regions
PEQ007112___UP_STREAM_LEN_2000	CAAT-box	CAAAT	922	5	+	Pisum sativum	common cis-acting element in promoter and enhancer regions
PEQ007112___UP_STREAM_LEN_2000	CAAT-box	CAAAT	928	5	-	Pisum sativum	common cis-acting element in promoter and enhancer regions
PEQ007112___UP_STREAM_LEN_2000	CAAT-box	CAAAT	1297	5	-	Pisum sativum	common cis-acting element in promoter and enhancer regions
PEQ007112___UP_STREAM_LEN_2000	CAAT-box	CAAAT	1308	5	-	Pisum sativum	common cis-acting element in promoter and enhancer regions
PEQ007112___UP_STREAM_LEN_2000	CAAT-box	CAAAT	1321	5	-	Pisum sativum	common cis-acting element in promoter and enhancer regions
PEQ007112___UP_STREAM_LEN_2000	CAAT-box	CCAAT	1338	5	+	Arabidopsis thaliana	common cis-acting element in promoter and enhancer regions
PEQ007112___UP_STREAM_LEN_2000	CAAT-box	CAAAT	1341	5	-	Pisum sativum	common cis-acting element in promoter and enhancer regions
PEQ007112___UP_STREAM_LEN_2000	CAAT-box	CAAAT	1507	5	-	Pisum sativum	common cis-acting element in promoter and enhancer regions
PEQ007112___UP_STREAM_LEN_2000	CAAT-box	CCAAT	1717	5	-	Arabidopsis thaliana	common cis-acting element in promoter and enhancer regions
PEQ007261_+__UP_STREAM_LEN_2000	CAAT-box	CCAAT	94	5	+	Arabidopsis thaliana	common cis-acting element in promoter and enhancer regions
PEQ007261_+__UP_STREAM_LEN_2000	CAAT-box	CAAAT	325	5	-	Pisum sativum	common cis-acting element in promoter and enhancer regions
PEQ007261_+__UP_STREAM_LEN_2000	CAAT-box	CCAAT	370	5	+	Arabidopsis thaliana	common cis-acting element in promoter and enhancer regions
PEQ007261_+__UP_STREAM_LEN_2000	CAAT-box	CCAAT	447	5	+	Arabidopsis thaliana	common cis-acting element in promoter and enhancer regions
PEQ007261_+__UP_STREAM_LEN_2000	CAAT-box	CAAAT	506	5	-	Pisum sativum	common cis-acting element in promoter and enhancer regions
PEQ007261_+__UP_STREAM_LEN_2000	CAAT-box	CAAAT	511	5	-	Pisum sativum	common cis-acting element in promoter and enhancer regions
PEQ007261_+__UP_STREAM_LEN_2000	CAAT-box	CAAAT	529	5	+	Pisum sativum	common cis-acting element in promoter and enhancer regions
PEQ007261_+__UP_STREAM_LEN_2000	CAAT-box	CAAAT	562	5	+	Pisum sativum	common cis-acting element in promoter and enhancer regions
PEQ007261_+__UP_STREAM_LEN_2000	CAAT-box	CAAAT	949	5	+	Pisum sativum	common cis-acting element in promoter and enhancer regions
PEQ007261_+__UP_STREAM_LEN_2000	CAAT-box	CAAAT	1078	5	-	Pisum sativum	common cis-acting element in promoter and enhancer regions
PEQ007261_+__UP_STREAM_LEN_2000	CAAT-box	CCAAT	1306	5	+	Arabidopsis thaliana	common cis-acting element in promoter and enhancer regions
PEQ007261_+__UP_STREAM_LEN_2000	CAAT-box	CAAAT	1683	5	+	Pisum sativum	common cis-acting element in promoter and enhancer regions
PEQ007261_+__UP_STREAM_LEN_2000	CAAT-box	CCAAT	1898	5	+	Arabidopsis thaliana	common cis-acting element in promoter and enhancer regions
PEQ008157_+__UP_STREAM_LEN_2000	CAAT-box	CAAAT	88	5	+	Pisum sativum	common cis-acting element in promoter and enhancer regions
PEQ008157_+__UP_STREAM_LEN_2000	CAAT-box	CAAAT	127	5	+	Pisum sativum	common cis-acting element in promoter and enhancer regions
PEQ008157_+__UP_STREAM_LEN_2000	CAAT-box	CAAAT	265	5	-	Pisum sativum	common cis-acting element in promoter and enhancer regions
PEQ008157_+__UP_STREAM_LEN_2000	CAAT-box	CAAAT	606	5	-	Pisum sativum	common cis-acting element in promoter and enhancer regions
PEQ008157_+__UP_STREAM_LEN_2000	CAAT-box	CAAAT	706	5	-	Pisum sativum	common cis-acting element in promoter and enhancer regions
PEQ008157_+__UP_STREAM_LEN_2000	CAAT-box	CAAAT	880	5	-	Pisum sativum	common cis-acting element in promoter and enhancer regions
PEQ008157_+__UP_STREAM_LEN_2000	CAAT-box	CCAAT	1133	5	-	Arabidopsis thaliana	common cis-acting element in promoter and enhancer regions
PEQ008157_+__UP_STREAM_LEN_2000	CAAT-box	CAAAT	1163	5	+	Pisum sativum	common cis-acting element in promoter and enhancer regions
PEQ008157_+__UP_STREAM_LEN_2000	CAAT-box	CAAAT	1201	5	-	Pisum sativum	common cis-acting element in promoter and enhancer regions
PEQ008157_+__UP_STREAM_LEN_2000	CAAT-box	CAAAT	1313	5	-	Pisum sativum	common cis-acting element in promoter and enhancer regions
PEQ008157_+__UP_STREAM_LEN_2000	CAAT-box	CCAAT	1731	5	-	Arabidopsis thaliana	common cis-acting element in promoter and enhancer regions
PEQ008157_+__UP_STREAM_LEN_2000	CAAT-box	CAAAT	1806	5	-	Pisum sativum	common cis-acting element in promoter and enhancer regions
PEQ008157_+__UP_STREAM_LEN_2000	CAAT-box	CCAAT	1893	5	+	Arabidopsis thaliana	common cis-acting element in promoter and enhancer regions
PEQ008157_+__UP_STREAM_LEN_2000	CAAT-box	CAAAT	1911	5	-	Pisum sativum	common cis-acting element in promoter and enhancer regions
PEQ008157_+__UP_STREAM_LEN_2000	CAAT-box	CAAAT	1967	5	+	Pisum sativum	common cis-acting element in promoter and enhancer regions
PEQ010560_+__UP_STREAM_LEN_2000	CAAT-box	CCAAT	108	5	-	Arabidopsis thaliana	common cis-acting element in promoter and enhancer regions
PEQ010560_+__UP_STREAM_LEN_2000	CAAT-box	TGCCAAC	237	7	-	Petunia hybrida	common cis-acting element in promoter and enhancer regions
PEQ010560_+__UP_STREAM_LEN_2000	CAAT-box	CCAAT	355	5	-	Arabidopsis thaliana	common cis-acting element in promoter and enhancer regions
PEQ010560_+__UP_STREAM_LEN_2000	CAAT-box	CAAAT	366	5	-	Pisum sativum	common cis-acting element in promoter and enhancer regions
PEQ010560_+__UP_STREAM_LEN_2000	CAAT-box	CCAAT	479	5	-	Arabidopsis thaliana	common cis-acting element in promoter and enhancer regions
PEQ010560_+__UP_STREAM_LEN_2000	CAAT-box	CCAAT	972	5	-	Arabidopsis thaliana	common cis-acting element in promoter and enhancer regions
PEQ010560_+__UP_STREAM_LEN_2000	CAAT-box	CCAAT	1372	5	-	Arabidopsis thaliana	common cis-acting element in promoter and enhancer regions
PEQ010560_+__UP_STREAM_LEN_2000	CAAT-box	CCAAT	1507	5	+	Arabidopsis thaliana	common cis-acting element in promoter and enhancer regions
PEQ010560_+__UP_STREAM_LEN_2000	CAAT-box	CAAAT	1704	5	+	Pisum sativum	common cis-acting element in promoter and enhancer regions
PEQ010560_+__UP_STREAM_LEN_2000	CAAT-box	CAAAT	1707	5	-	Pisum sativum	common cis-acting element in promoter and enhancer regions
PEQ010560_+__UP_STREAM_LEN_2000	CAAT-box	CAAAT	1833	5	-	Pisum sativum	common cis-acting element in promoter and enhancer regions
PEQ010560_+__UP_STREAM_LEN_2000	CAAT-box	CCAAT	1850	5	+	Arabidopsis thaliana	common cis-acting element in promoter and enhancer regions
PEQ013082_+__UP_STREAM_LEN_2000	CAAT-box	CAAAT	68	5	+	Pisum sativum	common cis-acting element in promoter and enhancer regions
PEQ013082_+__UP_STREAM_LEN_2000	CAAT-box	TGCAAATCT	109	9	+	Brassica juncea	common cis-acting element in promoter and enhancer regions
PEQ013082_+__UP_STREAM_LEN_2000	CAAT-box	CAAAT	111	5	+	Pisum sativum	common cis-acting element in promoter and enhancer regions
PEQ013082_+__UP_STREAM_LEN_2000	CAAT-box	CAAAT	183	5	+	Pisum sativum	common cis-acting element in promoter and enhancer regions
PEQ013082_+__UP_STREAM_LEN_2000	CAAT-box	CCAAT	229	5	+	Arabidopsis thaliana	common cis-acting element in promoter and enhancer regions
PEQ013082_+__UP_STREAM_LEN_2000	CAAT-box	CAAAT	364	5	-	Pisum sativum	common cis-acting element in promoter and enhancer regions
PEQ013082_+__UP_STREAM_LEN_2000	CAAT-box	CAAAT	619	5	+	Pisum sativum	common cis-acting element in promoter and enhancer regions
PEQ013082_+__UP_STREAM_LEN_2000	CAAT-box	CAAAT	625	5	+	Pisum sativum	common cis-acting element in promoter and enhancer regions
PEQ013082_+__UP_STREAM_LEN_2000	CAAT-box	CAAAT	669	5	-	Pisum sativum	common cis-acting element in promoter and enhancer regions
PEQ013082_+__UP_STREAM_LEN_2000	CAAT-box	CAAAT	925	5	+	Pisum sativum	common cis-acting element in promoter and enhancer regions
PEQ013082_+__UP_STREAM_LEN_2000	CAAT-box	CAAAT	943	5	+	Pisum sativum	common cis-acting element in promoter and enhancer regions
PEQ013082_+__UP_STREAM_LEN_2000	CAAT-box	CAAAT	1080	5	-	Pisum sativum	common cis-acting element in promoter and enhancer regions
PEQ013082_+__UP_STREAM_LEN_2000	CAAT-box	CCAAT	1186	5	+	Arabidopsis thaliana	common cis-acting element in promoter and enhancer regions
PEQ013082_+__UP_STREAM_LEN_2000	CAAT-box	CAAAT	1189	5	-	Pisum sativum	common cis-acting element in promoter and enhancer regions
PEQ013082_+__UP_STREAM_LEN_2000	CAAT-box	CAAAT	1302	5	+	Pisum sativum	common cis-acting element in promoter and enhancer regions
PEQ013082_+__UP_STREAM_LEN_2000	CAAT-box	CCAAT	1370	5	+	Arabidopsis thaliana	common cis-acting element in promoter and enhancer regions
PEQ013082_+__UP_STREAM_LEN_2000	CAAT-box	CAAAT	1586	5	+	Pisum sativum	common cis-acting element in promoter and enhancer regions
PEQ013082_+__UP_STREAM_LEN_2000	CAAT-box	CAAAT	1663	5	+	Pisum sativum	common cis-acting element in promoter and enhancer regions
PEQ013082_+__UP_STREAM_LEN_2000	CAAT-box	CAAAT	1749	5	+	Pisum sativum	common cis-acting element in promoter and enhancer regions
PEQ013082_+__UP_STREAM_LEN_2000	CAAT-box	TGCCAAC	1767	7	-	Petunia hybrida	common cis-acting element in promoter and enhancer regions
PEQ013082_+__UP_STREAM_LEN_2000	CAAT-box	CAAAT	1807	5	+	Pisum sativum	common cis-acting element in promoter and enhancer regions
PEQ013217_+__UP_STREAM_LEN_2000	CAAT-box	CAAAT	34	5	+	Pisum sativum	common cis-acting element in promoter and enhancer regions
PEQ013217_+__UP_STREAM_LEN_2000	CAAT-box	CAAAT	151	5	+	Pisum sativum	common cis-acting element in promoter and enhancer regions
PEQ013217_+__UP_STREAM_LEN_2000	CAAT-box	CAAAT	263	5	+	Pisum sativum	common cis-acting element in promoter and enhancer regions
PEQ013217_+__UP_STREAM_LEN_2000	CAAT-box	CAAAT	817	5	-	Pisum sativum	common cis-acting element in promoter and enhancer regions
PEQ013217_+__UP_STREAM_LEN_2000	CAAT-box	CAAAT	955	5	+	Pisum sativum	common cis-acting element in promoter and enhancer regions
PEQ013217_+__UP_STREAM_LEN_2000	CAAT-box	CAAAT	1122	5	-	Pisum sativum	common cis-acting element in promoter and enhancer regions
PEQ013217_+__UP_STREAM_LEN_2000	CAAT-box	CAAAT	1311	5	+	Pisum sativum	common cis-acting element in promoter and enhancer regions
PEQ013217_+__UP_STREAM_LEN_2000	CAAT-box	CAAAT	1387	5	-	Pisum sativum	common cis-acting element in promoter and enhancer regions
PEQ013217_+__UP_STREAM_LEN_2000	CAAT-box	CAAAT	1484	5	-	Pisum sativum	common cis-acting element in promoter and enhancer regions
PEQ013217_+__UP_STREAM_LEN_2000	CAAT-box	CAAAT	1493	5	+	Pisum sativum	common cis-acting element in promoter and enhancer regions
PEQ013217_+__UP_STREAM_LEN_2000	CAAT-box	CAAAT	1544	5	+	Pisum sativum	common cis-acting element in promoter and enhancer regions
PEQ013217_+__UP_STREAM_LEN_2000	CAAT-box	CAAAT	1547	5	-	Pisum sativum	common cis-acting element in promoter and enhancer regions
PEQ013217_+__UP_STREAM_LEN_2000	CAAT-box	CAAAT	1800	5	-	Pisum sativum	common cis-acting element in promoter and enhancer regions
PEQ013217_+__UP_STREAM_LEN_2000	CAAT-box	CAAAT	1831	5	-	Pisum sativum	common cis-acting element in promoter and enhancer regions
PEQ014320_+__UP_STREAM_LEN_2000	CAAT-box	CCAAT	137	5	+	Arabidopsis thaliana	common cis-acting element in promoter and enhancer regions
PEQ014320_+__UP_STREAM_LEN_2000	CAAT-box	CAAAT	255	5	-	Pisum sativum	common cis-acting element in promoter and enhancer regions
PEQ014320_+__UP_STREAM_LEN_2000	CAAT-box	CCAAT	260	5	-	Arabidopsis thaliana	common cis-acting element in promoter and enhancer regions
PEQ014320_+__UP_STREAM_LEN_2000	CAAT-box	CAAAT	460	5	+	Pisum sativum	common cis-acting element in promoter and enhancer regions
PEQ014320_+__UP_STREAM_LEN_2000	CAAT-box	CAAAT	631	5	-	Pisum sativum	common cis-acting element in promoter and enhancer regions
PEQ014320_+__UP_STREAM_LEN_2000	CAAT-box	CAAAT	1121	5	-	Pisum sativum	common cis-acting element in promoter and enhancer regions
PEQ014320_+__UP_STREAM_LEN_2000	CAAT-box	CAAAT	1393	5	-	Pisum sativum	common cis-acting element in promoter and enhancer regions
PEQ014320_+__UP_STREAM_LEN_2000	CAAT-box	CCAAT	1465	5	+	Arabidopsis thaliana	common cis-acting element in promoter and enhancer regions
PEQ015270_+__UP_STREAM_LEN_2000	CAAT-box	CAAAT	634	5	-	Pisum sativum	common cis-acting element in promoter and enhancer regions
PEQ015839___UP_STREAM_LEN_2000	CAAT-box	CAAAT	11	5	-	Pisum sativum	common cis-acting element in promoter and enhancer regions
PEQ015839___UP_STREAM_LEN_2000	CAAT-box	CAAAT	160	5	+	Pisum sativum	common cis-acting element in promoter and enhancer regions
PEQ015839___UP_STREAM_LEN_2000	CAAT-box	CCAAT	242	5	-	Arabidopsis thaliana	common cis-acting element in promoter and enhancer regions
PEQ015839___UP_STREAM_LEN_2000	CAAT-box	CAAAT	441	5	-	Pisum sativum	common cis-acting element in promoter and enhancer regions
PEQ015839___UP_STREAM_LEN_2000	CAAT-box	CAAAT	657	5	+	Pisum sativum	common cis-acting element in promoter and enhancer regions
PEQ015839___UP_STREAM_LEN_2000	CAAT-box	CAAAT	809	5	-	Pisum sativum	common cis-acting element in promoter and enhancer regions
PEQ015839___UP_STREAM_LEN_2000	CAAT-box	CAAAT	1010	5	-	Pisum sativum	common cis-acting element in promoter and enhancer regions
PEQ015839___UP_STREAM_LEN_2000	CAAT-box	CAAAT	1066	5	+	Pisum sativum	common cis-acting element in promoter and enhancer regions
PEQ015839___UP_STREAM_LEN_2000	CAAT-box	CCAAT	1369	5	+	Arabidopsis thaliana	common cis-acting element in promoter and enhancer regions
PEQ015839___UP_STREAM_LEN_2000	CAAT-box	CCAAT	1441	5	+	Arabidopsis thaliana	common cis-acting element in promoter and enhancer regions
PEQ015839___UP_STREAM_LEN_2000	CAAT-box	CAAAT	1468	5	+	Pisum sativum	common cis-acting element in promoter and enhancer regions
PEQ015839___UP_STREAM_LEN_2000	CAAT-box	CCAAT	1607	5	+	Arabidopsis thaliana	common cis-acting element in promoter and enhancer regions
PEQ015839___UP_STREAM_LEN_2000	CAAT-box	CAAAT	1667	5	+	Pisum sativum	common cis-acting element in promoter and enhancer regions
PEQ015839___UP_STREAM_LEN_2000	CAAT-box	CAAAT	1813	5	-	Pisum sativum	common cis-acting element in promoter and enhancer regions
PEQ015839___UP_STREAM_LEN_2000	CAAT-box	CCAAT	1837	5	-	Arabidopsis thaliana	common cis-acting element in promoter and enhancer regions
PEQ015839___UP_STREAM_LEN_2000	CAAT-box	CAAAT	1854	5	+	Pisum sativum	common cis-acting element in promoter and enhancer regions
PEQ016042_+__UP_STREAM_LEN_2000	CAAT-box	CAAAT	7	5	-	Pisum sativum	common cis-acting element in promoter and enhancer regions
PEQ016042_+__UP_STREAM_LEN_2000	CAAT-box	CCAAT	460	5	+	Arabidopsis thaliana	common cis-acting element in promoter and enhancer regions
PEQ016042_+__UP_STREAM_LEN_2000	CAAT-box	CCAAT	530	5	+	Arabidopsis thaliana	common cis-acting element in promoter and enhancer regions
PEQ016042_+__UP_STREAM_LEN_2000	CAAT-box	CAAAT	895	5	+	Pisum sativum	common cis-acting element in promoter and enhancer regions
PEQ016042_+__UP_STREAM_LEN_2000	CAAT-box	CAAAT	979	5	-	Pisum sativum	common cis-acting element in promoter and enhancer regions
PEQ016042_+__UP_STREAM_LEN_2000	CAAT-box	CCAAT	1101	5	-	Arabidopsis thaliana	common cis-acting element in promoter and enhancer regions
PEQ016042_+__UP_STREAM_LEN_2000	CAAT-box	CCAAT	1147	5	+	Arabidopsis thaliana	common cis-acting element in promoter and enhancer regions
PEQ016042_+__UP_STREAM_LEN_2000	CAAT-box	CAAAT	1441	5	-	Pisum sativum	common cis-acting element in promoter and enhancer regions
PEQ016042_+__UP_STREAM_LEN_2000	CAAT-box	CCAAT	1772	5	+	Arabidopsis thaliana	common cis-acting element in promoter and enhancer regions
PEQ016042_+__UP_STREAM_LEN_2000	CAAT-box	CCAAT	1810	5	+	Arabidopsis thaliana	common cis-acting element in promoter and enhancer regions
PEQ016042_+__UP_STREAM_LEN_2000	CAAT-box	CCAAT	1870	5	+	Arabidopsis thaliana	common cis-acting element in promoter and enhancer regions
PEQ016042_+__UP_STREAM_LEN_2000	CAAT-box	CAACCAACTCC	1892	10	+	Arabidopsis thaliana	common cis-acting element in promoter and enhancer regions
PEQ016042_+__UP_STREAM_LEN_2000	CAAT-box	CCAAT	1895	5	+	Arabidopsis thaliana	common cis-acting element in promoter and enhancer regions
PEQ016042_+__UP_STREAM_LEN_2000	CAAT-box	CCAAT	1918	5	+	Arabidopsis thaliana	common cis-acting element in promoter and enhancer regions
PEQ016042_+__UP_STREAM_LEN_2000	CAAT-box	CCAAT	1974	5	+	Arabidopsis thaliana	common cis-acting element in promoter and enhancer regions
PEQ020223___UP_STREAM_LEN_2000	CAAT-box	CAAAT	37	5	+	Pisum sativum	common cis-acting element in promoter and enhancer regions
PEQ020223___UP_STREAM_LEN_2000	CAAT-box	CAAAT	74	5	+	Pisum sativum	common cis-acting element in promoter and enhancer regions
PEQ020223___UP_STREAM_LEN_2000	CAAT-box	CAAAT	203	5	+	Pisum sativum	common cis-acting element in promoter and enhancer regions
PEQ020223___UP_STREAM_LEN_2000	CAAT-box	CAAAT	253	5	+	Pisum sativum	common cis-acting element in promoter and enhancer regions
PEQ020223___UP_STREAM_LEN_2000	CAAT-box	CAAAT	314	5	-	Pisum sativum	common cis-acting element in promoter and enhancer regions
PEQ020223___UP_STREAM_LEN_2000	CAAT-box	CAAAT	501	5	-	Pisum sativum	common cis-acting element in promoter and enhancer regions
PEQ020223___UP_STREAM_LEN_2000	CAAT-box	CAAAT	519	5	+	Pisum sativum	common cis-acting element in promoter and enhancer regions
PEQ020223___UP_STREAM_LEN_2000	CAAT-box	CAAAT	780	5	+	Pisum sativum	common cis-acting element in promoter and enhancer regions
PEQ020564_+__UP_STREAM_LEN_2000	CAAT-box	CCAAT	47	5	-	Arabidopsis thaliana	common cis-acting element in promoter and enhancer regions
PEQ020564_+__UP_STREAM_LEN_2000	CAAT-box	CAAAT	300	5	+	Pisum sativum	common cis-acting element in promoter and enhancer regions
PEQ020564_+__UP_STREAM_LEN_2000	CAAT-box	CAAAT	333	5	-	Pisum sativum	common cis-acting element in promoter and enhancer regions
PEQ020564_+__UP_STREAM_LEN_2000	CAAT-box	CAAAT	500	5	+	Pisum sativum	common cis-acting element in promoter and enhancer regions
PEQ020564_+__UP_STREAM_LEN_2000	CAAT-box	CAAAT	1293	5	+	Pisum sativum	common cis-acting element in promoter and enhancer regions
PEQ020564_+__UP_STREAM_LEN_2000	CAAT-box	CCAAT	1304	5	+	Arabidopsis thaliana	common cis-acting element in promoter and enhancer regions
PEQ020564_+__UP_STREAM_LEN_2000	CAAT-box	CAAAT	1320	5	+	Pisum sativum	common cis-acting element in promoter and enhancer regions
PEQ020564_+__UP_STREAM_LEN_2000	CAAT-box	CAAAT	1406	5	+	Pisum sativum	common cis-acting element in promoter and enhancer regions
PEQ020564_+__UP_STREAM_LEN_2000	CAAT-box	CAAAT	1433	5	-	Pisum sativum	common cis-acting element in promoter and enhancer regions
PEQ020564_+__UP_STREAM_LEN_2000	CAAT-box	CAAAT	1601	5	+	Pisum sativum	common cis-acting element in promoter and enhancer regions
PEQ020564_+__UP_STREAM_LEN_2000	CAAT-box	CCAAT	1656	5	+	Arabidopsis thaliana	common cis-acting element in promoter and enhancer regions
PEQ020564_+__UP_STREAM_LEN_2000	CAAT-box	CCAAT	1662	5	+	Arabidopsis thaliana	common cis-acting element in promoter and enhancer regions
PEQ020564_+__UP_STREAM_LEN_2000	CAAT-box	CCAAT	1676	5	+	Arabidopsis thaliana	common cis-acting element in promoter and enhancer regions
PEQ020564_+__UP_STREAM_LEN_2000	CAAT-box	CAAAT	1750	5	+	Pisum sativum	common cis-acting element in promoter and enhancer regions
PEQ020564_+__UP_STREAM_LEN_2000	CAAT-box	TGCCAAC	1849	7	-	Petunia hybrida	common cis-acting element in promoter and enhancer regions
PEQ020564_+__UP_STREAM_LEN_2000	CAAT-box	CAAAT	1945	5	+	Pisum sativum	common cis-acting element in promoter and enhancer regions
PEQ020652___UP_STREAM_LEN_2000	CAAT-box	CAAAT	18	5	-	Pisum sativum	common cis-acting element in promoter and enhancer regions
PEQ020652___UP_STREAM_LEN_2000	CAAT-box	CCAAT	95	5	-	Arabidopsis thaliana	common cis-acting element in promoter and enhancer regions
PEQ020652___UP_STREAM_LEN_2000	CAAT-box	CAAAT	186	5	-	Pisum sativum	common cis-acting element in promoter and enhancer regions
PEQ020652___UP_STREAM_LEN_2000	CAAT-box	CAAAT	266	5	+	Pisum sativum	common cis-acting element in promoter and enhancer regions
PEQ020652___UP_STREAM_LEN_2000	CAAT-box	CCAAT	302	5	-	Arabidopsis thaliana	common cis-acting element in promoter and enhancer regions
PEQ020652___UP_STREAM_LEN_2000	CAAT-box	CAAAT	519	5	-	Pisum sativum	common cis-acting element in promoter and enhancer regions
PEQ020652___UP_STREAM_LEN_2000	CAAT-box	CAAAT	527	5	+	Pisum sativum	common cis-acting element in promoter and enhancer regions
PEQ020652___UP_STREAM_LEN_2000	CAAT-box	CCAAT	622	5	-	Arabidopsis thaliana	common cis-acting element in promoter and enhancer regions
PEQ020652___UP_STREAM_LEN_2000	CAAT-box	CCAAT	638	5	+	Arabidopsis thaliana	common cis-acting element in promoter and enhancer regions
PEQ020652___UP_STREAM_LEN_2000	CAAT-box	CAAAT	645	5	-	Pisum sativum	common cis-acting element in promoter and enhancer regions
PEQ020652___UP_STREAM_LEN_2000	CAAT-box	CAAAT	697	5	-	Pisum sativum	common cis-acting element in promoter and enhancer regions
PEQ020652___UP_STREAM_LEN_2000	CAAT-box	CAAAT	880	5	+	Pisum sativum	common cis-acting element in promoter and enhancer regions
PEQ020652___UP_STREAM_LEN_2000	CAAT-box	CCAAT	886	5	-	Arabidopsis thaliana	common cis-acting element in promoter and enhancer regions
PEQ020652___UP_STREAM_LEN_2000	CAAT-box	CAAAT	991	5	-	Pisum sativum	common cis-acting element in promoter and enhancer regions
PEQ020652___UP_STREAM_LEN_2000	CAAT-box	CAAAT	1012	5	+	Pisum sativum	common cis-acting element in promoter and enhancer regions
PEQ020652___UP_STREAM_LEN_2000	CAAT-box	CCAAT	1101	5	+	Arabidopsis thaliana	common cis-acting element in promoter and enhancer regions
PEQ020652___UP_STREAM_LEN_2000	CAAT-box	CAAAT	1130	5	-	Pisum sativum	common cis-acting element in promoter and enhancer regions
PEQ020652___UP_STREAM_LEN_2000	CAAT-box	CCAAT	1241	5	+	Arabidopsis thaliana	common cis-acting element in promoter and enhancer regions
PEQ020652___UP_STREAM_LEN_2000	CAAT-box	CAAAT	1257	5	+	Pisum sativum	common cis-acting element in promoter and enhancer regions
PEQ020652___UP_STREAM_LEN_2000	CAAT-box	CAAAT	1473	5	-	Pisum sativum	common cis-acting element in promoter and enhancer regions
PEQ020652___UP_STREAM_LEN_2000	CAAT-box	CCAAT	1518	5	-	Arabidopsis thaliana	common cis-acting element in promoter and enhancer regions
PEQ020652___UP_STREAM_LEN_2000	CAAT-box	TGCCAAC	1539	7	+	Petunia hybrida	common cis-acting element in promoter and enhancer regions
PEQ020652___UP_STREAM_LEN_2000	CAAT-box	CCAAT	1663	5	+	Arabidopsis thaliana	common cis-acting element in promoter and enhancer regions
PEQ020652___UP_STREAM_LEN_2000	CAAT-box	CCAAT	1678	5	+	Arabidopsis thaliana	common cis-acting element in promoter and enhancer regions
PEQ020652___UP_STREAM_LEN_2000	CAAT-box	CCAAT	1893	5	+	Arabidopsis thaliana	common cis-acting element in promoter and enhancer regions
PEQ020652___UP_STREAM_LEN_2000	CAAT-box	CAAAT	1961	5	+	Pisum sativum	common cis-acting element in promoter and enhancer regions
PEQ022045___UP_STREAM_LEN_2000	CAAT-box	CAAAT	260	5	+	Pisum sativum	common cis-acting element in promoter and enhancer regions
PEQ022045___UP_STREAM_LEN_2000	CAAT-box	CAAAT	301	5	-	Pisum sativum	common cis-acting element in promoter and enhancer regions
PEQ022045___UP_STREAM_LEN_2000	CAAT-box	CCAAT	491	5	-	Arabidopsis thaliana	common cis-acting element in promoter and enhancer regions
PEQ022045___UP_STREAM_LEN_2000	CAAT-box	CAAAT	497	5	+	Pisum sativum	common cis-acting element in promoter and enhancer regions
PEQ022045___UP_STREAM_LEN_2000	CAAT-box	CAAAT	564	5	+	Pisum sativum	common cis-acting element in promoter and enhancer regions
PEQ022045___UP_STREAM_LEN_2000	CAAT-box	CAAAT	849	5	+	Pisum sativum	common cis-acting element in promoter and enhancer regions
PEQ022045___UP_STREAM_LEN_2000	CAAT-box	CCAAT	1004	5	-	Arabidopsis thaliana	common cis-acting element in promoter and enhancer regions
PEQ022045___UP_STREAM_LEN_2000	CAAT-box	CAAAT	1313	5	+	Pisum sativum	common cis-acting element in promoter and enhancer regions
PEQ022045___UP_STREAM_LEN_2000	CAAT-box	CCAAT	1336	5	-	Arabidopsis thaliana	common cis-acting element in promoter and enhancer regions
PEQ022045___UP_STREAM_LEN_2000	CAAT-box	CAAAT	1525	5	+	Pisum sativum	common cis-acting element in promoter and enhancer regions
PEQ022045___UP_STREAM_LEN_2000	CAAT-box	CCAAT	1622	5	+	Arabidopsis thaliana	common cis-acting element in promoter and enhancer regions
PEQ022045___UP_STREAM_LEN_2000	CAAT-box	CAAAT	1853	5	-	Pisum sativum	common cis-acting element in promoter and enhancer regions
PEQ022045___UP_STREAM_LEN_2000	CAAT-box	CAAAT	1884	5	+	Pisum sativum	common cis-acting element in promoter and enhancer regions
PEQ022045___UP_STREAM_LEN_2000	CAAT-box	CAAAT	1980	5	-	Pisum sativum	common cis-acting element in promoter and enhancer regions
PEQ024201_+__UP_STREAM_LEN_2000	CAAT-box	CCAAT	162	5	+	Arabidopsis thaliana	common cis-acting element in promoter and enhancer regions
PEQ000438___UP_STREAM_LEN_2000	CAT-box	GCCACT	888	6	-	Arabidopsis thaliana	cis-acting regulatory element related to meristem expression
PEQ005559___UP_STREAM_LEN_2000	CAT-box	GCCACT	1591	6	+	Arabidopsis thaliana	cis-acting regulatory element related to meristem expression
PEQ005560___UP_STREAM_LEN_2000	CAT-box	GCCACT	1634	6	+	Arabidopsis thaliana	cis-acting regulatory element related to meristem expression
PEQ005740_+__UP_STREAM_LEN_2000	CAT-box	GCCACT	302	6	-	Arabidopsis thaliana	cis-acting regulatory element related to meristem expression
PEQ005740_+__UP_STREAM_LEN_2000	CAT-box	GCCACT	1238	6	-	Arabidopsis thaliana	cis-acting regulatory element related to meristem expression
PEQ006801_+__UP_STREAM_LEN_2000	CAT-box	GCCACT	885	6	-	Arabidopsis thaliana	cis-acting regulatory element related to meristem expression
PEQ006893___UP_STREAM_LEN_2000	CAT-box	GCCACT	1134	6	+	Arabidopsis thaliana	cis-acting regulatory element related to meristem expression
PEQ007261_+__UP_STREAM_LEN_2000	CAT-box	GCCACT	556	6	+	Arabidopsis thaliana	cis-acting regulatory element related to meristem expression
PEQ010560_+__UP_STREAM_LEN_2000	CAT-box	GCCACT	991	6	-	Arabidopsis thaliana	cis-acting regulatory element related to meristem expression
PEQ010560_+__UP_STREAM_LEN_2000	CAT-box	GCCACT	1074	6	-	Arabidopsis thaliana	cis-acting regulatory element related to meristem expression
PEQ013217_+__UP_STREAM_LEN_2000	CAT-box	GCCACT	912	6	+	Arabidopsis thaliana	cis-acting regulatory element related to meristem expression
PEQ015270_+__UP_STREAM_LEN_2000	CAT-box	GCCACT	374	6	-	Arabidopsis thaliana	cis-acting regulatory element related to meristem expression
PEQ015270_+__UP_STREAM_LEN_2000	CAT-box	GCCACT	670	6	-	Arabidopsis thaliana	cis-acting regulatory element related to meristem expression
PEQ020223___UP_STREAM_LEN_2000	CAT-box	GCCACT	1128	6	-	Arabidopsis thaliana	cis-acting regulatory element related to meristem expression
PEQ020564_+__UP_STREAM_LEN_2000	CAT-box	GCCACT	415	6	-	Arabidopsis thaliana	cis-acting regulatory element related to meristem expression
PEQ020652___UP_STREAM_LEN_2000	CAT-box	GCCACT	537	6	-	Arabidopsis thaliana	cis-acting regulatory element related to meristem expression
PEQ006801_+__UP_STREAM_LEN_2000	CCAAT-box	CAACGG	229	6	+	Hordeum vulgare	MYBHv1 binding site
PEQ007261_+__UP_STREAM_LEN_2000	CCAAT-box	CAACGG	1403	6	-	Hordeum vulgare	MYBHv1 binding site
PEQ007261_+__UP_STREAM_LEN_2000	CCAAT-box	CAACGG	1553	6	-	Hordeum vulgare	MYBHv1 binding site
PEQ010560_+__UP_STREAM_LEN_2000	CCAAT-box	CAACGG	55	6	-	Hordeum vulgare	MYBHv1 binding site
PEQ013217_+__UP_STREAM_LEN_2000	CCAAT-box	CAACGG	1100	6	+	Hordeum vulgare	MYBHv1 binding site
PEQ000438___UP_STREAM_LEN_2000	CGTCA-motif	CGTCA	818	5	-	Hordeum vulgare	cis-acting regulatory element involved in the MeJA-responsiveness
PEQ000438___UP_STREAM_LEN_2000	CGTCA-motif	CGTCA	1974	5	-	Hordeum vulgare	cis-acting regulatory element involved in the MeJA-responsiveness
PEQ005559___UP_STREAM_LEN_2000	CGTCA-motif	CGTCA	1231	5	-	Hordeum vulgare	cis-acting regulatory element involved in the MeJA-responsiveness
PEQ005559___UP_STREAM_LEN_2000	CGTCA-motif	CGTCA	1378	5	+	Hordeum vulgare	cis-acting regulatory element involved in the MeJA-responsiveness
PEQ005560___UP_STREAM_LEN_2000	CGTCA-motif	CGTCA	554	5	-	Hordeum vulgare	cis-acting regulatory element involved in the MeJA-responsiveness
PEQ005560___UP_STREAM_LEN_2000	CGTCA-motif	CGTCA	1293	5	+	Hordeum vulgare	cis-acting regulatory element involved in the MeJA-responsiveness
PEQ005740_+__UP_STREAM_LEN_2000	CGTCA-motif	CGTCA	460	5	+	Hordeum vulgare	cis-acting regulatory element involved in the MeJA-responsiveness
PEQ006801_+__UP_STREAM_LEN_2000	CGTCA-motif	CGTCA	616	5	-	Hordeum vulgare	cis-acting regulatory element involved in the MeJA-responsiveness
PEQ006801_+__UP_STREAM_LEN_2000	CGTCA-motif	CGTCA	1775	5	+	Hordeum vulgare	cis-acting regulatory element involved in the MeJA-responsiveness
PEQ006893___UP_STREAM_LEN_2000	CGTCA-motif	CGTCA	1408	5	-	Hordeum vulgare	cis-acting regulatory element involved in the MeJA-responsiveness
PEQ007112___UP_STREAM_LEN_2000	CGTCA-motif	CGTCA	1569	5	+	Hordeum vulgare	cis-acting regulatory element involved in the MeJA-responsiveness
PEQ008157_+__UP_STREAM_LEN_2000	CGTCA-motif	CGTCA	550	5	+	Hordeum vulgare	cis-acting regulatory element involved in the MeJA-responsiveness
PEQ010560_+__UP_STREAM_LEN_2000	CGTCA-motif	CGTCA	285	5	+	Hordeum vulgare	cis-acting regulatory element involved in the MeJA-responsiveness
PEQ010560_+__UP_STREAM_LEN_2000	CGTCA-motif	CGTCA	379	5	-	Hordeum vulgare	cis-acting regulatory element involved in the MeJA-responsiveness
PEQ014320_+__UP_STREAM_LEN_2000	CGTCA-motif	CGTCA	1786	5	+	Hordeum vulgare	cis-acting regulatory element involved in the MeJA-responsiveness
PEQ015270_+__UP_STREAM_LEN_2000	CGTCA-motif	CGTCA	106	5	+	Hordeum vulgare	cis-acting regulatory element involved in the MeJA-responsiveness
PEQ015270_+__UP_STREAM_LEN_2000	CGTCA-motif	CGTCA	152	5	+	Hordeum vulgare	cis-acting regulatory element involved in the MeJA-responsiveness
PEQ015270_+__UP_STREAM_LEN_2000	CGTCA-motif	CGTCA	277	5	+	Hordeum vulgare	cis-acting regulatory element involved in the MeJA-responsiveness
PEQ015839___UP_STREAM_LEN_2000	CGTCA-motif	CGTCA	1016	5	-	Hordeum vulgare	cis-acting regulatory element involved in the MeJA-responsiveness
PEQ015839___UP_STREAM_LEN_2000	CGTCA-motif	CGTCA	1204	5	+	Hordeum vulgare	cis-acting regulatory element involved in the MeJA-responsiveness
PEQ015839___UP_STREAM_LEN_2000	CGTCA-motif	CGTCA	1851	5	+	Hordeum vulgare	cis-acting regulatory element involved in the MeJA-responsiveness
PEQ020564_+__UP_STREAM_LEN_2000	CGTCA-motif	CGTCA	1522	5	-	Hordeum vulgare	cis-acting regulatory element involved in the MeJA-responsiveness
PEQ005559___UP_STREAM_LEN_2000	chs-CMA1a	TTACTTAA	788	8	+	Daucus carota	part of a light responsive element
PEQ008157_+__UP_STREAM_LEN_2000	chs-CMA1a	TTACTTAA	1585	8	+	Daucus carota	part of a light responsive element
PEQ022045___UP_STREAM_LEN_2000	chs-CMA1a	TTACTTAA	1930	8	-	Daucus carota	part of a light responsive element
PEQ000438___UP_STREAM_LEN_2000	circadian	CAAAGATATC	1115	9	-	Lycopersicon esculentum	cis-acting regulatory element involved in circadian control
PEQ000620___UP_STREAM_LEN_2000	circadian	CAAAGATATC	110	9	+	Lycopersicon esculentum	cis-acting regulatory element involved in circadian control
PEQ005559___UP_STREAM_LEN_2000	circadian	CAAAGATATC	1176	9	-	Lycopersicon esculentum	cis-acting regulatory element involved in circadian control
PEQ020652___UP_STREAM_LEN_2000	circadian	CAAAGATATC	1145	9	+	Lycopersicon esculentum	cis-acting regulatory element involved in circadian control
PEQ020652___UP_STREAM_LEN_2000	circadian	CAAAGATATC	1200	9	+	Lycopersicon esculentum	cis-acting regulatory element involved in circadian control
PEQ020652___UP_STREAM_LEN_2000	circadian	CAAAGATATC	1264	9	+	Lycopersicon esculentum	cis-acting regulatory element involved in circadian control
PEQ020652___UP_STREAM_LEN_2000	circadian	CAAAGATATC	1319	9	+	Lycopersicon esculentum	cis-acting regulatory element involved in circadian control
PEQ005559___UP_STREAM_LEN_2000	GA-motif	ATAGATAA	90	8	+	Arabidopsis thaliana	part of a light responsive element
PEQ006767_+__UP_STREAM_LEN_2000	GA-motif	ATAGATAA	1105	8	-	Arabidopsis thaliana	part of a light responsive element
PEQ007112___UP_STREAM_LEN_2000	GARE-motif	TCTGTTG	223	7	+	Brassica oleracea	gibberellin-responsive element
PEQ007261_+__UP_STREAM_LEN_2000	GARE-motif	TCTGTTG	454	7	+	Brassica oleracea	gibberellin-responsive element
PEQ014320_+__UP_STREAM_LEN_2000	GARE-motif	TCTGTTG	1831	7	-	Brassica oleracea	gibberellin-responsive element
PEQ020652___UP_STREAM_LEN_2000	GARE-motif	TCTGTTG	202	7	+	Brassica oleracea	gibberellin-responsive element
PEQ000438___UP_STREAM_LEN_2000	GATA-motif	AAGATAAGATT	463	10	-	Arabidopsis thaliana	part of a light responsive element
PEQ000620___UP_STREAM_LEN_2000	GATA-motif	GATAGGG	166	7	+	Pisum sativum	part of a light responsive element
PEQ000620___UP_STREAM_LEN_2000	GATA-motif	AAGGATAAGG	681	9	-	Solanum tuberosum	part of a light responsive element
PEQ005559___UP_STREAM_LEN_2000	GATA-motif	AAGATAAGATT	481	10	-	Arabidopsis thaliana	part of a light responsive element
PEQ005560___UP_STREAM_LEN_2000	GATA-motif	GATAGGA	793	7	-	Arabidopsis thaliana	part of a light responsive element
PEQ005740_+__UP_STREAM_LEN_2000	GATA-motif	AAGGATAAGG	1330	9	-	Solanum tuberosum	part of a light responsive element
PEQ005740_+__UP_STREAM_LEN_2000	GATA-motif	AAGATAAGATT	1476	10	-	Arabidopsis thaliana	part of a light responsive element
PEQ007112___UP_STREAM_LEN_2000	GATA-motif	AAGGATAAGG	943	9	-	Solanum tuberosum	part of a light responsive element
PEQ007112___UP_STREAM_LEN_2000	GATA-motif	GATAGGA	1391	7	-	Arabidopsis thaliana	part of a light responsive element
PEQ007112___UP_STREAM_LEN_2000	GATA-motif	AAGATAAGATT	1549	10	-	Arabidopsis thaliana	part of a light responsive element
PEQ007261_+__UP_STREAM_LEN_2000	GATA-motif	AAGGATAAGG	852	9	-	Solanum tuberosum	part of a light responsive element
PEQ008157_+__UP_STREAM_LEN_2000	GATA-motif	AAGGATAAGG	727	9	-	Solanum tuberosum	part of a light responsive element
PEQ010560_+__UP_STREAM_LEN_2000	GATA-motif	AAGGATAAGG	867	9	-	Solanum tuberosum	part of a light responsive element
PEQ010560_+__UP_STREAM_LEN_2000	GATA-motif	GATAGGA	1638	7	+	Arabidopsis thaliana	part of a light responsive element
PEQ016042_+__UP_STREAM_LEN_2000	GATA-motif	GATAGGA	1178	7	+	Arabidopsis thaliana	part of a light responsive element
PEQ022045___UP_STREAM_LEN_2000	GATT-motif	CTCCTGATTGGA	485	11	+	Oryza sativa	part of a light responsive element
PEQ000438___UP_STREAM_LEN_2000	G-box	CACGTC	1975	6	-	Zea mays	cis-acting regulatory element involved in light responsiveness
PEQ000620___UP_STREAM_LEN_2000	G-box	TACGTG	1580	6	+	Arabidopsis thaliana	cis-acting regulatory element involved in light responsiveness
PEQ000620___UP_STREAM_LEN_2000	G-box	CACGAC	1953	6	-	Zea mays	cis-acting regulatory element involved in light responsiveness
PEQ005559___UP_STREAM_LEN_2000	G-Box	CACGTG	1610	6	-	Pisum sativum	cis-acting regulatory element involved in light responsiveness
PEQ005559___UP_STREAM_LEN_2000	G-box	CACGTC	36	6	-	Zea mays	cis-acting regulatory element involved in light responsiveness
PEQ005559___UP_STREAM_LEN_2000	G-box	CACGTG	1610	6	-	Arabidopsis thaliana	cis-acting regulatory element involved in light responsiveness
PEQ005559___UP_STREAM_LEN_2000	G-box	TACGTG	1934	6	-	Arabidopsis thaliana	cis-acting regulatory element involved in light responsiveness
PEQ005560___UP_STREAM_LEN_2000	G-box	CACGTG	1653	6	-	Arabidopsis thaliana	cis-acting regulatory element involved in light responsiveness
PEQ005560___UP_STREAM_LEN_2000	G-Box	CACGTT	201	6	+	Pisum sativum	cis-acting regulatory element involved in light responsiveness
PEQ005560___UP_STREAM_LEN_2000	G-Box	CACGTT	1566	6	-	Pisum sativum	cis-acting regulatory element involved in light responsiveness
PEQ005560___UP_STREAM_LEN_2000	G-Box	CACGTG	1653	6	-	Pisum sativum	cis-acting regulatory element involved in light responsiveness
PEQ005740_+__UP_STREAM_LEN_2000	G-box	CACGAC	685	6	-	Zea mays	cis-acting regulatory element involved in light responsiveness
PEQ006767_+__UP_STREAM_LEN_2000	G-box	GCCACGTGGA	1563	9	+	Arabidopsis thaliana	cis-acting regulatory element involved in light responsiveness
PEQ006801_+__UP_STREAM_LEN_2000	G-box	TACGTG	54	6	+	Arabidopsis thaliana	cis-acting regulatory element involved in light responsiveness
PEQ006801_+__UP_STREAM_LEN_2000	G-box	CACGTC	685	6	+	Zea mays	cis-acting regulatory element involved in light responsiveness
PEQ006801_+__UP_STREAM_LEN_2000	G-box	GCCACGTGGA	806	9	-	Arabidopsis thaliana	cis-acting regulatory element involved in light responsiveness
PEQ006801_+__UP_STREAM_LEN_2000	G-box	ACACGTG(G/t)CACC	807	10.5	+	Lycopersicon esculentum	cis-acting regulatory element involved in light responsiveness
PEQ006801_+__UP_STREAM_LEN_2000	G-box	CACGTG	808	6	+	Arabidopsis thaliana	cis-acting regulatory element involved in light responsiveness
PEQ006801_+__UP_STREAM_LEN_2000	G-Box	CACGTG	808	6	+	Pisum sativum	cis-acting regulatory element involved in light responsiveness
PEQ006893___UP_STREAM_LEN_2000	G-box	TACGTG	1636	6	+	Arabidopsis thaliana	cis-acting regulatory element involved in light responsiveness
PEQ006893___UP_STREAM_LEN_2000	G-Box	CACGTT	850	6	+	Pisum sativum	cis-acting regulatory element involved in light responsiveness
PEQ007112___UP_STREAM_LEN_2000	G-Box	CACGTT	520	6	-	Pisum sativum	cis-acting regulatory element involved in light responsiveness
PEQ007261_+__UP_STREAM_LEN_2000	G-box	CACGTC	979	6	-	Zea mays	cis-acting regulatory element involved in light responsiveness
PEQ008157_+__UP_STREAM_LEN_2000	G-box	CACGAC	1062	6	+	Zea mays	cis-acting regulatory element involved in light responsiveness
PEQ008157_+__UP_STREAM_LEN_2000	G-Box	CACGTT	959	6	+	Pisum sativum	cis-acting regulatory element involved in light responsiveness
PEQ010560_+__UP_STREAM_LEN_2000	G-box	TACGTG	217	6	+	Arabidopsis thaliana	cis-acting regulatory element involved in light responsiveness
PEQ013082_+__UP_STREAM_LEN_2000	G-box	TACGTG	1515	6	-	Arabidopsis thaliana	cis-acting regulatory element involved in light responsiveness
PEQ013082_+__UP_STREAM_LEN_2000	G-box	CACGAC	1626	6	+	Zea mays	cis-acting regulatory element involved in light responsiveness
PEQ014320_+__UP_STREAM_LEN_2000	G-Box	CACGTT	398	6	+	Pisum sativum	cis-acting regulatory element involved in light responsiveness
PEQ015270_+__UP_STREAM_LEN_2000	G-box	TACGTG	119	6	-	Arabidopsis thaliana	cis-acting regulatory element involved in light responsiveness
PEQ015270_+__UP_STREAM_LEN_2000	G-box	CACGAC	155	6	+	Zea mays	cis-acting regulatory element involved in light responsiveness
PEQ015270_+__UP_STREAM_LEN_2000	G-box	CACGTC	275	6	+	Zea mays	cis-acting regulatory element involved in light responsiveness
PEQ015270_+__UP_STREAM_LEN_2000	G-Box	CACGTT	129	6	-	Pisum sativum	cis-acting regulatory element involved in light responsiveness
PEQ015839___UP_STREAM_LEN_2000	G-box	TACGTG	227	6	-	Arabidopsis thaliana	cis-acting regulatory element involved in light responsiveness
PEQ015839___UP_STREAM_LEN_2000	G-box	TACGTG	1892	6	+	Arabidopsis thaliana	cis-acting regulatory element involved in light responsiveness
PEQ015839___UP_STREAM_LEN_2000	G-Box	CACGTT	618	6	-	Pisum sativum	cis-acting regulatory element involved in light responsiveness
PEQ020223___UP_STREAM_LEN_2000	G-Box	CACGTG	1324	6	-	Pisum sativum	cis-acting regulatory element involved in light responsiveness
PEQ020223___UP_STREAM_LEN_2000	G-box	CACGTG	1324	6	-	Arabidopsis thaliana	cis-acting regulatory element involved in light responsiveness
PEQ022045___UP_STREAM_LEN_2000	G-box	CACGAC	322	6	+	Zea mays	cis-acting regulatory element involved in light responsiveness
PEQ024201_+__UP_STREAM_LEN_2000	G-Box	CACGTG	44	6	+	Pisum sativum	cis-acting regulatory element involved in light responsiveness
PEQ024201_+__UP_STREAM_LEN_2000	G-box	CACGTG	44	6	+	Arabidopsis thaliana	cis-acting regulatory element involved in light responsiveness
PEQ000438___UP_STREAM_LEN_2000	GC-motif	CGGCGCCCT	561	9	+	Oryza sativa	?
PEQ000620___UP_STREAM_LEN_2000	GC-motif	CCCCCG	1942	6	-	Zea mays	enhancer-like element involved in anoxic specific inducibility
PEQ005559___UP_STREAM_LEN_2000	GC-motif	CCCCCG	1531	6	-	Zea mays	enhancer-like element involved in anoxic specific inducibility
PEQ005560___UP_STREAM_LEN_2000	GC-motif	CCCCCG	818	6	+	Zea mays	enhancer-like element involved in anoxic specific inducibility
PEQ005560___UP_STREAM_LEN_2000	GC-motif	AGCGCGCCG	1490	9	-	Oryza sativa	?
PEQ005740_+__UP_STREAM_LEN_2000	GC-motif	CCCCCG	1920	6	-	Zea mays	enhancer-like element involved in anoxic specific inducibility
PEQ007112___UP_STREAM_LEN_2000	GC-motif	CCCCCG	1985	6	+	Zea mays	enhancer-like element involved in anoxic specific inducibility
PEQ014320_+__UP_STREAM_LEN_2000	GC-motif	CCCCCG	1900	6	+	Zea mays	enhancer-like element involved in anoxic specific inducibility
PEQ015270_+__UP_STREAM_LEN_2000	GC-motif	CCCCCG	299	6	-	Zea mays	enhancer-like element involved in anoxic specific inducibility
PEQ015270_+__UP_STREAM_LEN_2000	GC-motif	CCCCCG	313	6	+	Zea mays	enhancer-like element involved in anoxic specific inducibility
PEQ015839___UP_STREAM_LEN_2000	GC-motif	CCCCCG	297	6	+	Zea mays	enhancer-like element involved in anoxic specific inducibility
PEQ006893___UP_STREAM_LEN_2000	GCN4_motif	TGAGTCA	45	7	+	Oryza sativa	cis-regulatory element involved in endosperm expression
PEQ006893___UP_STREAM_LEN_2000	GCN4_motif	TGAGTCA	736	7	-	Oryza sativa	cis-regulatory element involved in endosperm expression
PEQ022045___UP_STREAM_LEN_2000	GCN4_motif	TGAGTCA	1642	7	+	Oryza sativa	cis-regulatory element involved in endosperm expression
PEQ005560___UP_STREAM_LEN_2000	GT1-motif	GGTTAA	724	6	+	Arabidopsis thaliana	light responsive element
PEQ005740_+__UP_STREAM_LEN_2000	GT1-motif	GGTTAAT	614	7	+	Avena sativa	light responsive element
PEQ006767_+__UP_STREAM_LEN_2000	GT1-motif	GTGTGTGAA	128	9	+	Solanum tuberosum	light responsive element
PEQ006767_+__UP_STREAM_LEN_2000	GT1-motif	GGTTAAT	1158	7	+	Avena sativa	light responsive element
PEQ006801_+__UP_STREAM_LEN_2000	GT1-motif	GGTTAA	39	6	-	Arabidopsis thaliana	light responsive element
PEQ006893___UP_STREAM_LEN_2000	GT1-motif	GGTTAA	139	6	-	Arabidopsis thaliana	light responsive element
PEQ006893___UP_STREAM_LEN_2000	GT1-motif	GGTTAA	413	6	-	Arabidopsis thaliana	light responsive element
PEQ006893___UP_STREAM_LEN_2000	GT1-motif	GGTTAA	1212	6	-	Arabidopsis thaliana	light responsive element
PEQ010560_+__UP_STREAM_LEN_2000	GT1-motif	GGTTAAT	1528	7	-	Avena sativa	light responsive element
PEQ010560_+__UP_STREAM_LEN_2000	GT1-motif	GGTTAA	1529	6	-	Arabidopsis thaliana	light responsive element
PEQ010560_+__UP_STREAM_LEN_2000	GT1-motif	GGTTAA	1766	6	+	Arabidopsis thaliana	light responsive element
PEQ010560_+__UP_STREAM_LEN_2000	GT1-motif	GGTTAA	1768	6	-	Arabidopsis thaliana	light responsive element
PEQ013082_+__UP_STREAM_LEN_2000	GT1-motif	GGTTAAT	980	7	-	Avena sativa	light responsive element
PEQ013082_+__UP_STREAM_LEN_2000	GT1-motif	GGTTAA	981	6	-	Arabidopsis thaliana	light responsive element
PEQ013217_+__UP_STREAM_LEN_2000	GT1-motif	GGTTAA	846	6	-	Arabidopsis thaliana	light responsive element
PEQ014320_+__UP_STREAM_LEN_2000	GT1-motif	GGTTAA	264	6	+	Arabidopsis thaliana	light responsive element
PEQ014320_+__UP_STREAM_LEN_2000	GT1-motif	GGTTAA	788	6	-	Arabidopsis thaliana	light responsive element
PEQ014320_+__UP_STREAM_LEN_2000	GT1-motif	GGTTAA	1170	6	+	Arabidopsis thaliana	light responsive element
PEQ020223___UP_STREAM_LEN_2000	GT1-motif	GGTTAA	1656	6	+	Arabidopsis thaliana	light responsive element
PEQ020564_+__UP_STREAM_LEN_2000	GT1-motif	GGTTAAT	423	7	+	Avena sativa	light responsive element
PEQ020564_+__UP_STREAM_LEN_2000	GT1-motif	GGTTAA	513	6	-	Arabidopsis thaliana	light responsive element
PEQ020564_+__UP_STREAM_LEN_2000	GT1-motif	GGTTAA	554	6	-	Arabidopsis thaliana	light responsive element
PEQ020564_+__UP_STREAM_LEN_2000	GT1-motif	GGTTAA	1470	6	+	Arabidopsis thaliana	light responsive element
PEQ020652___UP_STREAM_LEN_2000	GT1-motif	GGTTAA	1521	6	+	Arabidopsis thaliana	light responsive element
PEQ005559___UP_STREAM_LEN_2000	HD-Zip 1	CAAT(A/T)ATTG	1732	8.5	-	Arabidopsis thaliana	element involved in differentiation of the palisade mesophyll cells
PEQ000620___UP_STREAM_LEN_2000	HD-Zip 3	GTAAT(G/C)ATTAC	865	9.5	+	Arabidopsis thaliana	protein binding site
PEQ013082_+__UP_STREAM_LEN_2000	HD-Zip 3	GTAAT(G/C)ATTAC	1114	9.5	-	Arabidopsis thaliana	protein binding site
PEQ005559___UP_STREAM_LEN_2000	I-box	AAGATAAGGCT	1920	10	-	Gossypium hirsutum	part of a light responsive element
PEQ005740_+__UP_STREAM_LEN_2000	I-box	AGATAAGG	95	8	-	Triticum aestivum	part of a light responsive element
PEQ006801_+__UP_STREAM_LEN_2000	I-box	GTATAAGGCC	1309	9	+	Larix laricina	part of a light responsive element
PEQ006893___UP_STREAM_LEN_2000	I-box	GTATAAGGCC	167	9	-	Larix laricina	part of a light responsive element
PEQ007112___UP_STREAM_LEN_2000	I-box	ccttatcct	943	9	+	Arabidopsis thaliana	part of a light responsive element
PEQ007261_+__UP_STREAM_LEN_2000	I-box	cGATAAGGCG	1842	9	-	Zea mays	part of a light responsive element
PEQ008157_+__UP_STREAM_LEN_2000	I-box	gGATAAGGTG	725	9	-	Zea mays	part of a light responsive element
PEQ013082_+__UP_STREAM_LEN_2000	I-box	gGATAAGGTG	537	9	-	Zea mays	part of a light responsive element
PEQ013082_+__UP_STREAM_LEN_2000	I-box	cCATATCCAAT	1364	10	+	Flaveria trinervia	part of a light responsive element
PEQ014320_+__UP_STREAM_LEN_2000	I-box	gGATAAGGTG	1711	9	-	Zea mays	part of a light responsive element
PEQ015270_+__UP_STREAM_LEN_2000	I-box	gGATAAGGTG	588	9	-	Zea mays	part of a light responsive element
PEQ015839___UP_STREAM_LEN_2000	I-box	AGATAAGG	1323	8	-	Triticum aestivum	part of a light responsive element
PEQ020223___UP_STREAM_LEN_2000	I-box	cGATAAGGCG	1704	9	-	Zea mays	part of a light responsive element
PEQ022045___UP_STREAM_LEN_2000	I-box	AGATAAGG	581	8	-	Triticum aestivum	part of a light responsive element
PEQ022045___UP_STREAM_LEN_2000	I-box	AGATAAGG	659	8	-	Triticum aestivum	part of a light responsive element
PEQ006767_+__UP_STREAM_LEN_2000	LAMP-element	CTTTATCA	711	8	+	Pisum sativum	part of a light responsive element
PEQ006893___UP_STREAM_LEN_2000	LAMP-element	CTTTATCA	579	8	-	Pisum sativum	part of a light responsive element
PEQ014320_+__UP_STREAM_LEN_2000	LAMP-element	CCTTATCCA	1713	9	+	Spinacia oleracea	part of a light responsive element
PEQ006893___UP_STREAM_LEN_2000	LTR	CCGAAA	1515	6	+	Hordeum vulgare	cis-acting element involved in low-temperature responsiveness
PEQ008157_+__UP_STREAM_LEN_2000	LTR	CCGAAA	913	6	-	Hordeum vulgare	cis-acting element involved in low-temperature responsiveness
PEQ014320_+__UP_STREAM_LEN_2000	LTR	CCGAAA	1584	6	+	Hordeum vulgare	cis-acting element involved in low-temperature responsiveness
PEQ015839___UP_STREAM_LEN_2000	LTR	CCGAAA	148	6	-	Hordeum vulgare	cis-acting element involved in low-temperature responsiveness
PEQ020223___UP_STREAM_LEN_2000	LTR	CCGAAA	211	6	-	Hordeum vulgare	cis-acting element involved in low-temperature responsiveness
PEQ020564_+__UP_STREAM_LEN_2000	LTR	CCGAAA	125	6	+	Hordeum vulgare	cis-acting element involved in low-temperature responsiveness
PEQ020564_+__UP_STREAM_LEN_2000	LTR	CCGAAA	699	6	+	Hordeum vulgare	cis-acting element involved in low-temperature responsiveness
PEQ020564_+__UP_STREAM_LEN_2000	LTR	CCGAAA	1885	6	+	Hordeum vulgare	cis-acting element involved in low-temperature responsiveness
PEQ020652___UP_STREAM_LEN_2000	LTR	CCGAAA	361	6	+	Hordeum vulgare	cis-acting element involved in low-temperature responsiveness
PEQ005560___UP_STREAM_LEN_2000	MBS	CAACTG	650	6	-	Arabidopsis thaliana	MYB binding site involved in drought-inducibility
PEQ005740_+__UP_STREAM_LEN_2000	MBS	CAACTG	1206	6	+	Arabidopsis thaliana	MYB binding site involved in drought-inducibility
PEQ005740_+__UP_STREAM_LEN_2000	MBS	CAACTG	1578	6	-	Arabidopsis thaliana	MYB binding site involved in drought-inducibility
PEQ005740_+__UP_STREAM_LEN_2000	MBS	CAACTG	1610	6	+	Arabidopsis thaliana	MYB binding site involved in drought-inducibility
PEQ006801_+__UP_STREAM_LEN_2000	MBS	CAACTG	1616	6	-	Arabidopsis thaliana	MYB binding site involved in drought-inducibility
PEQ007112___UP_STREAM_LEN_2000	MBS	CAACTG	375	6	+	Arabidopsis thaliana	MYB binding site involved in drought-inducibility
PEQ007112___UP_STREAM_LEN_2000	MBS	CAACTG	1652	6	-	Arabidopsis thaliana	MYB binding site involved in drought-inducibility
PEQ007261_+__UP_STREAM_LEN_2000	MBS	CAACTG	57	6	-	Arabidopsis thaliana	MYB binding site involved in drought-inducibility
PEQ007261_+__UP_STREAM_LEN_2000	MBS	CAACTG	802	6	+	Arabidopsis thaliana	MYB binding site involved in drought-inducibility
PEQ007261_+__UP_STREAM_LEN_2000	MBS	CAACTG	1470	6	+	Arabidopsis thaliana	MYB binding site involved in drought-inducibility
PEQ008157_+__UP_STREAM_LEN_2000	MBS	CAACTG	740	6	+	Arabidopsis thaliana	MYB binding site involved in drought-inducibility
PEQ010560_+__UP_STREAM_LEN_2000	MBS	CAACTG	1209	6	+	Arabidopsis thaliana	MYB binding site involved in drought-inducibility
PEQ015839___UP_STREAM_LEN_2000	MBS	CAACTG	1174	6	+	Arabidopsis thaliana	MYB binding site involved in drought-inducibility
PEQ020223___UP_STREAM_LEN_2000	MBS	CAACTG	1813	6	+	Arabidopsis thaliana	MYB binding site involved in drought-inducibility
PEQ020564_+__UP_STREAM_LEN_2000	MBS	CAACTG	623	6	-	Arabidopsis thaliana	MYB binding site involved in drought-inducibility
PEQ020564_+__UP_STREAM_LEN_2000	MBS	CAACTG	812	6	-	Arabidopsis thaliana	MYB binding site involved in drought-inducibility
PEQ020564_+__UP_STREAM_LEN_2000	MBS	CAACTG	1808	6	-	Arabidopsis thaliana	MYB binding site involved in drought-inducibility
PEQ005560___UP_STREAM_LEN_2000	MRE	AACCTAA	634	7	+	Petroselinum crispum	MYB binding site involved in light responsiveness
PEQ007261_+__UP_STREAM_LEN_2000	MRE	AACCTAA	1752	7	+	Petroselinum crispum	MYB binding site involved in light responsiveness
PEQ008157_+__UP_STREAM_LEN_2000	MRE	AACCTAA	521	7	+	Petroselinum crispum	MYB binding site involved in light responsiveness
PEQ013217_+__UP_STREAM_LEN_2000	MRE	AACCTAA	848	7	+	Petroselinum crispum	MYB binding site involved in light responsiveness
PEQ013217_+__UP_STREAM_LEN_2000	MRE	AACCTAA	1948	7	+	Petroselinum crispum	MYB binding site involved in light responsiveness
PEQ014320_+__UP_STREAM_LEN_2000	MRE	AACCTAA	484	7	+	Petroselinum crispum	MYB binding site involved in light responsiveness
PEQ016042_+__UP_STREAM_LEN_2000	MRE	AACCTAA	1629	7	-	Petroselinum crispum	MYB binding site involved in light responsiveness
PEQ016042_+__UP_STREAM_LEN_2000	MRE	AACCTAA	1672	7	-	Petroselinum crispum	MYB binding site involved in light responsiveness
PEQ020564_+__UP_STREAM_LEN_2000	MRE	AACCTAA	96	7	+	Petroselinum crispum	MYB binding site involved in light responsiveness
PEQ020564_+__UP_STREAM_LEN_2000	MRE	AACCTAA	1951	7	+	Petroselinum crispum	MYB binding site involved in light responsiveness
PEQ000620___UP_STREAM_LEN_2000	MSA-like	(T/C)C(T/C)AACGG(T/C)(T/C)A	1723	9	+	Catharanthus roseus	cis-acting element involved in cell cycle regulation
PEQ006801_+__UP_STREAM_LEN_2000	MSA-like	TCCAACGGT	227	9	+	Catharanthus roseus	cis-acting element involved in cell cycle regulation
PEQ000438___UP_STREAM_LEN_2000	O2-site	GATGATGTGG	1972	9	+	Zea mays	cis-acting regulatory element involved in zein metabolism regulation
PEQ007261_+__UP_STREAM_LEN_2000	O2-site	GATGATGTGG	495	9	+	Zea mays	cis-acting regulatory element involved in zein metabolism regulation
PEQ013082_+__UP_STREAM_LEN_2000	O2-site	GATGA(C/T)(A/G)TG(A/G)	903	8	+	Zea mays	cis-acting regulatory element involved in zein metabolism regulation
PEQ013217_+__UP_STREAM_LEN_2000	O2-site	GATGACATGG	490	9	+	Zea mays	cis-acting regulatory element involved in zein metabolism regulation
PEQ014320_+__UP_STREAM_LEN_2000	O2-site	GATGACATGG	1961	9	-	Zea mays	cis-acting regulatory element involved in zein metabolism regulation
PEQ016042_+__UP_STREAM_LEN_2000	O2-site	GATGATGTGG	1467	9	+	Zea mays	cis-acting regulatory element involved in zein metabolism regulation
PEQ020564_+__UP_STREAM_LEN_2000	O2-site	GATGA(C/T)(A/G)TG(A/G)	1319	8	-	Zea mays	cis-acting regulatory element involved in zein metabolism regulation
PEQ022045___UP_STREAM_LEN_2000	O2-site	GATGACATGG	83	9	-	Zea mays	cis-acting regulatory element involved in zein metabolism regulation
PEQ022045___UP_STREAM_LEN_2000	O2-site	GATGACATGG	946	9	-	Zea mays	cis-acting regulatory element involved in zein metabolism regulation
PEQ000438___UP_STREAM_LEN_2000	P-box	CCTTTTG	1877	7	-	Oryza sativa	gibberellin-responsive element
PEQ000620___UP_STREAM_LEN_2000	P-box	CCTTTTG	858	7	-	Oryza sativa	gibberellin-responsive element
PEQ005560___UP_STREAM_LEN_2000	P-box	CCTTTTG	37	7	+	Oryza sativa	gibberellin-responsive element
PEQ005740_+__UP_STREAM_LEN_2000	P-box	CCTTTTG	240	7	+	Oryza sativa	gibberellin-responsive element
PEQ013082_+__UP_STREAM_LEN_2000	P-box	CCTTTTG	1503	7	-	Oryza sativa	gibberellin-responsive element
PEQ024201_+__UP_STREAM_LEN_2000	P-box	CCTTTTG	137	7	-	Oryza sativa	gibberellin-responsive element
PEQ015839___UP_STREAM_LEN_2000	plant_AP-2-like	CGACCAGG	1095	8	-	Oryza sativa	?
PEQ010560_+__UP_STREAM_LEN_2000	SARE	TTCGACCATCTT	1051	11	+	Nicotiana tabacum	cis-acting element involved in salicylic acid responsiveness
PEQ005740_+__UP_STREAM_LEN_2000	Sp1	GGGCGG	1911	6	-	Oryza sativa	light responsive element
PEQ007112___UP_STREAM_LEN_2000	Sp1	GGGCGG	1980	6	-	Oryza sativa	light responsive element
PEQ010560_+__UP_STREAM_LEN_2000	Sp1	GGGCGG	1377	6	-	Oryza sativa	light responsive element
PEQ015270_+__UP_STREAM_LEN_2000	Sp1	GGGCGG	164	6	-	Oryza sativa	light responsive element
PEQ020223___UP_STREAM_LEN_2000	Sp1	GGGCGG	1302	6	+	Oryza sativa	light responsive element
PEQ000438___UP_STREAM_LEN_2000	TATA-box	taTATAAAtc	196	9	-	Arabidopsis thaliana	core promoter element around -30 of transcription start
PEQ000438___UP_STREAM_LEN_2000	TATA-box	TATAAAT	197	7	-	Brassica juncea	core promoter element around -30 of transcription start
PEQ000438___UP_STREAM_LEN_2000	TATA-box	TATAAA	198	6	-	Helianthus annuus	core promoter element around -30 of transcription start
PEQ000438___UP_STREAM_LEN_2000	TATA-box	TATATAA	199	7	-	Arabidopsis thaliana	core promoter element around -30 of transcription start
PEQ000438___UP_STREAM_LEN_2000	TATA-box	TATATA	200	6	+	Arabidopsis thaliana	core promoter element around -30 of transcription start
PEQ000438___UP_STREAM_LEN_2000	TATA-box	ATATAT	201	6	+	Brassica napus	core promoter element around -30 of transcription start
PEQ000438___UP_STREAM_LEN_2000	TATA-box	TATATA	202	6	+	Arabidopsis thaliana	core promoter element around -30 of transcription start
PEQ000438___UP_STREAM_LEN_2000	TATA-box	ATATAA	203	6	+	Brassica oleracea	core promoter element around -30 of transcription start
PEQ000438___UP_STREAM_LEN_2000	TATA-box	TATA	204	4	+	Arabidopsis thaliana	core promoter element around -30 of transcription start
PEQ000438___UP_STREAM_LEN_2000	TATA-box	ATATAA	219	6	+	Brassica oleracea	core promoter element around -30 of transcription start
PEQ000438___UP_STREAM_LEN_2000	TATA-box	TATA	220	4	+	Arabidopsis thaliana	core promoter element around -30 of transcription start
PEQ000438___UP_STREAM_LEN_2000	TATA-box	ATTATA	1010	6	+	Brassica napus	core promoter element around -30 of transcription start
PEQ000438___UP_STREAM_LEN_2000	TATA-box	TATAA	1011	5	-	Arabidopsis thaliana	core promoter element around -30 of transcription start
PEQ000438___UP_STREAM_LEN_2000	TATA-box	TATA	1012	4	-	Arabidopsis thaliana	core promoter element around -30 of transcription start
PEQ000438___UP_STREAM_LEN_2000	TATA-box	TATA	1423	4	-	Arabidopsis thaliana	core promoter element around -30 of transcription start
PEQ000438___UP_STREAM_LEN_2000	TATA-box	ATTATA	1456	6	+	Brassica napus	core promoter element around -30 of transcription start
PEQ000438___UP_STREAM_LEN_2000	TATA-box	TATAA	1457	5	-	Arabidopsis thaliana	core promoter element around -30 of transcription start
PEQ000438___UP_STREAM_LEN_2000	TATA-box	TATA	1458	4	-	Arabidopsis thaliana	core promoter element around -30 of transcription start
PEQ000438___UP_STREAM_LEN_2000	TATA-box	ATTATA	1766	6	+	Brassica napus	core promoter element around -30 of transcription start
PEQ000438___UP_STREAM_LEN_2000	TATA-box	TATAA	1767	5	-	Arabidopsis thaliana	core promoter element around -30 of transcription start
PEQ000438___UP_STREAM_LEN_2000	TATA-box	TATA	1768	4	-	Arabidopsis thaliana	core promoter element around -30 of transcription start
PEQ000438___UP_STREAM_LEN_2000	TATA-box	TATTTAAA	1779	8	+	Arabidopsis thaliana	core promoter element around -30 of transcription start
PEQ000438___UP_STREAM_LEN_2000	TATA-box	TATTTAAA	1781	8	-	Arabidopsis thaliana	core promoter element around -30 of transcription start
PEQ000438___UP_STREAM_LEN_2000	TATA-box	TATTTAAA	1794	8	+	Arabidopsis thaliana	core promoter element around -30 of transcription start
PEQ000620___UP_STREAM_LEN_2000	TATA-box	ccTATAAAaa	162	9	-	Arabidopsis thaliana	core promoter element around -30 of transcription start
PEQ000620___UP_STREAM_LEN_2000	TATA-box	ATATAT	244	6	+	Brassica napus	core promoter element around -30 of transcription start
PEQ000620___UP_STREAM_LEN_2000	TATA-box	TATATA	245	6	+	Arabidopsis thaliana	core promoter element around -30 of transcription start
PEQ000620___UP_STREAM_LEN_2000	TATA-box	ATATAT	246	6	+	Brassica napus	core promoter element around -30 of transcription start
PEQ000620___UP_STREAM_LEN_2000	TATA-box	TATA	247	4	+	Arabidopsis thaliana	core promoter element around -30 of transcription start
PEQ000620___UP_STREAM_LEN_2000	TATA-box	ccTATAAAaa	295	9	-	Arabidopsis thaliana	core promoter element around -30 of transcription start
PEQ000620___UP_STREAM_LEN_2000	TATA-box	TATAAAA	296	7	-	Pisum sativum	core promoter element around -30 of transcription start
PEQ000620___UP_STREAM_LEN_2000	TATA-box	TATAAA	297	6	-	Helianthus annuus	core promoter element around -30 of transcription start
PEQ000620___UP_STREAM_LEN_2000	TATA-box	TATAA	298	5	-	Arabidopsis thaliana	core promoter element around -30 of transcription start
PEQ000620___UP_STREAM_LEN_2000	TATA-box	TATA	299	4	+	Arabidopsis thaliana	core promoter element around -30 of transcription start
PEQ000620___UP_STREAM_LEN_2000	TATA-box	TACAAAA	610	7	-	Oryza sativa	core promoter element around -30 of transcription start
PEQ000620___UP_STREAM_LEN_2000	TATA-box	TATAAAA	624	7	-	Pisum sativum	core promoter element around -30 of transcription start
PEQ000620___UP_STREAM_LEN_2000	TATA-box	TATAAA	625	6	-	Helianthus annuus	core promoter element around -30 of transcription start
PEQ000620___UP_STREAM_LEN_2000	TATA-box	TATATAA	626	7	-	Arabidopsis thaliana	core promoter element around -30 of transcription start
PEQ000620___UP_STREAM_LEN_2000	TATA-box	TATATA	627	6	+	Arabidopsis thaliana	core promoter element around -30 of transcription start
PEQ000620___UP_STREAM_LEN_2000	TATA-box	ATATAA	628	6	+	Brassica oleracea	core promoter element around -30 of transcription start
PEQ000620___UP_STREAM_LEN_2000	TATA-box	TATA	629	4	+	Arabidopsis thaliana	core promoter element around -30 of transcription start
PEQ000620___UP_STREAM_LEN_2000	TATA-box	TATA	699	4	+	Arabidopsis thaliana	core promoter element around -30 of transcription start
PEQ000620___UP_STREAM_LEN_2000	TATA-box	TATAAAA	732	7	-	Pisum sativum	core promoter element around -30 of transcription start
PEQ000620___UP_STREAM_LEN_2000	TATA-box	TATAAA	733	6	-	Helianthus annuus	core promoter element around -30 of transcription start
PEQ000620___UP_STREAM_LEN_2000	TATA-box	TATAA	734	5	-	Arabidopsis thaliana	core promoter element around -30 of transcription start
PEQ000620___UP_STREAM_LEN_2000	TATA-box	TATA	735	4	+	Arabidopsis thaliana	core promoter element around -30 of transcription start
PEQ000620___UP_STREAM_LEN_2000	TATA-box	TACAAAA	856	7	+	Oryza sativa	core promoter element around -30 of transcription start
PEQ000620___UP_STREAM_LEN_2000	TATA-box	ATATAA	938	6	+	Brassica oleracea	core promoter element around -30 of transcription start
PEQ000620___UP_STREAM_LEN_2000	TATA-box	TATA	939	4	+	Arabidopsis thaliana	core promoter element around -30 of transcription start
PEQ000620___UP_STREAM_LEN_2000	TATA-box	TATAAAA	1190	7	-	Pisum sativum	core promoter element around -30 of transcription start
PEQ000620___UP_STREAM_LEN_2000	TATA-box	TATAAA	1191	6	-	Helianthus annuus	core promoter element around -30 of transcription start
PEQ000620___UP_STREAM_LEN_2000	TATA-box	TATAA	1192	5	-	Arabidopsis thaliana	core promoter element around -30 of transcription start
PEQ000620___UP_STREAM_LEN_2000	TATA-box	TATA	1193	4	-	Arabidopsis thaliana	core promoter element around -30 of transcription start
PEQ000620___UP_STREAM_LEN_2000	TATA-box	TATTTAAA	1201	8	-	Arabidopsis thaliana	core promoter element around -30 of transcription start
PEQ000620___UP_STREAM_LEN_2000	TATA-box	TATA	1231	4	-	Arabidopsis thaliana	core promoter element around -30 of transcription start
PEQ000620___UP_STREAM_LEN_2000	TATA-box	ccTATAAAaa	1411	9	-	Arabidopsis thaliana	core promoter element around -30 of transcription start
PEQ000620___UP_STREAM_LEN_2000	TATA-box	TATAAAA	1412	7	-	Pisum sativum	core promoter element around -30 of transcription start
PEQ000620___UP_STREAM_LEN_2000	TATA-box	TATAAA	1413	6	-	Helianthus annuus	core promoter element around -30 of transcription start
PEQ000620___UP_STREAM_LEN_2000	TATA-box	TATAA	1414	5	-	Arabidopsis thaliana	core promoter element around -30 of transcription start
PEQ000620___UP_STREAM_LEN_2000	TATA-box	TATA	1415	4	-	Arabidopsis thaliana	core promoter element around -30 of transcription start
PEQ000620___UP_STREAM_LEN_2000	TATA-box	ATTATA	1445	6	+	Brassica napus	core promoter element around -30 of transcription start
PEQ000620___UP_STREAM_LEN_2000	TATA-box	TATAA	1446	5	-	Arabidopsis thaliana	core promoter element around -30 of transcription start
PEQ000620___UP_STREAM_LEN_2000	TATA-box	TATA	1447	4	-	Arabidopsis thaliana	core promoter element around -30 of transcription start
PEQ000620___UP_STREAM_LEN_2000	TATA-box	TATA	1487	4	-	Arabidopsis thaliana	core promoter element around -30 of transcription start
PEQ000620___UP_STREAM_LEN_2000	TATA-box	TATA	1563	4	-	Arabidopsis thaliana	core promoter element around -30 of transcription start
PEQ000620___UP_STREAM_LEN_2000	TATA-box	ATTATA	1648	6	+	Brassica napus	core promoter element around -30 of transcription start
PEQ000620___UP_STREAM_LEN_2000	TATA-box	TATATAA	1649	7	-	Arabidopsis thaliana	core promoter element around -30 of transcription start
PEQ000620___UP_STREAM_LEN_2000	TATA-box	TATATA	1650	6	-	Arabidopsis thaliana	core promoter element around -30 of transcription start
PEQ000620___UP_STREAM_LEN_2000	TATA-box	ATATAT	1651	6	-	Brassica napus	core promoter element around -30 of transcription start
PEQ000620___UP_STREAM_LEN_2000	TATA-box	TATATA	1652	6	-	Arabidopsis thaliana	core promoter element around -30 of transcription start
PEQ000620___UP_STREAM_LEN_2000	TATA-box	ATATAT	1653	6	-	Brassica napus	core promoter element around -30 of transcription start
PEQ000620___UP_STREAM_LEN_2000	TATA-box	TATATA	1654	6	-	Arabidopsis thaliana	core promoter element around -30 of transcription start
PEQ000620___UP_STREAM_LEN_2000	TATA-box	ATATAT	1655	6	-	Brassica napus	core promoter element around -30 of transcription start
PEQ000620___UP_STREAM_LEN_2000	TATA-box	TATATA	1656	6	-	Arabidopsis thaliana	core promoter element around -30 of transcription start
PEQ000620___UP_STREAM_LEN_2000	TATA-box	ATATAT	1657	6	-	Brassica napus	core promoter element around -30 of transcription start
PEQ000620___UP_STREAM_LEN_2000	TATA-box	TATATA	1658	6	-	Arabidopsis thaliana	core promoter element around -30 of transcription start
PEQ000620___UP_STREAM_LEN_2000	TATA-box	ATATAT	1659	6	-	Brassica napus	core promoter element around -30 of transcription start
PEQ000620___UP_STREAM_LEN_2000	TATA-box	TATATA	1660	6	-	Arabidopsis thaliana	core promoter element around -30 of transcription start
PEQ000620___UP_STREAM_LEN_2000	TATA-box	ATATAT	1661	6	-	Brassica napus	core promoter element around -30 of transcription start
PEQ000620___UP_STREAM_LEN_2000	TATA-box	TATATA	1662	6	-	Arabidopsis thaliana	core promoter element around -30 of transcription start
PEQ000620___UP_STREAM_LEN_2000	TATA-box	ATATAT	1663	6	-	Brassica napus	core promoter element around -30 of transcription start
PEQ000620___UP_STREAM_LEN_2000	TATA-box	TATATA	1664	6	-	Arabidopsis thaliana	core promoter element around -30 of transcription start
PEQ000620___UP_STREAM_LEN_2000	TATA-box	ATATAT	1665	6	-	Brassica napus	core promoter element around -30 of transcription start
PEQ000620___UP_STREAM_LEN_2000	TATA-box	TATATA	1666	6	-	Arabidopsis thaliana	core promoter element around -30 of transcription start
PEQ000620___UP_STREAM_LEN_2000	TATA-box	ATATAT	1667	6	-	Brassica napus	core promoter element around -30 of transcription start
PEQ000620___UP_STREAM_LEN_2000	TATA-box	TATATA	1668	6	-	Arabidopsis thaliana	core promoter element around -30 of transcription start
PEQ000620___UP_STREAM_LEN_2000	TATA-box	ATATAT	1669	6	-	Brassica napus	core promoter element around -30 of transcription start
PEQ000620___UP_STREAM_LEN_2000	TATA-box	TATATA	1670	6	-	Arabidopsis thaliana	core promoter element around -30 of transcription start
PEQ000620___UP_STREAM_LEN_2000	TATA-box	ATATAT	1671	6	-	Brassica napus	core promoter element around -30 of transcription start
PEQ000620___UP_STREAM_LEN_2000	TATA-box	TATATA	1672	6	-	Arabidopsis thaliana	core promoter element around -30 of transcription start
PEQ000620___UP_STREAM_LEN_2000	TATA-box	ATATAT	1673	6	-	Brassica napus	core promoter element around -30 of transcription start
PEQ000620___UP_STREAM_LEN_2000	TATA-box	TATATA	1674	6	-	Arabidopsis thaliana	core promoter element around -30 of transcription start
PEQ000620___UP_STREAM_LEN_2000	TATA-box	TATA	1676	4	-	Arabidopsis thaliana	core promoter element around -30 of transcription start
PEQ000620___UP_STREAM_LEN_2000	TATA-box	TATAAA	1712	6	-	Helianthus annuus	core promoter element around -30 of transcription start
PEQ000620___UP_STREAM_LEN_2000	TATA-box	TATAA	1713	5	-	Arabidopsis thaliana	core promoter element around -30 of transcription start
PEQ000620___UP_STREAM_LEN_2000	TATA-box	TATA	1714	4	-	Arabidopsis thaliana	core promoter element around -30 of transcription start
PEQ000620___UP_STREAM_LEN_2000	TATA-box	TATAA	1749	5	-	Arabidopsis thaliana	core promoter element around -30 of transcription start
PEQ000620___UP_STREAM_LEN_2000	TATA-box	TATA	1750	4	-	Arabidopsis thaliana	core promoter element around -30 of transcription start
PEQ000620___UP_STREAM_LEN_2000	TATA-box	ATATAA	1801	6	+	Brassica oleracea	core promoter element around -30 of transcription start
PEQ000620___UP_STREAM_LEN_2000	TATA-box	TATA	1802	4	-	Arabidopsis thaliana	core promoter element around -30 of transcription start
PEQ000620___UP_STREAM_LEN_2000	TATA-box	ATATAT	1825	6	-	Brassica napus	core promoter element around -30 of transcription start
PEQ000620___UP_STREAM_LEN_2000	TATA-box	TATATA	1826	6	-	Arabidopsis thaliana	core promoter element around -30 of transcription start
PEQ000620___UP_STREAM_LEN_2000	TATA-box	ATATAT	1827	6	-	Brassica napus	core promoter element around -30 of transcription start
PEQ000620___UP_STREAM_LEN_2000	TATA-box	TATATA	1828	6	-	Arabidopsis thaliana	core promoter element around -30 of transcription start
PEQ000620___UP_STREAM_LEN_2000	TATA-box	ATATAT	1829	6	-	Brassica napus	core promoter element around -30 of transcription start
PEQ000620___UP_STREAM_LEN_2000	TATA-box	TATATA	1830	6	-	Arabidopsis thaliana	core promoter element around -30 of transcription start
PEQ000620___UP_STREAM_LEN_2000	TATA-box	ATATAT	1831	6	-	Brassica napus	core promoter element around -30 of transcription start
PEQ000620___UP_STREAM_LEN_2000	TATA-box	TATATA	1832	6	-	Arabidopsis thaliana	core promoter element around -30 of transcription start
PEQ000620___UP_STREAM_LEN_2000	TATA-box	ATATAT	1833	6	-	Brassica napus	core promoter element around -30 of transcription start
PEQ000620___UP_STREAM_LEN_2000	TATA-box	TATATA	1834	6	-	Arabidopsis thaliana	core promoter element around -30 of transcription start
PEQ000620___UP_STREAM_LEN_2000	TATA-box	ATATAT	1835	6	-	Brassica napus	core promoter element around -30 of transcription start
PEQ000620___UP_STREAM_LEN_2000	TATA-box	TATATA	1836	6	-	Arabidopsis thaliana	core promoter element around -30 of transcription start
PEQ000620___UP_STREAM_LEN_2000	TATA-box	ATATAT	1837	6	-	Brassica napus	core promoter element around -30 of transcription start
PEQ000620___UP_STREAM_LEN_2000	TATA-box	TATATA	1838	6	-	Arabidopsis thaliana	core promoter element around -30 of transcription start
PEQ000620___UP_STREAM_LEN_2000	TATA-box	ATATAT	1839	6	-	Brassica napus	core promoter element around -30 of transcription start
PEQ000620___UP_STREAM_LEN_2000	TATA-box	TATATA	1840	6	-	Arabidopsis thaliana	core promoter element around -30 of transcription start
PEQ000620___UP_STREAM_LEN_2000	TATA-box	ATATAT	1841	6	-	Brassica napus	core promoter element around -30 of transcription start
PEQ000620___UP_STREAM_LEN_2000	TATA-box	TATATA	1842	6	-	Arabidopsis thaliana	core promoter element around -30 of transcription start
PEQ000620___UP_STREAM_LEN_2000	TATA-box	ATATAT	1843	6	-	Brassica napus	core promoter element around -30 of transcription start
PEQ000620___UP_STREAM_LEN_2000	TATA-box	TATATA	1844	6	-	Arabidopsis thaliana	core promoter element around -30 of transcription start
PEQ000620___UP_STREAM_LEN_2000	TATA-box	ATATAA	1845	6	+	Brassica oleracea	core promoter element around -30 of transcription start
PEQ000620___UP_STREAM_LEN_2000	TATA-box	TATA	1846	4	-	Arabidopsis thaliana	core promoter element around -30 of transcription start
PEQ000620___UP_STREAM_LEN_2000	TATA-box	taTATAAAtc	1908	10	-	Arabidopsis thaliana	core promoter element around -30 of transcription start
PEQ000620___UP_STREAM_LEN_2000	TATA-box	TATAAAT	1909	7	-	Brassica juncea	core promoter element around -30 of transcription start
PEQ000620___UP_STREAM_LEN_2000	TATA-box	TATAAA	1910	6	-	Helianthus annuus	core promoter element around -30 of transcription start
PEQ000620___UP_STREAM_LEN_2000	TATA-box	TATATAA	1911	7	-	Arabidopsis thaliana	core promoter element around -30 of transcription start
PEQ000620___UP_STREAM_LEN_2000	TATA-box	TATATA	1912	6	-	Arabidopsis thaliana	core promoter element around -30 of transcription start
PEQ000620___UP_STREAM_LEN_2000	TATA-box	ATATAT	1913	6	-	Brassica napus	core promoter element around -30 of transcription start
PEQ000620___UP_STREAM_LEN_2000	TATA-box	TATA	1914	4	-	Arabidopsis thaliana	core promoter element around -30 of transcription start
PEQ005559___UP_STREAM_LEN_2000	TATA-box	TATA	89	4	+	Arabidopsis thaliana	core promoter element around -30 of transcription start
PEQ005559___UP_STREAM_LEN_2000	TATA-box	TATTTAAA	402	8	-	Arabidopsis thaliana	core promoter element around -30 of transcription start
PEQ005559___UP_STREAM_LEN_2000	TATA-box	ccTATAAAaa	422	9	-	Arabidopsis thaliana	core promoter element around -30 of transcription start
PEQ005559___UP_STREAM_LEN_2000	TATA-box	TATA	467	4	+	Arabidopsis thaliana	core promoter element around -30 of transcription start
PEQ005559___UP_STREAM_LEN_2000	TATA-box	TATAAAA	491	7	-	Pisum sativum	core promoter element around -30 of transcription start
PEQ005559___UP_STREAM_LEN_2000	TATA-box	taTATAAAtc	492	9	+	Arabidopsis thaliana	core promoter element around -30 of transcription start
PEQ005559___UP_STREAM_LEN_2000	TATA-box	TATAA	493	5	-	Arabidopsis thaliana	core promoter element around -30 of transcription start
PEQ005559___UP_STREAM_LEN_2000	TATA-box	TATA	494	4	+	Arabidopsis thaliana	core promoter element around -30 of transcription start
PEQ005559___UP_STREAM_LEN_2000	TATA-box	ATTATA	510	6	+	Brassica napus	core promoter element around -30 of transcription start
PEQ005559___UP_STREAM_LEN_2000	TATA-box	TATAA	511	5	-	Arabidopsis thaliana	core promoter element around -30 of transcription start
PEQ005559___UP_STREAM_LEN_2000	TATA-box	TATA	512	4	+	Arabidopsis thaliana	core promoter element around -30 of transcription start
PEQ005559___UP_STREAM_LEN_2000	TATA-box	TATA	531	4	+	Arabidopsis thaliana	core promoter element around -30 of transcription start
PEQ005559___UP_STREAM_LEN_2000	TATA-box	ATTATA	548	6	+	Brassica napus	core promoter element around -30 of transcription start
PEQ005559___UP_STREAM_LEN_2000	TATA-box	TATAA	549	5	-	Arabidopsis thaliana	core promoter element around -30 of transcription start
PEQ005559___UP_STREAM_LEN_2000	TATA-box	TATA	550	4	+	Arabidopsis thaliana	core promoter element around -30 of transcription start
PEQ005559___UP_STREAM_LEN_2000	TATA-box	ATTATA	553	6	+	Brassica napus	core promoter element around -30 of transcription start
PEQ005559___UP_STREAM_LEN_2000	TATA-box	TATATAA	554	7	-	Arabidopsis thaliana	core promoter element around -30 of transcription start
PEQ005559___UP_STREAM_LEN_2000	TATA-box	TATATA	555	6	+	Arabidopsis thaliana	core promoter element around -30 of transcription start
PEQ005559___UP_STREAM_LEN_2000	TATA-box	ATATAT	556	6	+	Brassica napus	core promoter element around -30 of transcription start
PEQ005559___UP_STREAM_LEN_2000	TATA-box	TATATA	557	6	+	Arabidopsis thaliana	core promoter element around -30 of transcription start
PEQ005559___UP_STREAM_LEN_2000	TATA-box	ATATAT	558	6	+	Brassica napus	core promoter element around -30 of transcription start
PEQ005559___UP_STREAM_LEN_2000	TATA-box	TATATA	559	6	+	Arabidopsis thaliana	core promoter element around -30 of transcription start
PEQ005559___UP_STREAM_LEN_2000	TATA-box	ATATAT	560	6	+	Brassica napus	core promoter element around -30 of transcription start
PEQ005559___UP_STREAM_LEN_2000	TATA-box	TATATA	561	6	+	Arabidopsis thaliana	core promoter element around -30 of transcription start
PEQ005559___UP_STREAM_LEN_2000	TATA-box	ATATAT	562	6	+	Brassica napus	core promoter element around -30 of transcription start
PEQ005559___UP_STREAM_LEN_2000	TATA-box	TATATA	563	6	+	Arabidopsis thaliana	core promoter element around -30 of transcription start
PEQ005559___UP_STREAM_LEN_2000	TATA-box	ATATAT	564	6	+	Brassica napus	core promoter element around -30 of transcription start
PEQ005559___UP_STREAM_LEN_2000	TATA-box	TATATA	565	6	+	Arabidopsis thaliana	core promoter element around -30 of transcription start
PEQ005559___UP_STREAM_LEN_2000	TATA-box	ATATAT	566	6	+	Brassica napus	core promoter element around -30 of transcription start
PEQ005559___UP_STREAM_LEN_2000	TATA-box	TATATTTATATTT	567	12	+	Avena sativa	core promoter element around -30 of transcription start
PEQ005559___UP_STREAM_LEN_2000	TATA-box	ATATAT	568	6	+	Brassica napus	core promoter element around -30 of transcription start
PEQ005559___UP_STREAM_LEN_2000	TATA-box	TATATA	569	6	+	Arabidopsis thaliana	core promoter element around -30 of transcription start
PEQ005559___UP_STREAM_LEN_2000	TATA-box	ATATAT	570	6	+	Brassica napus	core promoter element around -30 of transcription start
PEQ005559___UP_STREAM_LEN_2000	TATA-box	TATATA	571	6	+	Arabidopsis thaliana	core promoter element around -30 of transcription start
PEQ005559___UP_STREAM_LEN_2000	TATA-box	ATATAT	572	6	+	Brassica napus	core promoter element around -30 of transcription start
PEQ005559___UP_STREAM_LEN_2000	TATA-box	TATA	573	4	+	Arabidopsis thaliana	core promoter element around -30 of transcription start
PEQ005559___UP_STREAM_LEN_2000	TATA-box	TATAAAT	581	7	-	Brassica juncea	core promoter element around -30 of transcription start
PEQ005559___UP_STREAM_LEN_2000	TATA-box	TATAAA	582	6	-	Helianthus annuus	core promoter element around -30 of transcription start
PEQ005559___UP_STREAM_LEN_2000	TATA-box	TATAA	583	5	-	Arabidopsis thaliana	core promoter element around -30 of transcription start
PEQ005559___UP_STREAM_LEN_2000	TATA-box	TATA	584	4	+	Arabidopsis thaliana	core promoter element around -30 of transcription start
PEQ005559___UP_STREAM_LEN_2000	TATA-box	ATATAA	614	6	+	Brassica oleracea	core promoter element around -30 of transcription start
PEQ005559___UP_STREAM_LEN_2000	TATA-box	TATA	615	4	+	Arabidopsis thaliana	core promoter element around -30 of transcription start
PEQ005559___UP_STREAM_LEN_2000	TATA-box	TACAAAA	670	7	+	Oryza sativa	core promoter element around -30 of transcription start
PEQ005559___UP_STREAM_LEN_2000	TATA-box	ATATAT	698	6	+	Brassica napus	core promoter element around -30 of transcription start
PEQ005559___UP_STREAM_LEN_2000	TATA-box	TATATTTATATTT	699	12	+	Avena sativa	core promoter element around -30 of transcription start
PEQ005559___UP_STREAM_LEN_2000	TATA-box	ATATAT	700	6	+	Brassica napus	core promoter element around -30 of transcription start
PEQ005559___UP_STREAM_LEN_2000	TATA-box	TATATA	701	6	+	Arabidopsis thaliana	core promoter element around -30 of transcription start
PEQ005559___UP_STREAM_LEN_2000	TATA-box	ATATAT	702	6	+	Brassica napus	core promoter element around -30 of transcription start
PEQ005559___UP_STREAM_LEN_2000	TATA-box	TATATA	703	6	+	Arabidopsis thaliana	core promoter element around -30 of transcription start
PEQ005559___UP_STREAM_LEN_2000	TATA-box	ATATAT	704	6	+	Brassica napus	core promoter element around -30 of transcription start
PEQ005559___UP_STREAM_LEN_2000	TATA-box	TATA	705	4	+	Arabidopsis thaliana	core promoter element around -30 of transcription start
PEQ005559___UP_STREAM_LEN_2000	TATA-box	TATA	831	4	+	Arabidopsis thaliana	core promoter element around -30 of transcription start
PEQ005559___UP_STREAM_LEN_2000	TATA-box	ATATAA	1225	6	+	Brassica oleracea	core promoter element around -30 of transcription start
PEQ005559___UP_STREAM_LEN_2000	TATA-box	TATA	1226	4	-	Arabidopsis thaliana	core promoter element around -30 of transcription start
PEQ005559___UP_STREAM_LEN_2000	TATA-box	TACATAAA	1246	8	-	Oryza sativa	core promoter element around -30 of transcription start
PEQ005559___UP_STREAM_LEN_2000	TATA-box	TATAAAT	1264	7	-	Brassica juncea	core promoter element around -30 of transcription start
PEQ005559___UP_STREAM_LEN_2000	TATA-box	TATAAA	1265	6	-	Helianthus annuus	core promoter element around -30 of transcription start
PEQ005559___UP_STREAM_LEN_2000	TATA-box	TATAA	1266	5	-	Arabidopsis thaliana	core promoter element around -30 of transcription start
PEQ005559___UP_STREAM_LEN_2000	TATA-box	TATA	1267	4	-	Arabidopsis thaliana	core promoter element around -30 of transcription start
PEQ005559___UP_STREAM_LEN_2000	TATA-box	taTATAAAtc	1278	9	-	Arabidopsis thaliana	core promoter element around -30 of transcription start
PEQ005559___UP_STREAM_LEN_2000	TATA-box	ATATAT	1279	6	-	Brassica napus	core promoter element around -30 of transcription start
PEQ005559___UP_STREAM_LEN_2000	TATA-box	TATATA	1280	6	-	Arabidopsis thaliana	core promoter element around -30 of transcription start
PEQ005559___UP_STREAM_LEN_2000	TATA-box	ATATAT	1281	6	-	Brassica napus	core promoter element around -30 of transcription start
PEQ005559___UP_STREAM_LEN_2000	TATA-box	TATATA	1282	6	-	Arabidopsis thaliana	core promoter element around -30 of transcription start
PEQ005559___UP_STREAM_LEN_2000	TATA-box	ATATAA	1283	6	+	Brassica oleracea	core promoter element around -30 of transcription start
PEQ005559___UP_STREAM_LEN_2000	TATA-box	TATA	1284	4	-	Arabidopsis thaliana	core promoter element around -30 of transcription start
PEQ005559___UP_STREAM_LEN_2000	TATA-box	ATATAT	1288	6	-	Brassica napus	core promoter element around -30 of transcription start
PEQ005559___UP_STREAM_LEN_2000	TATA-box	TATATA	1289	6	-	Arabidopsis thaliana	core promoter element around -30 of transcription start
PEQ005559___UP_STREAM_LEN_2000	TATA-box	ATATAT	1290	6	-	Brassica napus	core promoter element around -30 of transcription start
PEQ005559___UP_STREAM_LEN_2000	TATA-box	TATA	1291	4	-	Arabidopsis thaliana	core promoter element around -30 of transcription start
PEQ005559___UP_STREAM_LEN_2000	TATA-box	taTATAAAtc	1398	9	+	Arabidopsis thaliana	core promoter element around -30 of transcription start
PEQ005559___UP_STREAM_LEN_2000	TATA-box	ATATAA	1399	6	+	Brassica oleracea	core promoter element around -30 of transcription start
PEQ005559___UP_STREAM_LEN_2000	TATA-box	TATA	1400	4	-	Arabidopsis thaliana	core promoter element around -30 of transcription start
PEQ005559___UP_STREAM_LEN_2000	TATA-box	ATTATA	1416	6	+	Brassica napus	core promoter element around -30 of transcription start
PEQ005559___UP_STREAM_LEN_2000	TATA-box	TATAA	1417	5	-	Arabidopsis thaliana	core promoter element around -30 of transcription start
PEQ005559___UP_STREAM_LEN_2000	TATA-box	TATA	1418	4	-	Arabidopsis thaliana	core promoter element around -30 of transcription start
PEQ005559___UP_STREAM_LEN_2000	TATA-box	taTATAAAtc	1859	9	-	Arabidopsis thaliana	core promoter element around -30 of transcription start
PEQ005559___UP_STREAM_LEN_2000	TATA-box	TATATAA	1862	7	-	Arabidopsis thaliana	core promoter element around -30 of transcription start
PEQ005559___UP_STREAM_LEN_2000	TATA-box	TATATA	1863	6	-	Arabidopsis thaliana	core promoter element around -30 of transcription start
PEQ005559___UP_STREAM_LEN_2000	TATA-box	ATATAT	1864	6	-	Brassica napus	core promoter element around -30 of transcription start
PEQ005559___UP_STREAM_LEN_2000	TATA-box	TATA	1865	4	-	Arabidopsis thaliana	core promoter element around -30 of transcription start
PEQ005560___UP_STREAM_LEN_2000	TATA-box	TATA	331	4	+	Arabidopsis thaliana	core promoter element around -30 of transcription start
PEQ005560___UP_STREAM_LEN_2000	TATA-box	TATAAATA	414	8	-	Daucus carota	core promoter element around -30 of transcription start
PEQ005560___UP_STREAM_LEN_2000	TATA-box	TATAAAT	415	7	-	Brassica juncea	core promoter element around -30 of transcription start
PEQ005560___UP_STREAM_LEN_2000	TATA-box	TATAAA	416	6	-	Helianthus annuus	core promoter element around -30 of transcription start
PEQ005560___UP_STREAM_LEN_2000	TATA-box	TATAA	417	5	-	Arabidopsis thaliana	core promoter element around -30 of transcription start
PEQ005560___UP_STREAM_LEN_2000	TATA-box	TATA	418	4	+	Arabidopsis thaliana	core promoter element around -30 of transcription start
PEQ005560___UP_STREAM_LEN_2000	TATA-box	ccTATAAAaa	453	9	+	Arabidopsis thaliana	core promoter element around -30 of transcription start
PEQ005560___UP_STREAM_LEN_2000	TATA-box	TATA	627	4	+	Arabidopsis thaliana	core promoter element around -30 of transcription start
PEQ005560___UP_STREAM_LEN_2000	TATA-box	ATTATA	1056	6	+	Brassica napus	core promoter element around -30 of transcription start
PEQ005560___UP_STREAM_LEN_2000	TATA-box	TATAA	1057	5	-	Arabidopsis thaliana	core promoter element around -30 of transcription start
PEQ005560___UP_STREAM_LEN_2000	TATA-box	TATA	1058	4	-	Arabidopsis thaliana	core promoter element around -30 of transcription start
PEQ005560___UP_STREAM_LEN_2000	TATA-box	TATACA	1222	6	-	Helianthus annuus	core promoter element around -30 of transcription start
PEQ005560___UP_STREAM_LEN_2000	TATA-box	TATATA	1224	6	-	Arabidopsis thaliana	core promoter element around -30 of transcription start
PEQ005560___UP_STREAM_LEN_2000	TATA-box	ATATAT	1225	6	-	Brassica napus	core promoter element around -30 of transcription start
PEQ005560___UP_STREAM_LEN_2000	TATA-box	TATATA	1226	6	-	Arabidopsis thaliana	core promoter element around -30 of transcription start
PEQ005560___UP_STREAM_LEN_2000	TATA-box	ATATAT	1227	6	-	Brassica napus	core promoter element around -30 of transcription start
PEQ005560___UP_STREAM_LEN_2000	TATA-box	TATATA	1228	6	-	Arabidopsis thaliana	core promoter element around -30 of transcription start
PEQ005560___UP_STREAM_LEN_2000	TATA-box	ATATAT	1229	6	-	Brassica napus	core promoter element around -30 of transcription start
PEQ005560___UP_STREAM_LEN_2000	TATA-box	TATATA	1230	6	-	Arabidopsis thaliana	core promoter element around -30 of transcription start
PEQ005560___UP_STREAM_LEN_2000	TATA-box	ATATAT	1231	6	-	Brassica napus	core promoter element around -30 of transcription start
PEQ005560___UP_STREAM_LEN_2000	TATA-box	TATATA	1232	6	-	Arabidopsis thaliana	core promoter element around -30 of transcription start
PEQ005560___UP_STREAM_LEN_2000	TATA-box	ATATAT	1233	6	-	Brassica napus	core promoter element around -30 of transcription start
PEQ005560___UP_STREAM_LEN_2000	TATA-box	TATATA	1234	6	-	Arabidopsis thaliana	core promoter element around -30 of transcription start
PEQ005560___UP_STREAM_LEN_2000	TATA-box	ATATAT	1235	6	-	Brassica napus	core promoter element around -30 of transcription start
PEQ005560___UP_STREAM_LEN_2000	TATA-box	TATATA	1236	6	-	Arabidopsis thaliana	core promoter element around -30 of transcription start
PEQ005560___UP_STREAM_LEN_2000	TATA-box	ATATAT	1237	6	-	Brassica napus	core promoter element around -30 of transcription start
PEQ005560___UP_STREAM_LEN_2000	TATA-box	TATATA	1238	6	-	Arabidopsis thaliana	core promoter element around -30 of transcription start
PEQ005560___UP_STREAM_LEN_2000	TATA-box	ATATAT	1239	6	-	Brassica napus	core promoter element around -30 of transcription start
PEQ005560___UP_STREAM_LEN_2000	TATA-box	TATA	1240	4	-	Arabidopsis thaliana	core promoter element around -30 of transcription start
PEQ005560___UP_STREAM_LEN_2000	TATA-box	ATTATA	1366	6	+	Brassica napus	core promoter element around -30 of transcription start
PEQ005560___UP_STREAM_LEN_2000	TATA-box	TATAA	1367	5	-	Arabidopsis thaliana	core promoter element around -30 of transcription start
PEQ005560___UP_STREAM_LEN_2000	TATA-box	TATA	1368	4	-	Arabidopsis thaliana	core promoter element around -30 of transcription start
PEQ005560___UP_STREAM_LEN_2000	TATA-box	ATATAT	1423	6	-	Brassica napus	core promoter element around -30 of transcription start
PEQ005560___UP_STREAM_LEN_2000	TATA-box	TATA	1424	4	-	Arabidopsis thaliana	core promoter element around -30 of transcription start
PEQ005560___UP_STREAM_LEN_2000	TATA-box	TATA	1584	4	-	Arabidopsis thaliana	core promoter element around -30 of transcription start
PEQ005560___UP_STREAM_LEN_2000	TATA-box	TATAA	1897	5	-	Arabidopsis thaliana	core promoter element around -30 of transcription start
PEQ005560___UP_STREAM_LEN_2000	TATA-box	TATA	1898	4	-	Arabidopsis thaliana	core promoter element around -30 of transcription start
PEQ005740_+__UP_STREAM_LEN_2000	TATA-box	TATACA	180	6	-	Helianthus annuus	core promoter element around -30 of transcription start
PEQ005740_+__UP_STREAM_LEN_2000	TATA-box	TATA	182	4	+	Arabidopsis thaliana	core promoter element around -30 of transcription start
PEQ005740_+__UP_STREAM_LEN_2000	TATA-box	TATA	198	4	+	Arabidopsis thaliana	core promoter element around -30 of transcription start
PEQ006767_+__UP_STREAM_LEN_2000	TATA-box	ccTATAAAaa	94	9	-	Arabidopsis thaliana	core promoter element around -30 of transcription start
PEQ006767_+__UP_STREAM_LEN_2000	TATA-box	TATAAAA	95	7	-	Pisum sativum	core promoter element around -30 of transcription start
PEQ006767_+__UP_STREAM_LEN_2000	TATA-box	TATAAA	96	6	-	Helianthus annuus	core promoter element around -30 of transcription start
PEQ006767_+__UP_STREAM_LEN_2000	TATA-box	TATAA	97	5	-	Arabidopsis thaliana	core promoter element around -30 of transcription start
PEQ006767_+__UP_STREAM_LEN_2000	TATA-box	TATA	98	4	+	Arabidopsis thaliana	core promoter element around -30 of transcription start
PEQ006767_+__UP_STREAM_LEN_2000	TATA-box	TATA	182	4	+	Arabidopsis thaliana	core promoter element around -30 of transcription start
PEQ006767_+__UP_STREAM_LEN_2000	TATA-box	ATTATA	188	6	+	Brassica napus	core promoter element around -30 of transcription start
PEQ006767_+__UP_STREAM_LEN_2000	TATA-box	TATATAA	189	7	-	Arabidopsis thaliana	core promoter element around -30 of transcription start
PEQ006767_+__UP_STREAM_LEN_2000	TATA-box	TATATA	190	6	+	Arabidopsis thaliana	core promoter element around -30 of transcription start
PEQ006767_+__UP_STREAM_LEN_2000	TATA-box	ATATAT	191	6	+	Brassica napus	core promoter element around -30 of transcription start
PEQ006767_+__UP_STREAM_LEN_2000	TATA-box	TATA	192	4	+	Arabidopsis thaliana	core promoter element around -30 of transcription start
PEQ006767_+__UP_STREAM_LEN_2000	TATA-box	TATA	476	4	+	Arabidopsis thaliana	core promoter element around -30 of transcription start
PEQ006767_+__UP_STREAM_LEN_2000	TATA-box	tcTATAAATAgg	656	11	-	Nicotiana tabacum	core promoter element around -30 of transcription start
PEQ006767_+__UP_STREAM_LEN_2000	TATA-box	TATAAATA	658	8	-	Daucus carota	core promoter element around -30 of transcription start
PEQ006767_+__UP_STREAM_LEN_2000	TATA-box	TATAAAT	659	7	-	Brassica juncea	core promoter element around -30 of transcription start
PEQ006767_+__UP_STREAM_LEN_2000	TATA-box	TATAAA	660	6	-	Helianthus annuus	core promoter element around -30 of transcription start
PEQ006767_+__UP_STREAM_LEN_2000	TATA-box	TATAA	661	5	-	Arabidopsis thaliana	core promoter element around -30 of transcription start
PEQ006767_+__UP_STREAM_LEN_2000	TATA-box	TATA	662	4	+	Arabidopsis thaliana	core promoter element around -30 of transcription start
PEQ006767_+__UP_STREAM_LEN_2000	TATA-box	TATA	841	4	+	Arabidopsis thaliana	core promoter element around -30 of transcription start
PEQ006767_+__UP_STREAM_LEN_2000	TATA-box	ATATAA	919	6	+	Brassica oleracea	core promoter element around -30 of transcription start
PEQ006767_+__UP_STREAM_LEN_2000	TATA-box	TATA	920	4	+	Arabidopsis thaliana	core promoter element around -30 of transcription start
PEQ006767_+__UP_STREAM_LEN_2000	TATA-box	TATAAAA	1093	7	-	Pisum sativum	core promoter element around -30 of transcription start
PEQ006767_+__UP_STREAM_LEN_2000	TATA-box	TATAAA	1094	6	-	Helianthus annuus	core promoter element around -30 of transcription start
PEQ006767_+__UP_STREAM_LEN_2000	TATA-box	TATAA	1095	5	-	Arabidopsis thaliana	core promoter element around -30 of transcription start
PEQ006767_+__UP_STREAM_LEN_2000	TATA-box	TATA	1096	4	-	Arabidopsis thaliana	core promoter element around -30 of transcription start
PEQ006767_+__UP_STREAM_LEN_2000	TATA-box	TATTTAAA	1233	8	-	Arabidopsis thaliana	core promoter element around -30 of transcription start
PEQ006767_+__UP_STREAM_LEN_2000	TATA-box	TATAAAT	1267	7	-	Brassica juncea	core promoter element around -30 of transcription start
PEQ006767_+__UP_STREAM_LEN_2000	TATA-box	TATAAA	1268	6	-	Helianthus annuus	core promoter element around -30 of transcription start
PEQ006767_+__UP_STREAM_LEN_2000	TATA-box	TATAA	1269	5	-	Arabidopsis thaliana	core promoter element around -30 of transcription start
PEQ006767_+__UP_STREAM_LEN_2000	TATA-box	TATA	1270	4	-	Arabidopsis thaliana	core promoter element around -30 of transcription start
PEQ006767_+__UP_STREAM_LEN_2000	TATA-box	TATATTTATATTT	1326	12	-	Avena sativa	core promoter element around -30 of transcription start
PEQ006767_+__UP_STREAM_LEN_2000	TATA-box	TATATA	1327	6	-	Arabidopsis thaliana	core promoter element around -30 of transcription start
PEQ006767_+__UP_STREAM_LEN_2000	TATA-box	ATATAA	1328	6	+	Brassica oleracea	core promoter element around -30 of transcription start
PEQ006767_+__UP_STREAM_LEN_2000	TATA-box	TATA	1329	4	-	Arabidopsis thaliana	core promoter element around -30 of transcription start
PEQ006767_+__UP_STREAM_LEN_2000	TATA-box	ATATAA	1334	6	+	Brassica oleracea	core promoter element around -30 of transcription start
PEQ006767_+__UP_STREAM_LEN_2000	TATA-box	TATA	1335	4	-	Arabidopsis thaliana	core promoter element around -30 of transcription start
PEQ006801_+__UP_STREAM_LEN_2000	TATA-box	TATA	177	4	+	Arabidopsis thaliana	core promoter element around -30 of transcription start
PEQ006801_+__UP_STREAM_LEN_2000	TATA-box	TATAAAA	194	7	-	Pisum sativum	core promoter element around -30 of transcription start
PEQ006801_+__UP_STREAM_LEN_2000	TATA-box	TATAAA	195	6	-	Helianthus annuus	core promoter element around -30 of transcription start
PEQ006801_+__UP_STREAM_LEN_2000	TATA-box	TATAA	196	5	-	Arabidopsis thaliana	core promoter element around -30 of transcription start
PEQ006801_+__UP_STREAM_LEN_2000	TATA-box	TATA	197	4	+	Arabidopsis thaliana	core promoter element around -30 of transcription start
PEQ006801_+__UP_STREAM_LEN_2000	TATA-box	ATATAT	289	6	+	Brassica napus	core promoter element around -30 of transcription start
PEQ006801_+__UP_STREAM_LEN_2000	TATA-box	TATATA	290	6	+	Arabidopsis thaliana	core promoter element around -30 of transcription start
PEQ006801_+__UP_STREAM_LEN_2000	TATA-box	ATATAA	291	6	+	Brassica oleracea	core promoter element around -30 of transcription start
PEQ006801_+__UP_STREAM_LEN_2000	TATA-box	TATA	292	4	+	Arabidopsis thaliana	core promoter element around -30 of transcription start
PEQ006801_+__UP_STREAM_LEN_2000	TATA-box	ATTATA	304	6	+	Brassica napus	core promoter element around -30 of transcription start
PEQ006801_+__UP_STREAM_LEN_2000	TATA-box	TATATAA	305	7	-	Arabidopsis thaliana	core promoter element around -30 of transcription start
PEQ006801_+__UP_STREAM_LEN_2000	TATA-box	TATATA	306	6	+	Arabidopsis thaliana	core promoter element around -30 of transcription start
PEQ006801_+__UP_STREAM_LEN_2000	TATA-box	ATATAT	307	6	+	Brassica napus	core promoter element around -30 of transcription start
PEQ006801_+__UP_STREAM_LEN_2000	TATA-box	TATA	308	4	+	Arabidopsis thaliana	core promoter element around -30 of transcription start
PEQ006801_+__UP_STREAM_LEN_2000	TATA-box	ATTATA	315	6	+	Brassica napus	core promoter element around -30 of transcription start
PEQ006801_+__UP_STREAM_LEN_2000	TATA-box	TATATAA	316	7	-	Arabidopsis thaliana	core promoter element around -30 of transcription start
PEQ006801_+__UP_STREAM_LEN_2000	TATA-box	TATATA	317	6	+	Arabidopsis thaliana	core promoter element around -30 of transcription start
PEQ006801_+__UP_STREAM_LEN_2000	TATA-box	ATATAA	318	6	+	Brassica oleracea	core promoter element around -30 of transcription start
PEQ006801_+__UP_STREAM_LEN_2000	TATA-box	TATA	319	4	+	Arabidopsis thaliana	core promoter element around -30 of transcription start
PEQ006801_+__UP_STREAM_LEN_2000	TATA-box	TATAA	325	5	-	Arabidopsis thaliana	core promoter element around -30 of transcription start
PEQ006801_+__UP_STREAM_LEN_2000	TATA-box	TATA	326	4	+	Arabidopsis thaliana	core promoter element around -30 of transcription start
PEQ006801_+__UP_STREAM_LEN_2000	TATA-box	ATTATA	329	6	+	Brassica napus	core promoter element around -30 of transcription start
PEQ006801_+__UP_STREAM_LEN_2000	TATA-box	TATATAA	330	7	-	Arabidopsis thaliana	core promoter element around -30 of transcription start
PEQ006801_+__UP_STREAM_LEN_2000	TATA-box	TATATA	331	6	+	Arabidopsis thaliana	core promoter element around -30 of transcription start
PEQ006801_+__UP_STREAM_LEN_2000	TATA-box	ATATAA	332	6	+	Brassica oleracea	core promoter element around -30 of transcription start
PEQ006801_+__UP_STREAM_LEN_2000	TATA-box	TATA	333	4	+	Arabidopsis thaliana	core promoter element around -30 of transcription start
PEQ006801_+__UP_STREAM_LEN_2000	TATA-box	TATA	339	4	+	Arabidopsis thaliana	core promoter element around -30 of transcription start
PEQ006801_+__UP_STREAM_LEN_2000	TATA-box	TATA	350	4	+	Arabidopsis thaliana	core promoter element around -30 of transcription start
PEQ006801_+__UP_STREAM_LEN_2000	TATA-box	TATA	358	4	+	Arabidopsis thaliana	core promoter element around -30 of transcription start
PEQ006801_+__UP_STREAM_LEN_2000	TATA-box	TATA	369	4	+	Arabidopsis thaliana	core promoter element around -30 of transcription start
PEQ006801_+__UP_STREAM_LEN_2000	TATA-box	TATA	374	4	+	Arabidopsis thaliana	core promoter element around -30 of transcription start
PEQ006801_+__UP_STREAM_LEN_2000	TATA-box	ATTATA	403	6	+	Brassica napus	core promoter element around -30 of transcription start
PEQ006801_+__UP_STREAM_LEN_2000	TATA-box	TATATAA	404	7	-	Arabidopsis thaliana	core promoter element around -30 of transcription start
PEQ006801_+__UP_STREAM_LEN_2000	TATA-box	TATATA	405	6	+	Arabidopsis thaliana	core promoter element around -30 of transcription start
PEQ006801_+__UP_STREAM_LEN_2000	TATA-box	ATATAT	406	6	+	Brassica napus	core promoter element around -30 of transcription start
PEQ006801_+__UP_STREAM_LEN_2000	TATA-box	TATA	407	4	+	Arabidopsis thaliana	core promoter element around -30 of transcription start
PEQ006801_+__UP_STREAM_LEN_2000	TATA-box	ATTATA	410	6	+	Brassica napus	core promoter element around -30 of transcription start
PEQ006801_+__UP_STREAM_LEN_2000	TATA-box	TATAA	411	5	-	Arabidopsis thaliana	core promoter element around -30 of transcription start
PEQ006801_+__UP_STREAM_LEN_2000	TATA-box	TATA	412	4	+	Arabidopsis thaliana	core promoter element around -30 of transcription start
PEQ006801_+__UP_STREAM_LEN_2000	TATA-box	TATAAAT	416	7	-	Brassica juncea	core promoter element around -30 of transcription start
PEQ006801_+__UP_STREAM_LEN_2000	TATA-box	TATAAA	417	6	-	Helianthus annuus	core promoter element around -30 of transcription start
PEQ006801_+__UP_STREAM_LEN_2000	TATA-box	TATAA	418	5	-	Arabidopsis thaliana	core promoter element around -30 of transcription start
PEQ006801_+__UP_STREAM_LEN_2000	TATA-box	TATA	419	4	+	Arabidopsis thaliana	core promoter element around -30 of transcription start
PEQ006801_+__UP_STREAM_LEN_2000	TATA-box	ATATAA	440	6	+	Brassica oleracea	core promoter element around -30 of transcription start
PEQ006801_+__UP_STREAM_LEN_2000	TATA-box	TATA	441	4	+	Arabidopsis thaliana	core promoter element around -30 of transcription start
PEQ006801_+__UP_STREAM_LEN_2000	TATA-box	TATAAAA	452	7	-	Pisum sativum	core promoter element around -30 of transcription start
PEQ006801_+__UP_STREAM_LEN_2000	TATA-box	TATAAA	453	6	-	Helianthus annuus	core promoter element around -30 of transcription start
PEQ006801_+__UP_STREAM_LEN_2000	TATA-box	TATATAA	454	7	-	Arabidopsis thaliana	core promoter element around -30 of transcription start
PEQ006801_+__UP_STREAM_LEN_2000	TATA-box	TATATA	455	6	+	Arabidopsis thaliana	core promoter element around -30 of transcription start
PEQ006801_+__UP_STREAM_LEN_2000	TATA-box	ATATAT	456	6	+	Brassica napus	core promoter element around -30 of transcription start
PEQ006801_+__UP_STREAM_LEN_2000	TATA-box	TATATA	457	6	+	Arabidopsis thaliana	core promoter element around -30 of transcription start
PEQ006801_+__UP_STREAM_LEN_2000	TATA-box	ATATAA	458	6	+	Brassica oleracea	core promoter element around -30 of transcription start
PEQ006801_+__UP_STREAM_LEN_2000	TATA-box	TATA	459	4	+	Arabidopsis thaliana	core promoter element around -30 of transcription start
PEQ006801_+__UP_STREAM_LEN_2000	TATA-box	TATAAAA	467	7	-	Pisum sativum	core promoter element around -30 of transcription start
PEQ006801_+__UP_STREAM_LEN_2000	TATA-box	TATAAA	468	6	-	Helianthus annuus	core promoter element around -30 of transcription start
PEQ006801_+__UP_STREAM_LEN_2000	TATA-box	TATAA	469	5	-	Arabidopsis thaliana	core promoter element around -30 of transcription start
PEQ006801_+__UP_STREAM_LEN_2000	TATA-box	TATA	470	4	+	Arabidopsis thaliana	core promoter element around -30 of transcription start
PEQ006801_+__UP_STREAM_LEN_2000	TATA-box	TATAAAA	477	7	-	Pisum sativum	core promoter element around -30 of transcription start
PEQ006801_+__UP_STREAM_LEN_2000	TATA-box	TATAAA	478	6	-	Helianthus annuus	core promoter element around -30 of transcription start
PEQ006801_+__UP_STREAM_LEN_2000	TATA-box	TATAA	479	5	-	Arabidopsis thaliana	core promoter element around -30 of transcription start
PEQ006801_+__UP_STREAM_LEN_2000	TATA-box	TATA	480	4	+	Arabidopsis thaliana	core promoter element around -30 of transcription start
PEQ006801_+__UP_STREAM_LEN_2000	TATA-box	ATATAT	756	6	+	Brassica napus	core promoter element around -30 of transcription start
PEQ006801_+__UP_STREAM_LEN_2000	TATA-box	TATA	757	4	+	Arabidopsis thaliana	core promoter element around -30 of transcription start
PEQ006801_+__UP_STREAM_LEN_2000	TATA-box	ATTATA	862	6	+	Brassica napus	core promoter element around -30 of transcription start
PEQ006801_+__UP_STREAM_LEN_2000	TATA-box	TATAA	863	5	-	Arabidopsis thaliana	core promoter element around -30 of transcription start
PEQ006801_+__UP_STREAM_LEN_2000	TATA-box	TATA	864	4	+	Arabidopsis thaliana	core promoter element around -30 of transcription start
PEQ006801_+__UP_STREAM_LEN_2000	TATA-box	TACATAAA	892	8	-	Oryza sativa	core promoter element around -30 of transcription start
PEQ006801_+__UP_STREAM_LEN_2000	TATA-box	TATAAAA	990	7	-	Pisum sativum	core promoter element around -30 of transcription start
PEQ006801_+__UP_STREAM_LEN_2000	TATA-box	TATAAA	991	6	-	Helianthus annuus	core promoter element around -30 of transcription start
PEQ006801_+__UP_STREAM_LEN_2000	TATA-box	TATAA	992	5	-	Arabidopsis thaliana	core promoter element around -30 of transcription start
PEQ006801_+__UP_STREAM_LEN_2000	TATA-box	TATA	993	4	+	Arabidopsis thaliana	core promoter element around -30 of transcription start
PEQ006801_+__UP_STREAM_LEN_2000	TATA-box	TATA	1032	4	-	Arabidopsis thaliana	core promoter element around -30 of transcription start
PEQ006801_+__UP_STREAM_LEN_2000	TATA-box	TATA	1150	4	-	Arabidopsis thaliana	core promoter element around -30 of transcription start
PEQ006801_+__UP_STREAM_LEN_2000	TATA-box	TATA	1375	4	-	Arabidopsis thaliana	core promoter element around -30 of transcription start
PEQ006801_+__UP_STREAM_LEN_2000	TATA-box	TACAAAA	1395	7	-	Oryza sativa	core promoter element around -30 of transcription start
PEQ006801_+__UP_STREAM_LEN_2000	TATA-box	ATTATA	1594	6	+	Brassica napus	core promoter element around -30 of transcription start
PEQ006801_+__UP_STREAM_LEN_2000	TATA-box	TATATAA	1595	7	-	Arabidopsis thaliana	core promoter element around -30 of transcription start
PEQ006801_+__UP_STREAM_LEN_2000	TATA-box	TATATA	1596	6	-	Arabidopsis thaliana	core promoter element around -30 of transcription start
PEQ006801_+__UP_STREAM_LEN_2000	TATA-box	ATATAA	1597	6	+	Brassica oleracea	core promoter element around -30 of transcription start
PEQ006801_+__UP_STREAM_LEN_2000	TATA-box	TATA	1598	4	-	Arabidopsis thaliana	core promoter element around -30 of transcription start
PEQ006801_+__UP_STREAM_LEN_2000	TATA-box	ATATAA	1877	6	+	Brassica oleracea	core promoter element around -30 of transcription start
PEQ006801_+__UP_STREAM_LEN_2000	TATA-box	TATA	1878	4	-	Arabidopsis thaliana	core promoter element around -30 of transcription start
PEQ006893___UP_STREAM_LEN_2000	TATA-box	TATAAAT	16	7	-	Brassica juncea	core promoter element around -30 of transcription start
PEQ006893___UP_STREAM_LEN_2000	TATA-box	TATAAA	17	6	-	Helianthus annuus	core promoter element around -30 of transcription start
PEQ006893___UP_STREAM_LEN_2000	TATA-box	TATAA	18	5	-	Arabidopsis thaliana	core promoter element around -30 of transcription start
PEQ006893___UP_STREAM_LEN_2000	TATA-box	TATA	19	4	+	Arabidopsis thaliana	core promoter element around -30 of transcription start
PEQ006893___UP_STREAM_LEN_2000	TATA-box	TATATA	238	6	+	Arabidopsis thaliana	core promoter element around -30 of transcription start
PEQ006893___UP_STREAM_LEN_2000	TATA-box	ATATAA	239	6	+	Brassica oleracea	core promoter element around -30 of transcription start
PEQ006893___UP_STREAM_LEN_2000	TATA-box	TATA	240	4	+	Arabidopsis thaliana	core promoter element around -30 of transcription start
PEQ006893___UP_STREAM_LEN_2000	TATA-box	TATAAAT	252	7	-	Brassica juncea	core promoter element around -30 of transcription start
PEQ006893___UP_STREAM_LEN_2000	TATA-box	TATAAA	253	6	-	Helianthus annuus	core promoter element around -30 of transcription start
PEQ006893___UP_STREAM_LEN_2000	TATA-box	TATAA	254	5	-	Arabidopsis thaliana	core promoter element around -30 of transcription start
PEQ006893___UP_STREAM_LEN_2000	TATA-box	TATA	255	4	+	Arabidopsis thaliana	core promoter element around -30 of transcription start
PEQ006893___UP_STREAM_LEN_2000	TATA-box	TACAAAA	330	7	-	Oryza sativa	core promoter element around -30 of transcription start
PEQ006893___UP_STREAM_LEN_2000	TATA-box	ATATAT	395	6	+	Brassica napus	core promoter element around -30 of transcription start
PEQ006893___UP_STREAM_LEN_2000	TATA-box	TATA	396	4	+	Arabidopsis thaliana	core promoter element around -30 of transcription start
PEQ006893___UP_STREAM_LEN_2000	TATA-box	ATATAA	534	6	+	Brassica oleracea	core promoter element around -30 of transcription start
PEQ006893___UP_STREAM_LEN_2000	TATA-box	TATA	535	4	+	Arabidopsis thaliana	core promoter element around -30 of transcription start
PEQ006893___UP_STREAM_LEN_2000	TATA-box	TATAAAA	566	7	-	Pisum sativum	core promoter element around -30 of transcription start
PEQ006893___UP_STREAM_LEN_2000	TATA-box	TATAAA	567	6	-	Helianthus annuus	core promoter element around -30 of transcription start
PEQ006893___UP_STREAM_LEN_2000	TATA-box	TATAA	568	5	-	Arabidopsis thaliana	core promoter element around -30 of transcription start
PEQ006893___UP_STREAM_LEN_2000	TATA-box	TATA	569	4	+	Arabidopsis thaliana	core promoter element around -30 of transcription start
PEQ006893___UP_STREAM_LEN_2000	TATA-box	ATATAT	599	6	+	Brassica napus	core promoter element around -30 of transcription start
PEQ006893___UP_STREAM_LEN_2000	TATA-box	TATA	600	4	+	Arabidopsis thaliana	core promoter element around -30 of transcription start
PEQ006893___UP_STREAM_LEN_2000	TATA-box	TATAAAA	615	7	-	Pisum sativum	core promoter element around -30 of transcription start
PEQ006893___UP_STREAM_LEN_2000	TATA-box	TATAAA	616	6	-	Helianthus annuus	core promoter element around -30 of transcription start
PEQ006893___UP_STREAM_LEN_2000	TATA-box	TATAA	617	5	-	Arabidopsis thaliana	core promoter element around -30 of transcription start
PEQ006893___UP_STREAM_LEN_2000	TATA-box	TATATTTATATTT	618	12	+	Avena sativa	core promoter element around -30 of transcription start
PEQ007112___UP_STREAM_LEN_2000	TATA-box	ATTATA	49	6	+	Brassica napus	core promoter element around -30 of transcription start
PEQ007112___UP_STREAM_LEN_2000	TATA-box	TATAA	50	5	-	Arabidopsis thaliana	core promoter element around -30 of transcription start
PEQ007112___UP_STREAM_LEN_2000	TATA-box	TATA	51	4	+	Arabidopsis thaliana	core promoter element around -30 of transcription start
PEQ007112___UP_STREAM_LEN_2000	TATA-box	TATAA	107	5	-	Arabidopsis thaliana	core promoter element around -30 of transcription start
PEQ007112___UP_STREAM_LEN_2000	TATA-box	TATA	108	4	+	Arabidopsis thaliana	core promoter element around -30 of transcription start
PEQ007112___UP_STREAM_LEN_2000	TATA-box	TATA	126	4	+	Arabidopsis thaliana	core promoter element around -30 of transcription start
PEQ007112___UP_STREAM_LEN_2000	TATA-box	ATTATA	129	6	+	Brassica napus	core promoter element around -30 of transcription start
PEQ007112___UP_STREAM_LEN_2000	TATA-box	TATAA	130	5	-	Arabidopsis thaliana	core promoter element around -30 of transcription start
PEQ007112___UP_STREAM_LEN_2000	TATA-box	TATA	131	4	+	Arabidopsis thaliana	core promoter element around -30 of transcription start
PEQ007112___UP_STREAM_LEN_2000	TATA-box	TATACA	176	6	-	Helianthus annuus	core promoter element around -30 of transcription start
PEQ007112___UP_STREAM_LEN_2000	TATA-box	TATA	178	4	+	Arabidopsis thaliana	core promoter element around -30 of transcription start
PEQ007112___UP_STREAM_LEN_2000	TATA-box	ATATAT	295	6	+	Brassica napus	core promoter element around -30 of transcription start
PEQ007112___UP_STREAM_LEN_2000	TATA-box	TATA	296	4	+	Arabidopsis thaliana	core promoter element around -30 of transcription start
PEQ007112___UP_STREAM_LEN_2000	TATA-box	TATA	319	4	+	Arabidopsis thaliana	core promoter element around -30 of transcription start
PEQ007112___UP_STREAM_LEN_2000	TATA-box	TATATAA	348	7	-	Arabidopsis thaliana	core promoter element around -30 of transcription start
PEQ007112___UP_STREAM_LEN_2000	TATA-box	TATATA	349	6	+	Arabidopsis thaliana	core promoter element around -30 of transcription start
PEQ007112___UP_STREAM_LEN_2000	TATA-box	ATATAT	350	6	+	Brassica napus	core promoter element around -30 of transcription start
PEQ007112___UP_STREAM_LEN_2000	TATA-box	TATA	351	4	+	Arabidopsis thaliana	core promoter element around -30 of transcription start
PEQ007112___UP_STREAM_LEN_2000	TATA-box	TATAA	456	5	-	Arabidopsis thaliana	core promoter element around -30 of transcription start
PEQ007112___UP_STREAM_LEN_2000	TATA-box	TATA	457	4	+	Arabidopsis thaliana	core promoter element around -30 of transcription start
PEQ007112___UP_STREAM_LEN_2000	TATA-box	TAAAGATT	503	8	+	Arabidopsis thaliana	core promoter element around -30 of transcription start
PEQ007112___UP_STREAM_LEN_2000	TATA-box	ATTATA	528	6	+	Brassica napus	core promoter element around -30 of transcription start
PEQ007112___UP_STREAM_LEN_2000	TATA-box	TATAA	529	5	-	Arabidopsis thaliana	core promoter element around -30 of transcription start
PEQ007112___UP_STREAM_LEN_2000	TATA-box	TATA	530	4	+	Arabidopsis thaliana	core promoter element around -30 of transcription start
PEQ007112___UP_STREAM_LEN_2000	TATA-box	ATATAT	693	6	+	Brassica napus	core promoter element around -30 of transcription start
PEQ007112___UP_STREAM_LEN_2000	TATA-box	TATATA	694	6	+	Arabidopsis thaliana	core promoter element around -30 of transcription start
PEQ007112___UP_STREAM_LEN_2000	TATA-box	ATATAA	695	6	+	Brassica oleracea	core promoter element around -30 of transcription start
PEQ007112___UP_STREAM_LEN_2000	TATA-box	TATA	696	4	+	Arabidopsis thaliana	core promoter element around -30 of transcription start
PEQ007112___UP_STREAM_LEN_2000	TATA-box	TATA	773	4	+	Arabidopsis thaliana	core promoter element around -30 of transcription start
PEQ007112___UP_STREAM_LEN_2000	TATA-box	ATTATA	779	6	+	Brassica napus	core promoter element around -30 of transcription start
PEQ007112___UP_STREAM_LEN_2000	TATA-box	TATAA	780	5	-	Arabidopsis thaliana	core promoter element around -30 of transcription start
PEQ007112___UP_STREAM_LEN_2000	TATA-box	TATA	781	4	+	Arabidopsis thaliana	core promoter element around -30 of transcription start
PEQ007112___UP_STREAM_LEN_2000	TATA-box	ATATAA	794	6	+	Brassica oleracea	core promoter element around -30 of transcription start
PEQ007112___UP_STREAM_LEN_2000	TATA-box	TATA	795	4	+	Arabidopsis thaliana	core promoter element around -30 of transcription start
PEQ007112___UP_STREAM_LEN_2000	TATA-box	TATAAATA	800	8	-	Daucus carota	core promoter element around -30 of transcription start
PEQ007112___UP_STREAM_LEN_2000	TATA-box	TATAAAT	801	7	-	Brassica juncea	core promoter element around -30 of transcription start
PEQ007112___UP_STREAM_LEN_2000	TATA-box	TATAAA	802	6	-	Helianthus annuus	core promoter element around -30 of transcription start
PEQ007112___UP_STREAM_LEN_2000	TATA-box	TATAA	803	5	-	Arabidopsis thaliana	core promoter element around -30 of transcription start
PEQ007112___UP_STREAM_LEN_2000	TATA-box	TATA	804	4	+	Arabidopsis thaliana	core promoter element around -30 of transcription start
PEQ007112___UP_STREAM_LEN_2000	TATA-box	TATA	848	4	+	Arabidopsis thaliana	core promoter element around -30 of transcription start
PEQ007112___UP_STREAM_LEN_2000	TATA-box	ATATAT	1179	6	-	Brassica napus	core promoter element around -30 of transcription start
PEQ007112___UP_STREAM_LEN_2000	TATA-box	TATA	1180	4	-	Arabidopsis thaliana	core promoter element around -30 of transcription start
PEQ007112___UP_STREAM_LEN_2000	TATA-box	TATA	1222	4	-	Arabidopsis thaliana	core promoter element around -30 of transcription start
PEQ007112___UP_STREAM_LEN_2000	TATA-box	TATA	1669	4	-	Arabidopsis thaliana	core promoter element around -30 of transcription start
PEQ007261_+__UP_STREAM_LEN_2000	TATA-box	TATTTAAA	105	8	-	Arabidopsis thaliana	core promoter element around -30 of transcription start
PEQ007261_+__UP_STREAM_LEN_2000	TATA-box	TATA	143	4	+	Arabidopsis thaliana	core promoter element around -30 of transcription start
PEQ007261_+__UP_STREAM_LEN_2000	TATA-box	ATATAA	179	6	+	Brassica oleracea	core promoter element around -30 of transcription start
PEQ007261_+__UP_STREAM_LEN_2000	TATA-box	TATA	180	4	+	Arabidopsis thaliana	core promoter element around -30 of transcription start
PEQ007261_+__UP_STREAM_LEN_2000	TATA-box	TATA	206	4	+	Arabidopsis thaliana	core promoter element around -30 of transcription start
PEQ007261_+__UP_STREAM_LEN_2000	TATA-box	TACAAAA	352	7	-	Oryza sativa	core promoter element around -30 of transcription start
PEQ007261_+__UP_STREAM_LEN_2000	TATA-box	ATATAT	359	6	+	Brassica napus	core promoter element around -30 of transcription start
PEQ007261_+__UP_STREAM_LEN_2000	TATA-box	TATA	360	4	+	Arabidopsis thaliana	core promoter element around -30 of transcription start
PEQ007261_+__UP_STREAM_LEN_2000	TATA-box	TATA	588	4	+	Arabidopsis thaliana	core promoter element around -30 of transcription start
PEQ007261_+__UP_STREAM_LEN_2000	TATA-box	TATA	693	4	+	Arabidopsis thaliana	core promoter element around -30 of transcription start
PEQ007261_+__UP_STREAM_LEN_2000	TATA-box	ATATAT	907	6	+	Brassica napus	core promoter element around -30 of transcription start
PEQ007261_+__UP_STREAM_LEN_2000	TATA-box	TATA	908	4	+	Arabidopsis thaliana	core promoter element around -30 of transcription start
PEQ007261_+__UP_STREAM_LEN_2000	TATA-box	ccTATAAAaa	917	9	-	Arabidopsis thaliana	core promoter element around -30 of transcription start
PEQ007261_+__UP_STREAM_LEN_2000	TATA-box	TATAAAA	918	7	-	Pisum sativum	core promoter element around -30 of transcription start
PEQ007261_+__UP_STREAM_LEN_2000	TATA-box	TATAAA	919	6	-	Helianthus annuus	core promoter element around -30 of transcription start
PEQ007261_+__UP_STREAM_LEN_2000	TATA-box	TATAA	920	5	-	Arabidopsis thaliana	core promoter element around -30 of transcription start
PEQ007261_+__UP_STREAM_LEN_2000	TATA-box	TATA	921	4	+	Arabidopsis thaliana	core promoter element around -30 of transcription start
PEQ007261_+__UP_STREAM_LEN_2000	TATA-box	TATA	1065	4	-	Arabidopsis thaliana	core promoter element around -30 of transcription start
PEQ007261_+__UP_STREAM_LEN_2000	TATA-box	ATATAA	1120	6	+	Brassica oleracea	core promoter element around -30 of transcription start
PEQ007261_+__UP_STREAM_LEN_2000	TATA-box	TATA	1121	4	-	Arabidopsis thaliana	core promoter element around -30 of transcription start
PEQ007261_+__UP_STREAM_LEN_2000	TATA-box	ATTATA	1309	6	+	Brassica napus	core promoter element around -30 of transcription start
PEQ007261_+__UP_STREAM_LEN_2000	TATA-box	TATAA	1310	5	-	Arabidopsis thaliana	core promoter element around -30 of transcription start
PEQ007261_+__UP_STREAM_LEN_2000	TATA-box	TATA	1311	4	-	Arabidopsis thaliana	core promoter element around -30 of transcription start
PEQ007261_+__UP_STREAM_LEN_2000	TATA-box	TATATA	1337	6	-	Arabidopsis thaliana	core promoter element around -30 of transcription start
PEQ007261_+__UP_STREAM_LEN_2000	TATA-box	ATATAA	1338	6	+	Brassica oleracea	core promoter element around -30 of transcription start
PEQ007261_+__UP_STREAM_LEN_2000	TATA-box	TATA	1339	4	-	Arabidopsis thaliana	core promoter element around -30 of transcription start
PEQ007261_+__UP_STREAM_LEN_2000	TATA-box	ATATAT	1346	6	-	Brassica napus	core promoter element around -30 of transcription start
PEQ007261_+__UP_STREAM_LEN_2000	TATA-box	TATATA	1347	6	-	Arabidopsis thaliana	core promoter element around -30 of transcription start
PEQ007261_+__UP_STREAM_LEN_2000	TATA-box	ATATAT	1348	6	-	Brassica napus	core promoter element around -30 of transcription start
PEQ007261_+__UP_STREAM_LEN_2000	TATA-box	TATATA	1349	6	-	Arabidopsis thaliana	core promoter element around -30 of transcription start
PEQ007261_+__UP_STREAM_LEN_2000	TATA-box	ATATAT	1350	6	-	Brassica napus	core promoter element around -30 of transcription start
PEQ007261_+__UP_STREAM_LEN_2000	TATA-box	TATATA	1351	6	-	Arabidopsis thaliana	core promoter element around -30 of transcription start
PEQ007261_+__UP_STREAM_LEN_2000	TATA-box	ATATAT	1352	6	-	Brassica napus	core promoter element around -30 of transcription start
PEQ007261_+__UP_STREAM_LEN_2000	TATA-box	TATATA	1353	6	-	Arabidopsis thaliana	core promoter element around -30 of transcription start
PEQ007261_+__UP_STREAM_LEN_2000	TATA-box	ATATAT	1354	6	-	Brassica napus	core promoter element around -30 of transcription start
PEQ007261_+__UP_STREAM_LEN_2000	TATA-box	TATATA	1355	6	-	Arabidopsis thaliana	core promoter element around -30 of transcription start
PEQ007261_+__UP_STREAM_LEN_2000	TATA-box	ATATAT	1356	6	-	Brassica napus	core promoter element around -30 of transcription start
PEQ007261_+__UP_STREAM_LEN_2000	TATA-box	TATATA	1357	6	-	Arabidopsis thaliana	core promoter element around -30 of transcription start
PEQ007261_+__UP_STREAM_LEN_2000	TATA-box	ATATAT	1358	6	-	Brassica napus	core promoter element around -30 of transcription start
PEQ007261_+__UP_STREAM_LEN_2000	TATA-box	TATATA	1359	6	-	Arabidopsis thaliana	core promoter element around -30 of transcription start
PEQ007261_+__UP_STREAM_LEN_2000	TATA-box	ATATAT	1360	6	-	Brassica napus	core promoter element around -30 of transcription start
PEQ007261_+__UP_STREAM_LEN_2000	TATA-box	TATATA	1361	6	-	Arabidopsis thaliana	core promoter element around -30 of transcription start
PEQ007261_+__UP_STREAM_LEN_2000	TATA-box	TATA	1363	4	-	Arabidopsis thaliana	core promoter element around -30 of transcription start
PEQ007261_+__UP_STREAM_LEN_2000	TATA-box	ATATAA	1511	6	+	Brassica oleracea	core promoter element around -30 of transcription start
PEQ007261_+__UP_STREAM_LEN_2000	TATA-box	TATA	1512	4	-	Arabidopsis thaliana	core promoter element around -30 of transcription start
PEQ007261_+__UP_STREAM_LEN_2000	TATA-box	TATA	1535	4	-	Arabidopsis thaliana	core promoter element around -30 of transcription start
PEQ007261_+__UP_STREAM_LEN_2000	TATA-box	TATAAA	1669	6	-	Helianthus annuus	core promoter element around -30 of transcription start
PEQ007261_+__UP_STREAM_LEN_2000	TATA-box	TATAA	1670	5	-	Arabidopsis thaliana	core promoter element around -30 of transcription start
PEQ007261_+__UP_STREAM_LEN_2000	TATA-box	TATA	1671	4	-	Arabidopsis thaliana	core promoter element around -30 of transcription start
PEQ007261_+__UP_STREAM_LEN_2000	TATA-box	ATATAT	1822	6	-	Brassica napus	core promoter element around -30 of transcription start
PEQ007261_+__UP_STREAM_LEN_2000	TATA-box	TATA	1823	4	-	Arabidopsis thaliana	core promoter element around -30 of transcription start
PEQ007261_+__UP_STREAM_LEN_2000	TATA-box	ATATAT	1834	6	-	Brassica napus	core promoter element around -30 of transcription start
PEQ007261_+__UP_STREAM_LEN_2000	TATA-box	TATA	1835	4	-	Arabidopsis thaliana	core promoter element around -30 of transcription start
PEQ007261_+__UP_STREAM_LEN_2000	TATA-box	TATAAAT	1859	7	-	Brassica juncea	core promoter element around -30 of transcription start
PEQ007261_+__UP_STREAM_LEN_2000	TATA-box	TATAAA	1860	6	-	Helianthus annuus	core promoter element around -30 of transcription start
PEQ007261_+__UP_STREAM_LEN_2000	TATA-box	TATAA	1861	5	-	Arabidopsis thaliana	core promoter element around -30 of transcription start
PEQ007261_+__UP_STREAM_LEN_2000	TATA-box	TATA	1862	4	-	Arabidopsis thaliana	core promoter element around -30 of transcription start
PEQ007261_+__UP_STREAM_LEN_2000	TATA-box	ATATAT	1867	6	-	Brassica napus	core promoter element around -30 of transcription start
PEQ007261_+__UP_STREAM_LEN_2000	TATA-box	TATATA	1868	6	-	Arabidopsis thaliana	core promoter element around -30 of transcription start
PEQ007261_+__UP_STREAM_LEN_2000	TATA-box	ATATAT	1869	6	-	Brassica napus	core promoter element around -30 of transcription start
PEQ007261_+__UP_STREAM_LEN_2000	TATA-box	TATA	1870	4	-	Arabidopsis thaliana	core promoter element around -30 of transcription start
PEQ007261_+__UP_STREAM_LEN_2000	TATA-box	TATAAAA	1932	7	-	Pisum sativum	core promoter element around -30 of transcription start
PEQ007261_+__UP_STREAM_LEN_2000	TATA-box	TATAAA	1933	6	-	Helianthus annuus	core promoter element around -30 of transcription start
PEQ007261_+__UP_STREAM_LEN_2000	TATA-box	TATAA	1934	5	-	Arabidopsis thaliana	core promoter element around -30 of transcription start
PEQ007261_+__UP_STREAM_LEN_2000	TATA-box	TATA	1935	4	-	Arabidopsis thaliana	core promoter element around -30 of transcription start
PEQ008157_+__UP_STREAM_LEN_2000	TATA-box	ATATAT	40	6	+	Brassica napus	core promoter element around -30 of transcription start
PEQ008157_+__UP_STREAM_LEN_2000	TATA-box	TATA	41	4	+	Arabidopsis thaliana	core promoter element around -30 of transcription start
PEQ008157_+__UP_STREAM_LEN_2000	TATA-box	TATTTAAA	132	8	+	Arabidopsis thaliana	core promoter element around -30 of transcription start
PEQ008157_+__UP_STREAM_LEN_2000	TATA-box	TATTTAAA	218	8	+	Arabidopsis thaliana	core promoter element around -30 of transcription start
PEQ008157_+__UP_STREAM_LEN_2000	TATA-box	TATAAAA	471	7	-	Pisum sativum	core promoter element around -30 of transcription start
PEQ008157_+__UP_STREAM_LEN_2000	TATA-box	TATAAA	472	6	-	Helianthus annuus	core promoter element around -30 of transcription start
PEQ008157_+__UP_STREAM_LEN_2000	TATA-box	TATAA	473	5	-	Arabidopsis thaliana	core promoter element around -30 of transcription start
PEQ008157_+__UP_STREAM_LEN_2000	TATA-box	TATA	474	4	+	Arabidopsis thaliana	core promoter element around -30 of transcription start
PEQ008157_+__UP_STREAM_LEN_2000	TATA-box	TATACA	744	6	-	Helianthus annuus	core promoter element around -30 of transcription start
PEQ008157_+__UP_STREAM_LEN_2000	TATA-box	TATA	746	4	+	Arabidopsis thaliana	core promoter element around -30 of transcription start
PEQ008157_+__UP_STREAM_LEN_2000	TATA-box	ATATAT	758	6	+	Brassica napus	core promoter element around -30 of transcription start
PEQ008157_+__UP_STREAM_LEN_2000	TATA-box	TATATA	759	6	+	Arabidopsis thaliana	core promoter element around -30 of transcription start
PEQ008157_+__UP_STREAM_LEN_2000	TATA-box	ATATAT	760	6	+	Brassica napus	core promoter element around -30 of transcription start
PEQ008157_+__UP_STREAM_LEN_2000	TATA-box	TATA	761	4	+	Arabidopsis thaliana	core promoter element around -30 of transcription start
PEQ008157_+__UP_STREAM_LEN_2000	TATA-box	ATTATA	854	6	+	Brassica napus	core promoter element around -30 of transcription start
PEQ008157_+__UP_STREAM_LEN_2000	TATA-box	TATATAA	855	7	-	Arabidopsis thaliana	core promoter element around -30 of transcription start
PEQ008157_+__UP_STREAM_LEN_2000	TATA-box	TATATA	856	6	+	Arabidopsis thaliana	core promoter element around -30 of transcription start
PEQ008157_+__UP_STREAM_LEN_2000	TATA-box	TATA	858	4	+	Arabidopsis thaliana	core promoter element around -30 of transcription start
PEQ008157_+__UP_STREAM_LEN_2000	TATA-box	ATATAT	874	6	+	Brassica napus	core promoter element around -30 of transcription start
PEQ008157_+__UP_STREAM_LEN_2000	TATA-box	TATATA	875	6	+	Arabidopsis thaliana	core promoter element around -30 of transcription start
PEQ008157_+__UP_STREAM_LEN_2000	TATA-box	ATATAT	876	6	+	Brassica napus	core promoter element around -30 of transcription start
PEQ008157_+__UP_STREAM_LEN_2000	TATA-box	TATA	877	4	+	Arabidopsis thaliana	core promoter element around -30 of transcription start
PEQ008157_+__UP_STREAM_LEN_2000	TATA-box	TATACA	883	6	-	Helianthus annuus	core promoter element around -30 of transcription start
PEQ008157_+__UP_STREAM_LEN_2000	TATA-box	TATA	885	4	+	Arabidopsis thaliana	core promoter element around -30 of transcription start
PEQ008157_+__UP_STREAM_LEN_2000	TATA-box	ATATAT	896	6	+	Brassica napus	core promoter element around -30 of transcription start
PEQ008157_+__UP_STREAM_LEN_2000	TATA-box	TATATA	897	6	+	Arabidopsis thaliana	core promoter element around -30 of transcription start
PEQ008157_+__UP_STREAM_LEN_2000	TATA-box	ATATAT	898	6	+	Brassica napus	core promoter element around -30 of transcription start
PEQ008157_+__UP_STREAM_LEN_2000	TATA-box	TATATA	899	6	+	Arabidopsis thaliana	core promoter element around -30 of transcription start
PEQ008157_+__UP_STREAM_LEN_2000	TATA-box	TATA	901	4	+	Arabidopsis thaliana	core promoter element around -30 of transcription start
PEQ008157_+__UP_STREAM_LEN_2000	TATA-box	TATA	923	4	+	Arabidopsis thaliana	core promoter element around -30 of transcription start
PEQ008157_+__UP_STREAM_LEN_2000	TATA-box	ATATAT	940	6	+	Brassica napus	core promoter element around -30 of transcription start
PEQ008157_+__UP_STREAM_LEN_2000	TATA-box	TATATA	941	6	+	Arabidopsis thaliana	core promoter element around -30 of transcription start
PEQ008157_+__UP_STREAM_LEN_2000	TATA-box	ATATAA	942	6	+	Brassica oleracea	core promoter element around -30 of transcription start
PEQ008157_+__UP_STREAM_LEN_2000	TATA-box	TATA	943	4	+	Arabidopsis thaliana	core promoter element around -30 of transcription start
PEQ008157_+__UP_STREAM_LEN_2000	TATA-box	TATA	1041	4	-	Arabidopsis thaliana	core promoter element around -30 of transcription start
PEQ008157_+__UP_STREAM_LEN_2000	TATA-box	ATATAA	1139	6	+	Brassica oleracea	core promoter element around -30 of transcription start
PEQ008157_+__UP_STREAM_LEN_2000	TATA-box	TATA	1140	4	-	Arabidopsis thaliana	core promoter element around -30 of transcription start
PEQ008157_+__UP_STREAM_LEN_2000	TATA-box	TATAA	1208	5	-	Arabidopsis thaliana	core promoter element around -30 of transcription start
PEQ008157_+__UP_STREAM_LEN_2000	TATA-box	TATA	1209	4	-	Arabidopsis thaliana	core promoter element around -30 of transcription start
PEQ008157_+__UP_STREAM_LEN_2000	TATA-box	TATTTAAA	1325	8	-	Arabidopsis thaliana	core promoter element around -30 of transcription start
PEQ008157_+__UP_STREAM_LEN_2000	TATA-box	TATA	1338	4	-	Arabidopsis thaliana	core promoter element around -30 of transcription start
PEQ008157_+__UP_STREAM_LEN_2000	TATA-box	TATACA	1343	6	-	Helianthus annuus	core promoter element around -30 of transcription start
PEQ008157_+__UP_STREAM_LEN_2000	TATA-box	TATA	1345	4	-	Arabidopsis thaliana	core promoter element around -30 of transcription start
PEQ008157_+__UP_STREAM_LEN_2000	TATA-box	TACAAAA	1409	7	-	Oryza sativa	core promoter element around -30 of transcription start
PEQ008157_+__UP_STREAM_LEN_2000	TATA-box	TAAAGATT	1580	8	-	Arabidopsis thaliana	core promoter element around -30 of transcription start
PEQ008157_+__UP_STREAM_LEN_2000	TATA-box	TATA	1610	4	-	Arabidopsis thaliana	core promoter element around -30 of transcription start
PEQ008157_+__UP_STREAM_LEN_2000	TATA-box	TATA	1627	4	-	Arabidopsis thaliana	core promoter element around -30 of transcription start
PEQ008157_+__UP_STREAM_LEN_2000	TATA-box	TATAAATA	1635	8	-	Daucus carota	core promoter element around -30 of transcription start
PEQ008157_+__UP_STREAM_LEN_2000	TATA-box	TATAAAT	1636	7	-	Brassica juncea	core promoter element around -30 of transcription start
PEQ008157_+__UP_STREAM_LEN_2000	TATA-box	TATAAA	1637	6	-	Helianthus annuus	core promoter element around -30 of transcription start
PEQ008157_+__UP_STREAM_LEN_2000	TATA-box	TATAA	1638	5	-	Arabidopsis thaliana	core promoter element around -30 of transcription start
PEQ008157_+__UP_STREAM_LEN_2000	TATA-box	TATA	1639	4	-	Arabidopsis thaliana	core promoter element around -30 of transcription start
PEQ008157_+__UP_STREAM_LEN_2000	TATA-box	TATA	1697	4	-	Arabidopsis thaliana	core promoter element around -30 of transcription start
PEQ008157_+__UP_STREAM_LEN_2000	TATA-box	ccTATAAAaa	1741	9	+	Arabidopsis thaliana	core promoter element around -30 of transcription start
PEQ008157_+__UP_STREAM_LEN_2000	TATA-box	TATATA	1743	6	-	Arabidopsis thaliana	core promoter element around -30 of transcription start
PEQ008157_+__UP_STREAM_LEN_2000	TATA-box	ATATAA	1744	6	+	Brassica oleracea	core promoter element around -30 of transcription start
PEQ008157_+__UP_STREAM_LEN_2000	TATA-box	TATA	1745	4	-	Arabidopsis thaliana	core promoter element around -30 of transcription start
PEQ008157_+__UP_STREAM_LEN_2000	TATA-box	TATAAGAA	1799	8	-	Zea mays	core promoter element around -30 of transcription start
PEQ008157_+__UP_STREAM_LEN_2000	TATA-box	TATAA	1802	5	-	Arabidopsis thaliana	core promoter element around -30 of transcription start
PEQ008157_+__UP_STREAM_LEN_2000	TATA-box	TATA	1803	4	-	Arabidopsis thaliana	core promoter element around -30 of transcription start
PEQ008157_+__UP_STREAM_LEN_2000	TATA-box	ATATAA	1839	6	+	Brassica oleracea	core promoter element around -30 of transcription start
PEQ008157_+__UP_STREAM_LEN_2000	TATA-box	TATA	1840	4	-	Arabidopsis thaliana	core promoter element around -30 of transcription start
PEQ008157_+__UP_STREAM_LEN_2000	TATA-box	TACAAAA	1852	7	+	Oryza sativa	core promoter element around -30 of transcription start
PEQ008157_+__UP_STREAM_LEN_2000	TATA-box	TATTTAAA	1936	8	+	Arabidopsis thaliana	core promoter element around -30 of transcription start
PEQ008157_+__UP_STREAM_LEN_2000	TATA-box	TATACA	1983	6	-	Helianthus annuus	core promoter element around -30 of transcription start
PEQ008157_+__UP_STREAM_LEN_2000	TATA-box	TATATA	1985	6	-	Arabidopsis thaliana	core promoter element around -30 of transcription start
PEQ008157_+__UP_STREAM_LEN_2000	TATA-box	ATATAT	1986	6	-	Brassica napus	core promoter element around -30 of transcription start
PEQ008157_+__UP_STREAM_LEN_2000	TATA-box	TATATA	1987	6	-	Arabidopsis thaliana	core promoter element around -30 of transcription start
PEQ008157_+__UP_STREAM_LEN_2000	TATA-box	ATATAT	1988	6	-	Brassica napus	core promoter element around -30 of transcription start
PEQ008157_+__UP_STREAM_LEN_2000	TATA-box	TATA	1989	4	-	Arabidopsis thaliana	core promoter element around -30 of transcription start
PEQ010560_+__UP_STREAM_LEN_2000	TATA-box	TATA	590	4	+	Arabidopsis thaliana	core promoter element around -30 of transcription start
PEQ010560_+__UP_STREAM_LEN_2000	TATA-box	TATAAA	642	6	-	Helianthus annuus	core promoter element around -30 of transcription start
PEQ010560_+__UP_STREAM_LEN_2000	TATA-box	TATAA	643	5	-	Arabidopsis thaliana	core promoter element around -30 of transcription start
PEQ010560_+__UP_STREAM_LEN_2000	TATA-box	TATA	644	4	+	Arabidopsis thaliana	core promoter element around -30 of transcription start
PEQ010560_+__UP_STREAM_LEN_2000	TATA-box	TACAAAA	679	7	-	Oryza sativa	core promoter element around -30 of transcription start
PEQ010560_+__UP_STREAM_LEN_2000	TATA-box	ATATAT	687	6	+	Brassica napus	core promoter element around -30 of transcription start
PEQ010560_+__UP_STREAM_LEN_2000	TATA-box	TATA	688	4	+	Arabidopsis thaliana	core promoter element around -30 of transcription start
PEQ010560_+__UP_STREAM_LEN_2000	TATA-box	ATTATA	967	6	+	Brassica napus	core promoter element around -30 of transcription start
PEQ010560_+__UP_STREAM_LEN_2000	TATA-box	TATAA	968	5	-	Arabidopsis thaliana	core promoter element around -30 of transcription start
PEQ010560_+__UP_STREAM_LEN_2000	TATA-box	TATA	969	4	+	Arabidopsis thaliana	core promoter element around -30 of transcription start
PEQ010560_+__UP_STREAM_LEN_2000	TATA-box	ATTATA	1191	6	+	Brassica napus	core promoter element around -30 of transcription start
PEQ010560_+__UP_STREAM_LEN_2000	TATA-box	TATAA	1192	5	-	Arabidopsis thaliana	core promoter element around -30 of transcription start
PEQ010560_+__UP_STREAM_LEN_2000	TATA-box	TATA	1193	4	-	Arabidopsis thaliana	core promoter element around -30 of transcription start
PEQ010560_+__UP_STREAM_LEN_2000	TATA-box	TATATTTATATTT	1241	12	-	Avena sativa	core promoter element around -30 of transcription start
PEQ010560_+__UP_STREAM_LEN_2000	TATA-box	ATATAA	1243	6	+	Brassica oleracea	core promoter element around -30 of transcription start
PEQ010560_+__UP_STREAM_LEN_2000	TATA-box	TATA	1244	4	-	Arabidopsis thaliana	core promoter element around -30 of transcription start
PEQ010560_+__UP_STREAM_LEN_2000	TATA-box	ATATAT	1249	6	-	Brassica napus	core promoter element around -30 of transcription start
PEQ010560_+__UP_STREAM_LEN_2000	TATA-box	TATA	1250	4	-	Arabidopsis thaliana	core promoter element around -30 of transcription start
PEQ010560_+__UP_STREAM_LEN_2000	TATA-box	TATATTTATATTT	1272	12	-	Avena sativa	core promoter element around -30 of transcription start
PEQ010560_+__UP_STREAM_LEN_2000	TATA-box	ATATAA	1274	6	+	Brassica oleracea	core promoter element around -30 of transcription start
PEQ010560_+__UP_STREAM_LEN_2000	TATA-box	TATA	1275	4	-	Arabidopsis thaliana	core promoter element around -30 of transcription start
PEQ010560_+__UP_STREAM_LEN_2000	TATA-box	ATATAT	1290	6	-	Brassica napus	core promoter element around -30 of transcription start
PEQ010560_+__UP_STREAM_LEN_2000	TATA-box	TATATA	1291	6	-	Arabidopsis thaliana	core promoter element around -30 of transcription start
PEQ010560_+__UP_STREAM_LEN_2000	TATA-box	ATATAT	1292	6	-	Brassica napus	core promoter element around -30 of transcription start
PEQ010560_+__UP_STREAM_LEN_2000	TATA-box	TATATTTATATTT	1293	12	+	Avena sativa	core promoter element around -30 of transcription start
PEQ010560_+__UP_STREAM_LEN_2000	TATA-box	ATATAT	1294	6	-	Brassica napus	core promoter element around -30 of transcription start
PEQ010560_+__UP_STREAM_LEN_2000	TATA-box	TATATA	1295	6	-	Arabidopsis thaliana	core promoter element around -30 of transcription start
PEQ010560_+__UP_STREAM_LEN_2000	TATA-box	ATATAT	1296	6	-	Brassica napus	core promoter element around -30 of transcription start
PEQ010560_+__UP_STREAM_LEN_2000	TATA-box	TATATA	1297	6	-	Arabidopsis thaliana	core promoter element around -30 of transcription start
PEQ010560_+__UP_STREAM_LEN_2000	TATA-box	ATATAT	1298	6	-	Brassica napus	core promoter element around -30 of transcription start
PEQ010560_+__UP_STREAM_LEN_2000	TATA-box	TATA	1299	4	-	Arabidopsis thaliana	core promoter element around -30 of transcription start
PEQ010560_+__UP_STREAM_LEN_2000	TATA-box	TATATA	1668	6	-	Arabidopsis thaliana	core promoter element around -30 of transcription start
PEQ010560_+__UP_STREAM_LEN_2000	TATA-box	ATATAT	1669	6	-	Brassica napus	core promoter element around -30 of transcription start
PEQ010560_+__UP_STREAM_LEN_2000	TATA-box	TATATA	1670	6	-	Arabidopsis thaliana	core promoter element around -30 of transcription start
PEQ010560_+__UP_STREAM_LEN_2000	TATA-box	ATATAT	1671	6	-	Brassica napus	core promoter element around -30 of transcription start
PEQ010560_+__UP_STREAM_LEN_2000	TATA-box	TATATA	1672	6	-	Arabidopsis thaliana	core promoter element around -30 of transcription start
PEQ010560_+__UP_STREAM_LEN_2000	TATA-box	ATATAT	1673	6	-	Brassica napus	core promoter element around -30 of transcription start
PEQ010560_+__UP_STREAM_LEN_2000	TATA-box	TATATA	1674	6	-	Arabidopsis thaliana	core promoter element around -30 of transcription start
PEQ010560_+__UP_STREAM_LEN_2000	TATA-box	ATATAT	1675	6	-	Brassica napus	core promoter element around -30 of transcription start
PEQ010560_+__UP_STREAM_LEN_2000	TATA-box	TATATA	1676	6	-	Arabidopsis thaliana	core promoter element around -30 of transcription start
PEQ010560_+__UP_STREAM_LEN_2000	TATA-box	ATATAT	1677	6	-	Brassica napus	core promoter element around -30 of transcription start
PEQ010560_+__UP_STREAM_LEN_2000	TATA-box	TATATA	1678	6	-	Arabidopsis thaliana	core promoter element around -30 of transcription start
PEQ010560_+__UP_STREAM_LEN_2000	TATA-box	ATATAT	1679	6	-	Brassica napus	core promoter element around -30 of transcription start
PEQ010560_+__UP_STREAM_LEN_2000	TATA-box	TATATA	1680	6	-	Arabidopsis thaliana	core promoter element around -30 of transcription start
PEQ010560_+__UP_STREAM_LEN_2000	TATA-box	ATATAT	1681	6	-	Brassica napus	core promoter element around -30 of transcription start
PEQ010560_+__UP_STREAM_LEN_2000	TATA-box	TATATA	1682	6	-	Arabidopsis thaliana	core promoter element around -30 of transcription start
PEQ010560_+__UP_STREAM_LEN_2000	TATA-box	ATATAT	1683	6	-	Brassica napus	core promoter element around -30 of transcription start
PEQ010560_+__UP_STREAM_LEN_2000	TATA-box	TATATA	1684	6	-	Arabidopsis thaliana	core promoter element around -30 of transcription start
PEQ010560_+__UP_STREAM_LEN_2000	TATA-box	ATATAT	1685	6	-	Brassica napus	core promoter element around -30 of transcription start
PEQ010560_+__UP_STREAM_LEN_2000	TATA-box	TATATA	1686	6	-	Arabidopsis thaliana	core promoter element around -30 of transcription start
PEQ010560_+__UP_STREAM_LEN_2000	TATA-box	TATA	1688	4	-	Arabidopsis thaliana	core promoter element around -30 of transcription start
PEQ010560_+__UP_STREAM_LEN_2000	TATA-box	ATATAT	1693	6	-	Brassica napus	core promoter element around -30 of transcription start
PEQ010560_+__UP_STREAM_LEN_2000	TATA-box	TATA	1694	4	-	Arabidopsis thaliana	core promoter element around -30 of transcription start
PEQ010560_+__UP_STREAM_LEN_2000	TATA-box	ATATAA	1723	6	+	Brassica oleracea	core promoter element around -30 of transcription start
PEQ010560_+__UP_STREAM_LEN_2000	TATA-box	TATA	1724	4	-	Arabidopsis thaliana	core promoter element around -30 of transcription start
PEQ010560_+__UP_STREAM_LEN_2000	TATA-box	ccTATAAAaa	1814	9	+	Arabidopsis thaliana	core promoter element around -30 of transcription start
PEQ010560_+__UP_STREAM_LEN_2000	TATA-box	TATA	1816	4	-	Arabidopsis thaliana	core promoter element around -30 of transcription start
PEQ010560_+__UP_STREAM_LEN_2000	TATA-box	TATA	1900	4	-	Arabidopsis thaliana	core promoter element around -30 of transcription start
PEQ013082_+__UP_STREAM_LEN_2000	TATA-box	TATA	31	4	+	Arabidopsis thaliana	core promoter element around -30 of transcription start
PEQ013082_+__UP_STREAM_LEN_2000	TATA-box	ATATAA	38	6	+	Brassica oleracea	core promoter element around -30 of transcription start
PEQ013082_+__UP_STREAM_LEN_2000	TATA-box	TATA	39	4	+	Arabidopsis thaliana	core promoter element around -30 of transcription start
PEQ013082_+__UP_STREAM_LEN_2000	TATA-box	ATATAA	89	6	+	Brassica oleracea	core promoter element around -30 of transcription start
PEQ013082_+__UP_STREAM_LEN_2000	TATA-box	TATA	90	4	+	Arabidopsis thaliana	core promoter element around -30 of transcription start
PEQ013082_+__UP_STREAM_LEN_2000	TATA-box	ATATAA	96	6	+	Brassica oleracea	core promoter element around -30 of transcription start
PEQ013082_+__UP_STREAM_LEN_2000	TATA-box	TATA	97	4	+	Arabidopsis thaliana	core promoter element around -30 of transcription start
PEQ013082_+__UP_STREAM_LEN_2000	TATA-box	TATA	319	4	+	Arabidopsis thaliana	core promoter element around -30 of transcription start
PEQ013082_+__UP_STREAM_LEN_2000	TATA-box	TATA	700	4	+	Arabidopsis thaliana	core promoter element around -30 of transcription start
PEQ013082_+__UP_STREAM_LEN_2000	TATA-box	TATA	748	4	+	Arabidopsis thaliana	core promoter element around -30 of transcription start
PEQ013082_+__UP_STREAM_LEN_2000	TATA-box	TACATAAA	857	8	-	Oryza sativa	core promoter element around -30 of transcription start
PEQ013082_+__UP_STREAM_LEN_2000	TATA-box	TATAA	1103	5	-	Arabidopsis thaliana	core promoter element around -30 of transcription start
PEQ013082_+__UP_STREAM_LEN_2000	TATA-box	TATA	1104	4	-	Arabidopsis thaliana	core promoter element around -30 of transcription start
PEQ013082_+__UP_STREAM_LEN_2000	TATA-box	TATA	1110	4	-	Arabidopsis thaliana	core promoter element around -30 of transcription start
PEQ013082_+__UP_STREAM_LEN_2000	TATA-box	TAAAGATT	1115	8	+	Arabidopsis thaliana	core promoter element around -30 of transcription start
PEQ013082_+__UP_STREAM_LEN_2000	TATA-box	ATTATA	1647	6	+	Brassica napus	core promoter element around -30 of transcription start
PEQ013082_+__UP_STREAM_LEN_2000	TATA-box	TATAA	1648	5	-	Arabidopsis thaliana	core promoter element around -30 of transcription start
PEQ013082_+__UP_STREAM_LEN_2000	TATA-box	TATA	1649	4	-	Arabidopsis thaliana	core promoter element around -30 of transcription start
PEQ013082_+__UP_STREAM_LEN_2000	TATA-box	ATATAA	1759	6	+	Brassica oleracea	core promoter element around -30 of transcription start
PEQ013082_+__UP_STREAM_LEN_2000	TATA-box	TATA	1760	4	-	Arabidopsis thaliana	core promoter element around -30 of transcription start
PEQ013217_+__UP_STREAM_LEN_2000	TATA-box	TATTTAAA	88	8	+	Arabidopsis thaliana	core promoter element around -30 of transcription start
PEQ013217_+__UP_STREAM_LEN_2000	TATA-box	ATTATA	106	6	+	Brassica napus	core promoter element around -30 of transcription start
PEQ013217_+__UP_STREAM_LEN_2000	TATA-box	TATAA	107	5	-	Arabidopsis thaliana	core promoter element around -30 of transcription start
PEQ013217_+__UP_STREAM_LEN_2000	TATA-box	TATA	108	4	+	Arabidopsis thaliana	core promoter element around -30 of transcription start
PEQ013217_+__UP_STREAM_LEN_2000	TATA-box	ATTATA	154	6	+	Brassica napus	core promoter element around -30 of transcription start
PEQ013217_+__UP_STREAM_LEN_2000	TATA-box	TATAA	155	5	-	Arabidopsis thaliana	core promoter element around -30 of transcription start
PEQ013217_+__UP_STREAM_LEN_2000	TATA-box	TATA	156	4	+	Arabidopsis thaliana	core promoter element around -30 of transcription start
PEQ013217_+__UP_STREAM_LEN_2000	TATA-box	TATTTAAA	228	8	-	Arabidopsis thaliana	core promoter element around -30 of transcription start
PEQ013217_+__UP_STREAM_LEN_2000	TATA-box	TATA	339	4	+	Arabidopsis thaliana	core promoter element around -30 of transcription start
PEQ013217_+__UP_STREAM_LEN_2000	TATA-box	ATATAA	360	6	+	Brassica oleracea	core promoter element around -30 of transcription start
PEQ013217_+__UP_STREAM_LEN_2000	TATA-box	TATA	361	4	+	Arabidopsis thaliana	core promoter element around -30 of transcription start
PEQ013217_+__UP_STREAM_LEN_2000	TATA-box	TATTTAAA	375	8	+	Arabidopsis thaliana	core promoter element around -30 of transcription start
PEQ013217_+__UP_STREAM_LEN_2000	TATA-box	TATATA	391	6	+	Arabidopsis thaliana	core promoter element around -30 of transcription start
PEQ013217_+__UP_STREAM_LEN_2000	TATA-box	ATATAT	392	6	+	Brassica napus	core promoter element around -30 of transcription start
PEQ013217_+__UP_STREAM_LEN_2000	TATA-box	TATA	393	4	+	Arabidopsis thaliana	core promoter element around -30 of transcription start
PEQ013217_+__UP_STREAM_LEN_2000	TATA-box	ATATAT	532	6	+	Brassica napus	core promoter element around -30 of transcription start
PEQ013217_+__UP_STREAM_LEN_2000	TATA-box	TATATA	533	6	+	Arabidopsis thaliana	core promoter element around -30 of transcription start
PEQ013217_+__UP_STREAM_LEN_2000	TATA-box	ATATAA	534	6	+	Brassica oleracea	core promoter element around -30 of transcription start
PEQ013217_+__UP_STREAM_LEN_2000	TATA-box	TATA	535	4	+	Arabidopsis thaliana	core promoter element around -30 of transcription start
PEQ013217_+__UP_STREAM_LEN_2000	TATA-box	TATAAATA	551	8	-	Daucus carota	core promoter element around -30 of transcription start
PEQ013217_+__UP_STREAM_LEN_2000	TATA-box	TATAAAT	552	7	-	Brassica juncea	core promoter element around -30 of transcription start
PEQ013217_+__UP_STREAM_LEN_2000	TATA-box	TATAAA	553	6	-	Helianthus annuus	core promoter element around -30 of transcription start
PEQ013217_+__UP_STREAM_LEN_2000	TATA-box	TATAA	554	5	-	Arabidopsis thaliana	core promoter element around -30 of transcription start
PEQ013217_+__UP_STREAM_LEN_2000	TATA-box	TATA	555	4	+	Arabidopsis thaliana	core promoter element around -30 of transcription start
PEQ013217_+__UP_STREAM_LEN_2000	TATA-box	TATAAAT	567	7	-	Brassica juncea	core promoter element around -30 of transcription start
PEQ013217_+__UP_STREAM_LEN_2000	TATA-box	TATAAA	568	6	-	Helianthus annuus	core promoter element around -30 of transcription start
PEQ013217_+__UP_STREAM_LEN_2000	TATA-box	TATAA	569	5	-	Arabidopsis thaliana	core promoter element around -30 of transcription start
PEQ013217_+__UP_STREAM_LEN_2000	TATA-box	TATA	570	4	+	Arabidopsis thaliana	core promoter element around -30 of transcription start
PEQ013217_+__UP_STREAM_LEN_2000	TATA-box	TATAAAA	737	7	-	Pisum sativum	core promoter element around -30 of transcription start
PEQ013217_+__UP_STREAM_LEN_2000	TATA-box	TATAAA	738	6	-	Helianthus annuus	core promoter element around -30 of transcription start
PEQ013217_+__UP_STREAM_LEN_2000	TATA-box	TATAA	739	5	-	Arabidopsis thaliana	core promoter element around -30 of transcription start
PEQ013217_+__UP_STREAM_LEN_2000	TATA-box	TATA	740	4	+	Arabidopsis thaliana	core promoter element around -30 of transcription start
PEQ013217_+__UP_STREAM_LEN_2000	TATA-box	TACATAAA	792	8	-	Oryza sativa	core promoter element around -30 of transcription start
PEQ013217_+__UP_STREAM_LEN_2000	TATA-box	ATTATA	856	6	+	Brassica napus	core promoter element around -30 of transcription start
PEQ013217_+__UP_STREAM_LEN_2000	TATA-box	TATAA	857	5	-	Arabidopsis thaliana	core promoter element around -30 of transcription start
PEQ013217_+__UP_STREAM_LEN_2000	TATA-box	TATA	858	4	+	Arabidopsis thaliana	core promoter element around -30 of transcription start
PEQ013217_+__UP_STREAM_LEN_2000	TATA-box	ATATAA	890	6	+	Brassica oleracea	core promoter element around -30 of transcription start
PEQ013217_+__UP_STREAM_LEN_2000	TATA-box	TATA	891	4	+	Arabidopsis thaliana	core promoter element around -30 of transcription start
PEQ013217_+__UP_STREAM_LEN_2000	TATA-box	ATTATA	989	6	+	Brassica napus	core promoter element around -30 of transcription start
PEQ013217_+__UP_STREAM_LEN_2000	TATA-box	TATAA	990	5	-	Arabidopsis thaliana	core promoter element around -30 of transcription start
PEQ013217_+__UP_STREAM_LEN_2000	TATA-box	TATA	991	4	+	Arabidopsis thaliana	core promoter element around -30 of transcription start
PEQ013217_+__UP_STREAM_LEN_2000	TATA-box	TATA	1018	4	-	Arabidopsis thaliana	core promoter element around -30 of transcription start
PEQ013217_+__UP_STREAM_LEN_2000	TATA-box	ATATAA	1068	6	+	Brassica oleracea	core promoter element around -30 of transcription start
PEQ013217_+__UP_STREAM_LEN_2000	TATA-box	TATA	1069	4	-	Arabidopsis thaliana	core promoter element around -30 of transcription start
PEQ013217_+__UP_STREAM_LEN_2000	TATA-box	TATAAAA	1114	7	-	Pisum sativum	core promoter element around -30 of transcription start
PEQ013217_+__UP_STREAM_LEN_2000	TATA-box	TATAAA	1115	6	-	Helianthus annuus	core promoter element around -30 of transcription start
PEQ013217_+__UP_STREAM_LEN_2000	TATA-box	TATATAA	1116	7	-	Arabidopsis thaliana	core promoter element around -30 of transcription start
PEQ013217_+__UP_STREAM_LEN_2000	TATA-box	TATATA	1117	6	-	Arabidopsis thaliana	core promoter element around -30 of transcription start
PEQ013217_+__UP_STREAM_LEN_2000	TATA-box	ATATAT	1118	6	-	Brassica napus	core promoter element around -30 of transcription start
PEQ013217_+__UP_STREAM_LEN_2000	TATA-box	TATA	1119	4	-	Arabidopsis thaliana	core promoter element around -30 of transcription start
PEQ013217_+__UP_STREAM_LEN_2000	TATA-box	TATA	1173	4	-	Arabidopsis thaliana	core promoter element around -30 of transcription start
PEQ013217_+__UP_STREAM_LEN_2000	TATA-box	ATATAT	1328	6	-	Brassica napus	core promoter element around -30 of transcription start
PEQ013217_+__UP_STREAM_LEN_2000	TATA-box	TATA	1329	4	-	Arabidopsis thaliana	core promoter element around -30 of transcription start
PEQ013217_+__UP_STREAM_LEN_2000	TATA-box	ATTATA	1335	6	+	Brassica napus	core promoter element around -30 of transcription start
PEQ013217_+__UP_STREAM_LEN_2000	TATA-box	TATAA	1336	5	-	Arabidopsis thaliana	core promoter element around -30 of transcription start
PEQ013217_+__UP_STREAM_LEN_2000	TATA-box	TATA	1337	4	-	Arabidopsis thaliana	core promoter element around -30 of transcription start
PEQ013217_+__UP_STREAM_LEN_2000	TATA-box	ATATAT	1583	6	-	Brassica napus	core promoter element around -30 of transcription start
PEQ013217_+__UP_STREAM_LEN_2000	TATA-box	TATATA	1584	6	-	Arabidopsis thaliana	core promoter element around -30 of transcription start
PEQ013217_+__UP_STREAM_LEN_2000	TATA-box	ATATAA	1585	6	+	Brassica oleracea	core promoter element around -30 of transcription start
PEQ013217_+__UP_STREAM_LEN_2000	TATA-box	TATA	1586	4	-	Arabidopsis thaliana	core promoter element around -30 of transcription start
PEQ013217_+__UP_STREAM_LEN_2000	TATA-box	TATA	1601	4	-	Arabidopsis thaliana	core promoter element around -30 of transcription start
PEQ013217_+__UP_STREAM_LEN_2000	TATA-box	ATATAT	1640	6	-	Brassica napus	core promoter element around -30 of transcription start
PEQ013217_+__UP_STREAM_LEN_2000	TATA-box	TATA	1641	4	-	Arabidopsis thaliana	core promoter element around -30 of transcription start
PEQ013217_+__UP_STREAM_LEN_2000	TATA-box	TATA	1658	4	-	Arabidopsis thaliana	core promoter element around -30 of transcription start
PEQ013217_+__UP_STREAM_LEN_2000	TATA-box	taTATAAAtc	1676	9	-	Arabidopsis thaliana	core promoter element around -30 of transcription start
PEQ013217_+__UP_STREAM_LEN_2000	TATA-box	TATTTAAA	1678	8	-	Arabidopsis thaliana	core promoter element around -30 of transcription start
PEQ013217_+__UP_STREAM_LEN_2000	TATA-box	ATATAT	1683	6	-	Brassica napus	core promoter element around -30 of transcription start
PEQ013217_+__UP_STREAM_LEN_2000	TATA-box	TATATA	1684	6	-	Arabidopsis thaliana	core promoter element around -30 of transcription start
PEQ013217_+__UP_STREAM_LEN_2000	TATA-box	ATATAT	1685	6	-	Brassica napus	core promoter element around -30 of transcription start
PEQ013217_+__UP_STREAM_LEN_2000	TATA-box	TATATA	1686	6	-	Arabidopsis thaliana	core promoter element around -30 of transcription start
PEQ013217_+__UP_STREAM_LEN_2000	TATA-box	ATATAA	1687	6	+	Brassica oleracea	core promoter element around -30 of transcription start
PEQ013217_+__UP_STREAM_LEN_2000	TATA-box	TATA	1688	4	-	Arabidopsis thaliana	core promoter element around -30 of transcription start
PEQ013217_+__UP_STREAM_LEN_2000	TATA-box	ATATAT	1692	6	-	Brassica napus	core promoter element around -30 of transcription start
PEQ013217_+__UP_STREAM_LEN_2000	TATA-box	TATA	1693	4	-	Arabidopsis thaliana	core promoter element around -30 of transcription start
PEQ013217_+__UP_STREAM_LEN_2000	TATA-box	ATATAT	1711	6	-	Brassica napus	core promoter element around -30 of transcription start
PEQ013217_+__UP_STREAM_LEN_2000	TATA-box	TATATA	1712	6	-	Arabidopsis thaliana	core promoter element around -30 of transcription start
PEQ013217_+__UP_STREAM_LEN_2000	TATA-box	ATATAT	1713	6	-	Brassica napus	core promoter element around -30 of transcription start
PEQ013217_+__UP_STREAM_LEN_2000	TATA-box	TATATA	1714	6	-	Arabidopsis thaliana	core promoter element around -30 of transcription start
PEQ013217_+__UP_STREAM_LEN_2000	TATA-box	ATATAA	1715	6	+	Brassica oleracea	core promoter element around -30 of transcription start
PEQ013217_+__UP_STREAM_LEN_2000	TATA-box	TATA	1716	4	-	Arabidopsis thaliana	core promoter element around -30 of transcription start
PEQ013217_+__UP_STREAM_LEN_2000	TATA-box	TATAAAT	1785	7	-	Brassica juncea	core promoter element around -30 of transcription start
PEQ013217_+__UP_STREAM_LEN_2000	TATA-box	TATAAA	1786	6	-	Helianthus annuus	core promoter element around -30 of transcription start
PEQ013217_+__UP_STREAM_LEN_2000	TATA-box	TATAA	1787	5	-	Arabidopsis thaliana	core promoter element around -30 of transcription start
PEQ013217_+__UP_STREAM_LEN_2000	TATA-box	TATA	1788	4	-	Arabidopsis thaliana	core promoter element around -30 of transcription start
PEQ014320_+__UP_STREAM_LEN_2000	TATA-box	ATTATA	129	6	+	Brassica napus	core promoter element around -30 of transcription start
PEQ014320_+__UP_STREAM_LEN_2000	TATA-box	TATAA	130	5	-	Arabidopsis thaliana	core promoter element around -30 of transcription start
PEQ014320_+__UP_STREAM_LEN_2000	TATA-box	TATA	131	4	+	Arabidopsis thaliana	core promoter element around -30 of transcription start
PEQ014320_+__UP_STREAM_LEN_2000	TATA-box	ATTATA	146	6	+	Brassica napus	core promoter element around -30 of transcription start
PEQ014320_+__UP_STREAM_LEN_2000	TATA-box	TATAA	147	5	-	Arabidopsis thaliana	core promoter element around -30 of transcription start
PEQ014320_+__UP_STREAM_LEN_2000	TATA-box	TATA	148	4	+	Arabidopsis thaliana	core promoter element around -30 of transcription start
PEQ014320_+__UP_STREAM_LEN_2000	TATA-box	TATATAA	226	7	-	Arabidopsis thaliana	core promoter element around -30 of transcription start
PEQ014320_+__UP_STREAM_LEN_2000	TATA-box	TATATA	227	6	+	Arabidopsis thaliana	core promoter element around -30 of transcription start
PEQ014320_+__UP_STREAM_LEN_2000	TATA-box	TATA	229	4	+	Arabidopsis thaliana	core promoter element around -30 of transcription start
PEQ014320_+__UP_STREAM_LEN_2000	TATA-box	taTATAAAtc	512	9	-	Arabidopsis thaliana	core promoter element around -30 of transcription start
PEQ014320_+__UP_STREAM_LEN_2000	TATA-box	TATAAAT	513	7	-	Brassica juncea	core promoter element around -30 of transcription start
PEQ014320_+__UP_STREAM_LEN_2000	TATA-box	TATAAA	514	6	-	Helianthus annuus	core promoter element around -30 of transcription start
PEQ014320_+__UP_STREAM_LEN_2000	TATA-box	TATATAA	515	7	-	Arabidopsis thaliana	core promoter element around -30 of transcription start
PEQ014320_+__UP_STREAM_LEN_2000	TATA-box	TATATA	516	6	+	Arabidopsis thaliana	core promoter element around -30 of transcription start
PEQ014320_+__UP_STREAM_LEN_2000	TATA-box	ATATAT	517	6	+	Brassica napus	core promoter element around -30 of transcription start
PEQ014320_+__UP_STREAM_LEN_2000	TATA-box	TATA	518	4	+	Arabidopsis thaliana	core promoter element around -30 of transcription start
PEQ014320_+__UP_STREAM_LEN_2000	TATA-box	taTATAAAtc	520	9	+	Arabidopsis thaliana	core promoter element around -30 of transcription start
PEQ014320_+__UP_STREAM_LEN_2000	TATA-box	TATAAATA	541	8	-	Daucus carota	core promoter element around -30 of transcription start
PEQ014320_+__UP_STREAM_LEN_2000	TATA-box	TATAAAT	542	7	-	Brassica juncea	core promoter element around -30 of transcription start
PEQ014320_+__UP_STREAM_LEN_2000	TATA-box	TATAAA	543	6	-	Helianthus annuus	core promoter element around -30 of transcription start
PEQ014320_+__UP_STREAM_LEN_2000	TATA-box	TATAA	544	5	-	Arabidopsis thaliana	core promoter element around -30 of transcription start
PEQ014320_+__UP_STREAM_LEN_2000	TATA-box	TATA	545	4	+	Arabidopsis thaliana	core promoter element around -30 of transcription start
PEQ014320_+__UP_STREAM_LEN_2000	TATA-box	TATACA	563	6	-	Helianthus annuus	core promoter element around -30 of transcription start
PEQ014320_+__UP_STREAM_LEN_2000	TATA-box	TATA	565	4	+	Arabidopsis thaliana	core promoter element around -30 of transcription start
PEQ014320_+__UP_STREAM_LEN_2000	TATA-box	TATATAA	572	7	-	Arabidopsis thaliana	core promoter element around -30 of transcription start
PEQ014320_+__UP_STREAM_LEN_2000	TATA-box	TATATA	573	6	+	Arabidopsis thaliana	core promoter element around -30 of transcription start
PEQ014320_+__UP_STREAM_LEN_2000	TATA-box	ATATAT	574	6	+	Brassica napus	core promoter element around -30 of transcription start
PEQ014320_+__UP_STREAM_LEN_2000	TATA-box	TATA	575	4	+	Arabidopsis thaliana	core promoter element around -30 of transcription start
PEQ014320_+__UP_STREAM_LEN_2000	TATA-box	TATTTAAA	585	8	+	Arabidopsis thaliana	core promoter element around -30 of transcription start
PEQ014320_+__UP_STREAM_LEN_2000	TATA-box	TATACA	634	6	-	Helianthus annuus	core promoter element around -30 of transcription start
PEQ014320_+__UP_STREAM_LEN_2000	TATA-box	TATA	636	4	+	Arabidopsis thaliana	core promoter element around -30 of transcription start
PEQ014320_+__UP_STREAM_LEN_2000	TATA-box	TATAA	679	5	-	Arabidopsis thaliana	core promoter element around -30 of transcription start
PEQ014320_+__UP_STREAM_LEN_2000	TATA-box	TATA	680	4	+	Arabidopsis thaliana	core promoter element around -30 of transcription start
PEQ014320_+__UP_STREAM_LEN_2000	TATA-box	ATATAA	794	6	+	Brassica oleracea	core promoter element around -30 of transcription start
PEQ014320_+__UP_STREAM_LEN_2000	TATA-box	TATA	795	4	+	Arabidopsis thaliana	core promoter element around -30 of transcription start
PEQ014320_+__UP_STREAM_LEN_2000	TATA-box	TACATAAA	801	8	+	Oryza sativa	core promoter element around -30 of transcription start
PEQ014320_+__UP_STREAM_LEN_2000	TATA-box	TATA	818	4	+	Arabidopsis thaliana	core promoter element around -30 of transcription start
PEQ014320_+__UP_STREAM_LEN_2000	TATA-box	TATAA	888	5	-	Arabidopsis thaliana	core promoter element around -30 of transcription start
PEQ014320_+__UP_STREAM_LEN_2000	TATA-box	TATA	889	4	+	Arabidopsis thaliana	core promoter element around -30 of transcription start
PEQ014320_+__UP_STREAM_LEN_2000	TATA-box	TATA	999	4	+	Arabidopsis thaliana	core promoter element around -30 of transcription start
PEQ014320_+__UP_STREAM_LEN_2000	TATA-box	TACATAAA	1005	8	+	Oryza sativa	core promoter element around -30 of transcription start
PEQ014320_+__UP_STREAM_LEN_2000	TATA-box	TATA	1022	4	-	Arabidopsis thaliana	core promoter element around -30 of transcription start
PEQ014320_+__UP_STREAM_LEN_2000	TATA-box	TATATAA	1183	7	-	Arabidopsis thaliana	core promoter element around -30 of transcription start
PEQ014320_+__UP_STREAM_LEN_2000	TATA-box	TATATA	1184	6	-	Arabidopsis thaliana	core promoter element around -30 of transcription start
PEQ014320_+__UP_STREAM_LEN_2000	TATA-box	TATA	1186	4	-	Arabidopsis thaliana	core promoter element around -30 of transcription start
PEQ014320_+__UP_STREAM_LEN_2000	TATA-box	TATAA	1194	5	-	Arabidopsis thaliana	core promoter element around -30 of transcription start
PEQ014320_+__UP_STREAM_LEN_2000	TATA-box	TATA	1195	4	-	Arabidopsis thaliana	core promoter element around -30 of transcription start
PEQ014320_+__UP_STREAM_LEN_2000	TATA-box	TATAA	1205	5	-	Arabidopsis thaliana	core promoter element around -30 of transcription start
PEQ014320_+__UP_STREAM_LEN_2000	TATA-box	TATA	1206	4	-	Arabidopsis thaliana	core promoter element around -30 of transcription start
PEQ014320_+__UP_STREAM_LEN_2000	TATA-box	TATAAATA	1375	8	-	Daucus carota	core promoter element around -30 of transcription start
PEQ014320_+__UP_STREAM_LEN_2000	TATA-box	TATAAAT	1376	7	-	Brassica juncea	core promoter element around -30 of transcription start
PEQ014320_+__UP_STREAM_LEN_2000	TATA-box	TATAAA	1377	6	-	Helianthus annuus	core promoter element around -30 of transcription start
PEQ014320_+__UP_STREAM_LEN_2000	TATA-box	TATAA	1378	5	-	Arabidopsis thaliana	core promoter element around -30 of transcription start
PEQ014320_+__UP_STREAM_LEN_2000	TATA-box	TATA	1379	4	-	Arabidopsis thaliana	core promoter element around -30 of transcription start
PEQ014320_+__UP_STREAM_LEN_2000	TATA-box	ATTATA	1448	6	+	Brassica napus	core promoter element around -30 of transcription start
PEQ014320_+__UP_STREAM_LEN_2000	TATA-box	TATAA	1449	5	-	Arabidopsis thaliana	core promoter element around -30 of transcription start
PEQ014320_+__UP_STREAM_LEN_2000	TATA-box	TATA	1450	4	-	Arabidopsis thaliana	core promoter element around -30 of transcription start
PEQ014320_+__UP_STREAM_LEN_2000	TATA-box	TATAA	1459	5	-	Arabidopsis thaliana	core promoter element around -30 of transcription start
PEQ014320_+__UP_STREAM_LEN_2000	TATA-box	TATA	1460	4	-	Arabidopsis thaliana	core promoter element around -30 of transcription start
PEQ014320_+__UP_STREAM_LEN_2000	TATA-box	ATATAT	1493	6	-	Brassica napus	core promoter element around -30 of transcription start
PEQ014320_+__UP_STREAM_LEN_2000	TATA-box	TATATA	1494	6	-	Arabidopsis thaliana	core promoter element around -30 of transcription start
PEQ014320_+__UP_STREAM_LEN_2000	TATA-box	ATATAT	1495	6	-	Brassica napus	core promoter element around -30 of transcription start
PEQ014320_+__UP_STREAM_LEN_2000	TATA-box	TATATA	1496	6	-	Arabidopsis thaliana	core promoter element around -30 of transcription start
PEQ014320_+__UP_STREAM_LEN_2000	TATA-box	ATATAT	1497	6	-	Brassica napus	core promoter element around -30 of transcription start
PEQ014320_+__UP_STREAM_LEN_2000	TATA-box	TATATA	1498	6	-	Arabidopsis thaliana	core promoter element around -30 of transcription start
PEQ014320_+__UP_STREAM_LEN_2000	TATA-box	ATATAT	1499	6	-	Brassica napus	core promoter element around -30 of transcription start
PEQ014320_+__UP_STREAM_LEN_2000	TATA-box	TATATA	1500	6	-	Arabidopsis thaliana	core promoter element around -30 of transcription start
PEQ014320_+__UP_STREAM_LEN_2000	TATA-box	ATATAT	1501	6	-	Brassica napus	core promoter element around -30 of transcription start
PEQ014320_+__UP_STREAM_LEN_2000	TATA-box	TATATA	1502	6	-	Arabidopsis thaliana	core promoter element around -30 of transcription start
PEQ014320_+__UP_STREAM_LEN_2000	TATA-box	ATATAT	1503	6	-	Brassica napus	core promoter element around -30 of transcription start
PEQ014320_+__UP_STREAM_LEN_2000	TATA-box	TATATA	1504	6	-	Arabidopsis thaliana	core promoter element around -30 of transcription start
PEQ014320_+__UP_STREAM_LEN_2000	TATA-box	ATATAT	1505	6	-	Brassica napus	core promoter element around -30 of transcription start
PEQ014320_+__UP_STREAM_LEN_2000	TATA-box	TATATA	1506	6	-	Arabidopsis thaliana	core promoter element around -30 of transcription start
PEQ014320_+__UP_STREAM_LEN_2000	TATA-box	ATATAT	1507	6	-	Brassica napus	core promoter element around -30 of transcription start
PEQ014320_+__UP_STREAM_LEN_2000	TATA-box	TATATA	1508	6	-	Arabidopsis thaliana	core promoter element around -30 of transcription start
PEQ014320_+__UP_STREAM_LEN_2000	TATA-box	ATATAT	1509	6	-	Brassica napus	core promoter element around -30 of transcription start
PEQ014320_+__UP_STREAM_LEN_2000	TATA-box	TATATA	1510	6	-	Arabidopsis thaliana	core promoter element around -30 of transcription start
PEQ014320_+__UP_STREAM_LEN_2000	TATA-box	ATATAT	1511	6	-	Brassica napus	core promoter element around -30 of transcription start
PEQ014320_+__UP_STREAM_LEN_2000	TATA-box	TATATA	1512	6	-	Arabidopsis thaliana	core promoter element around -30 of transcription start
PEQ014320_+__UP_STREAM_LEN_2000	TATA-box	ATATAA	1513	6	+	Brassica oleracea	core promoter element around -30 of transcription start
PEQ014320_+__UP_STREAM_LEN_2000	TATA-box	TATA	1514	4	-	Arabidopsis thaliana	core promoter element around -30 of transcription start
PEQ014320_+__UP_STREAM_LEN_2000	TATA-box	TATA	1559	4	-	Arabidopsis thaliana	core promoter element around -30 of transcription start
PEQ014320_+__UP_STREAM_LEN_2000	TATA-box	TATAA	1577	5	-	Arabidopsis thaliana	core promoter element around -30 of transcription start
PEQ014320_+__UP_STREAM_LEN_2000	TATA-box	TATA	1578	4	-	Arabidopsis thaliana	core promoter element around -30 of transcription start
PEQ015270_+__UP_STREAM_LEN_2000	TATA-box	TATATA	1	6	+	Arabidopsis thaliana	core promoter element around -30 of transcription start
PEQ015270_+__UP_STREAM_LEN_2000	TATA-box	ATATAT	2	6	+	Brassica napus	core promoter element around -30 of transcription start
PEQ015270_+__UP_STREAM_LEN_2000	TATA-box	TATATA	3	6	+	Arabidopsis thaliana	core promoter element around -30 of transcription start
PEQ015270_+__UP_STREAM_LEN_2000	TATA-box	ATATAT	4	6	+	Brassica napus	core promoter element around -30 of transcription start
PEQ015270_+__UP_STREAM_LEN_2000	TATA-box	TATATA	5	6	+	Arabidopsis thaliana	core promoter element around -30 of transcription start
PEQ015270_+__UP_STREAM_LEN_2000	TATA-box	ATATAA	6	6	+	Brassica oleracea	core promoter element around -30 of transcription start
PEQ015270_+__UP_STREAM_LEN_2000	TATA-box	TATA	7	4	+	Arabidopsis thaliana	core promoter element around -30 of transcription start
PEQ015270_+__UP_STREAM_LEN_2000	TATA-box	TATACA	47	6	-	Helianthus annuus	core promoter element around -30 of transcription start
PEQ015270_+__UP_STREAM_LEN_2000	TATA-box	TATA	49	4	+	Arabidopsis thaliana	core promoter element around -30 of transcription start
PEQ015270_+__UP_STREAM_LEN_2000	TATA-box	TATAA	258	5	-	Arabidopsis thaliana	core promoter element around -30 of transcription start
PEQ015270_+__UP_STREAM_LEN_2000	TATA-box	TATA	259	4	+	Arabidopsis thaliana	core promoter element around -30 of transcription start
PEQ015270_+__UP_STREAM_LEN_2000	TATA-box	TATA	319	4	+	Arabidopsis thaliana	core promoter element around -30 of transcription start
PEQ015270_+__UP_STREAM_LEN_2000	TATA-box	TATA	324	4	+	Arabidopsis thaliana	core promoter element around -30 of transcription start
PEQ015839___UP_STREAM_LEN_2000	TATA-box	TATAA	266	5	-	Arabidopsis thaliana	core promoter element around -30 of transcription start
PEQ015839___UP_STREAM_LEN_2000	TATA-box	TATA	267	4	+	Arabidopsis thaliana	core promoter element around -30 of transcription start
PEQ015839___UP_STREAM_LEN_2000	TATA-box	TATA	355	4	+	Arabidopsis thaliana	core promoter element around -30 of transcription start
PEQ015839___UP_STREAM_LEN_2000	TATA-box	ATATAA	407	6	+	Brassica oleracea	core promoter element around -30 of transcription start
PEQ015839___UP_STREAM_LEN_2000	TATA-box	TATA	408	4	+	Arabidopsis thaliana	core promoter element around -30 of transcription start
PEQ015839___UP_STREAM_LEN_2000	TATA-box	TACAAAA	419	7	+	Oryza sativa	core promoter element around -30 of transcription start
PEQ015839___UP_STREAM_LEN_2000	TATA-box	TATTTAAA	471	8	-	Arabidopsis thaliana	core promoter element around -30 of transcription start
PEQ015839___UP_STREAM_LEN_2000	TATA-box	ATATAA	493	6	+	Brassica oleracea	core promoter element around -30 of transcription start
PEQ015839___UP_STREAM_LEN_2000	TATA-box	TATA	494	4	+	Arabidopsis thaliana	core promoter element around -30 of transcription start
PEQ015839___UP_STREAM_LEN_2000	TATA-box	TAAAGATT	643	8	+	Arabidopsis thaliana	core promoter element around -30 of transcription start
PEQ015839___UP_STREAM_LEN_2000	TATA-box	taTATAAAtc	647	9	-	Arabidopsis thaliana	core promoter element around -30 of transcription start
PEQ015839___UP_STREAM_LEN_2000	TATA-box	ATATAT	714	6	+	Brassica napus	core promoter element around -30 of transcription start
PEQ015839___UP_STREAM_LEN_2000	TATA-box	TATATA	715	6	+	Arabidopsis thaliana	core promoter element around -30 of transcription start
PEQ015839___UP_STREAM_LEN_2000	TATA-box	ATATAT	716	6	+	Brassica napus	core promoter element around -30 of transcription start
PEQ015839___UP_STREAM_LEN_2000	TATA-box	TATATA	717	6	+	Arabidopsis thaliana	core promoter element around -30 of transcription start
PEQ015839___UP_STREAM_LEN_2000	TATA-box	ATATAT	718	6	+	Brassica napus	core promoter element around -30 of transcription start
PEQ015839___UP_STREAM_LEN_2000	TATA-box	TATATA	719	6	+	Arabidopsis thaliana	core promoter element around -30 of transcription start
PEQ015839___UP_STREAM_LEN_2000	TATA-box	ATATAT	720	6	+	Brassica napus	core promoter element around -30 of transcription start
PEQ015839___UP_STREAM_LEN_2000	TATA-box	TATATA	721	6	+	Arabidopsis thaliana	core promoter element around -30 of transcription start
PEQ015839___UP_STREAM_LEN_2000	TATA-box	ATATAT	722	6	+	Brassica napus	core promoter element around -30 of transcription start
PEQ015839___UP_STREAM_LEN_2000	TATA-box	TATATA	723	6	+	Arabidopsis thaliana	core promoter element around -30 of transcription start
PEQ015839___UP_STREAM_LEN_2000	TATA-box	ATATAT	724	6	+	Brassica napus	core promoter element around -30 of transcription start
PEQ015839___UP_STREAM_LEN_2000	TATA-box	TATATA	725	6	+	Arabidopsis thaliana	core promoter element around -30 of transcription start
PEQ015839___UP_STREAM_LEN_2000	TATA-box	ATATAT	726	6	+	Brassica napus	core promoter element around -30 of transcription start
PEQ015839___UP_STREAM_LEN_2000	TATA-box	TATATA	727	6	+	Arabidopsis thaliana	core promoter element around -30 of transcription start
PEQ015839___UP_STREAM_LEN_2000	TATA-box	ATATAT	728	6	+	Brassica napus	core promoter element around -30 of transcription start
PEQ015839___UP_STREAM_LEN_2000	TATA-box	TATATA	729	6	+	Arabidopsis thaliana	core promoter element around -30 of transcription start
PEQ015839___UP_STREAM_LEN_2000	TATA-box	ATATAT	730	6	+	Brassica napus	core promoter element around -30 of transcription start
PEQ015839___UP_STREAM_LEN_2000	TATA-box	TATATA	731	6	+	Arabidopsis thaliana	core promoter element around -30 of transcription start
PEQ015839___UP_STREAM_LEN_2000	TATA-box	ATATAT	732	6	+	Brassica napus	core promoter element around -30 of transcription start
PEQ015839___UP_STREAM_LEN_2000	TATA-box	TATATA	733	6	+	Arabidopsis thaliana	core promoter element around -30 of transcription start
PEQ015839___UP_STREAM_LEN_2000	TATA-box	ATATAT	734	6	+	Brassica napus	core promoter element around -30 of transcription start
PEQ015839___UP_STREAM_LEN_2000	TATA-box	TATATA	735	6	+	Arabidopsis thaliana	core promoter element around -30 of transcription start
PEQ015839___UP_STREAM_LEN_2000	TATA-box	ATATAT	736	6	+	Brassica napus	core promoter element around -30 of transcription start
PEQ015839___UP_STREAM_LEN_2000	TATA-box	TATATA	737	6	+	Arabidopsis thaliana	core promoter element around -30 of transcription start
PEQ015839___UP_STREAM_LEN_2000	TATA-box	ATATAT	738	6	+	Brassica napus	core promoter element around -30 of transcription start
PEQ015839___UP_STREAM_LEN_2000	TATA-box	TATATA	739	6	+	Arabidopsis thaliana	core promoter element around -30 of transcription start
PEQ015839___UP_STREAM_LEN_2000	TATA-box	ATATAT	740	6	+	Brassica napus	core promoter element around -30 of transcription start
PEQ015839___UP_STREAM_LEN_2000	TATA-box	TATATA	741	6	+	Arabidopsis thaliana	core promoter element around -30 of transcription start
PEQ015839___UP_STREAM_LEN_2000	TATA-box	ATATAT	742	6	+	Brassica napus	core promoter element around -30 of transcription start
PEQ015839___UP_STREAM_LEN_2000	TATA-box	TATATA	743	6	+	Arabidopsis thaliana	core promoter element around -30 of transcription start
PEQ015839___UP_STREAM_LEN_2000	TATA-box	TATA	745	4	+	Arabidopsis thaliana	core promoter element around -30 of transcription start
PEQ015839___UP_STREAM_LEN_2000	TATA-box	ATTATA	750	6	+	Brassica napus	core promoter element around -30 of transcription start
PEQ015839___UP_STREAM_LEN_2000	TATA-box	TATATAA	751	7	-	Arabidopsis thaliana	core promoter element around -30 of transcription start
PEQ015839___UP_STREAM_LEN_2000	TATA-box	TATATA	752	6	+	Arabidopsis thaliana	core promoter element around -30 of transcription start
PEQ015839___UP_STREAM_LEN_2000	TATA-box	ATATAT	753	6	+	Brassica napus	core promoter element around -30 of transcription start
PEQ015839___UP_STREAM_LEN_2000	TATA-box	TATA	754	4	+	Arabidopsis thaliana	core promoter element around -30 of transcription start
PEQ015839___UP_STREAM_LEN_2000	TATA-box	TACAAAA	793	7	-	Oryza sativa	core promoter element around -30 of transcription start
PEQ015839___UP_STREAM_LEN_2000	TATA-box	ATATAA	800	6	+	Brassica oleracea	core promoter element around -30 of transcription start
PEQ015839___UP_STREAM_LEN_2000	TATA-box	TATA	801	4	+	Arabidopsis thaliana	core promoter element around -30 of transcription start
PEQ015839___UP_STREAM_LEN_2000	TATA-box	TATA	819	4	+	Arabidopsis thaliana	core promoter element around -30 of transcription start
PEQ015839___UP_STREAM_LEN_2000	TATA-box	ATATAT	851	6	+	Brassica napus	core promoter element around -30 of transcription start
PEQ015839___UP_STREAM_LEN_2000	TATA-box	TATATA	852	6	+	Arabidopsis thaliana	core promoter element around -30 of transcription start
PEQ015839___UP_STREAM_LEN_2000	TATA-box	ATATAA	853	6	+	Brassica oleracea	core promoter element around -30 of transcription start
PEQ015839___UP_STREAM_LEN_2000	TATA-box	TATA	854	4	+	Arabidopsis thaliana	core promoter element around -30 of transcription start
PEQ015839___UP_STREAM_LEN_2000	TATA-box	TATTTAAA	999	8	-	Arabidopsis thaliana	core promoter element around -30 of transcription start
PEQ015839___UP_STREAM_LEN_2000	TATA-box	TATATA	1158	6	-	Arabidopsis thaliana	core promoter element around -30 of transcription start
PEQ015839___UP_STREAM_LEN_2000	TATA-box	TATA	1160	4	-	Arabidopsis thaliana	core promoter element around -30 of transcription start
PEQ015839___UP_STREAM_LEN_2000	TATA-box	TATAAA	1385	6	-	Helianthus annuus	core promoter element around -30 of transcription start
PEQ015839___UP_STREAM_LEN_2000	TATA-box	TATAA	1386	5	-	Arabidopsis thaliana	core promoter element around -30 of transcription start
PEQ015839___UP_STREAM_LEN_2000	TATA-box	TATA	1387	4	-	Arabidopsis thaliana	core promoter element around -30 of transcription start
PEQ015839___UP_STREAM_LEN_2000	TATA-box	TATATTTATATTT	1393	12	-	Avena sativa	core promoter element around -30 of transcription start
PEQ015839___UP_STREAM_LEN_2000	TATA-box	ATATAA	1395	6	+	Brassica oleracea	core promoter element around -30 of transcription start
PEQ015839___UP_STREAM_LEN_2000	TATA-box	TATA	1396	4	-	Arabidopsis thaliana	core promoter element around -30 of transcription start
PEQ015839___UP_STREAM_LEN_2000	TATA-box	ATATAA	1401	6	+	Brassica oleracea	core promoter element around -30 of transcription start
PEQ015839___UP_STREAM_LEN_2000	TATA-box	TATA	1402	4	-	Arabidopsis thaliana	core promoter element around -30 of transcription start
PEQ015839___UP_STREAM_LEN_2000	TATA-box	TATA	1437	4	-	Arabidopsis thaliana	core promoter element around -30 of transcription start
PEQ015839___UP_STREAM_LEN_2000	TATA-box	TACAAAA	1487	7	-	Oryza sativa	core promoter element around -30 of transcription start
PEQ015839___UP_STREAM_LEN_2000	TATA-box	TATACA	1490	6	-	Helianthus annuus	core promoter element around -30 of transcription start
PEQ015839___UP_STREAM_LEN_2000	TATA-box	TATATA	1492	6	-	Arabidopsis thaliana	core promoter element around -30 of transcription start
PEQ015839___UP_STREAM_LEN_2000	TATA-box	ATATAT	1493	6	-	Brassica napus	core promoter element around -30 of transcription start
PEQ015839___UP_STREAM_LEN_2000	TATA-box	TATA	1494	4	-	Arabidopsis thaliana	core promoter element around -30 of transcription start
PEQ015839___UP_STREAM_LEN_2000	TATA-box	TATAAAT	1655	7	-	Brassica juncea	core promoter element around -30 of transcription start
PEQ015839___UP_STREAM_LEN_2000	TATA-box	TATAAA	1656	6	-	Helianthus annuus	core promoter element around -30 of transcription start
PEQ015839___UP_STREAM_LEN_2000	TATA-box	TATAA	1657	5	-	Arabidopsis thaliana	core promoter element around -30 of transcription start
PEQ015839___UP_STREAM_LEN_2000	TATA-box	TATA	1658	4	-	Arabidopsis thaliana	core promoter element around -30 of transcription start
PEQ016042_+__UP_STREAM_LEN_2000	TATA-box	ATTATA	328	6	+	Brassica napus	core promoter element around -30 of transcription start
PEQ016042_+__UP_STREAM_LEN_2000	TATA-box	TATAA	329	5	-	Arabidopsis thaliana	core promoter element around -30 of transcription start
PEQ016042_+__UP_STREAM_LEN_2000	TATA-box	TATA	330	4	+	Arabidopsis thaliana	core promoter element around -30 of transcription start
PEQ016042_+__UP_STREAM_LEN_2000	TATA-box	ATTATA	473	6	+	Brassica napus	core promoter element around -30 of transcription start
PEQ016042_+__UP_STREAM_LEN_2000	TATA-box	TATAA	474	5	-	Arabidopsis thaliana	core promoter element around -30 of transcription start
PEQ016042_+__UP_STREAM_LEN_2000	TATA-box	TATA	475	4	+	Arabidopsis thaliana	core promoter element around -30 of transcription start
PEQ016042_+__UP_STREAM_LEN_2000	TATA-box	TATAAAA	625	7	-	Pisum sativum	core promoter element around -30 of transcription start
PEQ016042_+__UP_STREAM_LEN_2000	TATA-box	TATAAA	626	6	-	Helianthus annuus	core promoter element around -30 of transcription start
PEQ016042_+__UP_STREAM_LEN_2000	TATA-box	TATATAA	627	7	-	Arabidopsis thaliana	core promoter element around -30 of transcription start
PEQ016042_+__UP_STREAM_LEN_2000	TATA-box	TATATA	628	6	+	Arabidopsis thaliana	core promoter element around -30 of transcription start
PEQ016042_+__UP_STREAM_LEN_2000	TATA-box	ATATAA	629	6	+	Brassica oleracea	core promoter element around -30 of transcription start
PEQ016042_+__UP_STREAM_LEN_2000	TATA-box	TATA	630	4	+	Arabidopsis thaliana	core promoter element around -30 of transcription start
PEQ016042_+__UP_STREAM_LEN_2000	TATA-box	ATATAA	681	6	+	Brassica oleracea	core promoter element around -30 of transcription start
PEQ016042_+__UP_STREAM_LEN_2000	TATA-box	TATA	682	4	+	Arabidopsis thaliana	core promoter element around -30 of transcription start
PEQ016042_+__UP_STREAM_LEN_2000	TATA-box	TAAAGATT	695	8	+	Arabidopsis thaliana	core promoter element around -30 of transcription start
PEQ016042_+__UP_STREAM_LEN_2000	TATA-box	TATA	840	4	+	Arabidopsis thaliana	core promoter element around -30 of transcription start
PEQ016042_+__UP_STREAM_LEN_2000	TATA-box	TATAAAA	862	7	-	Pisum sativum	core promoter element around -30 of transcription start
PEQ016042_+__UP_STREAM_LEN_2000	TATA-box	TATAAA	863	6	-	Helianthus annuus	core promoter element around -30 of transcription start
PEQ016042_+__UP_STREAM_LEN_2000	TATA-box	TATAA	864	5	-	Arabidopsis thaliana	core promoter element around -30 of transcription start
PEQ016042_+__UP_STREAM_LEN_2000	TATA-box	TATA	865	4	+	Arabidopsis thaliana	core promoter element around -30 of transcription start
PEQ016042_+__UP_STREAM_LEN_2000	TATA-box	TATA	1057	4	-	Arabidopsis thaliana	core promoter element around -30 of transcription start
PEQ016042_+__UP_STREAM_LEN_2000	TATA-box	ccTATAAAaa	1271	9	-	Arabidopsis thaliana	core promoter element around -30 of transcription start
PEQ016042_+__UP_STREAM_LEN_2000	TATA-box	TATAAAA	1272	7	-	Pisum sativum	core promoter element around -30 of transcription start
PEQ016042_+__UP_STREAM_LEN_2000	TATA-box	TATAAA	1273	6	-	Helianthus annuus	core promoter element around -30 of transcription start
PEQ016042_+__UP_STREAM_LEN_2000	TATA-box	TATAA	1274	5	-	Arabidopsis thaliana	core promoter element around -30 of transcription start
PEQ016042_+__UP_STREAM_LEN_2000	TATA-box	TATA	1275	4	-	Arabidopsis thaliana	core promoter element around -30 of transcription start
PEQ020223___UP_STREAM_LEN_2000	TATA-box	ATATAT	77	6	+	Brassica napus	core promoter element around -30 of transcription start
PEQ020223___UP_STREAM_LEN_2000	TATA-box	TATA	78	4	+	Arabidopsis thaliana	core promoter element around -30 of transcription start
PEQ020223___UP_STREAM_LEN_2000	TATA-box	TATA	149	4	+	Arabidopsis thaliana	core promoter element around -30 of transcription start
PEQ020223___UP_STREAM_LEN_2000	TATA-box	ATTATA	342	6	+	Brassica napus	core promoter element around -30 of transcription start
PEQ020223___UP_STREAM_LEN_2000	TATA-box	TATATAA	343	7	-	Arabidopsis thaliana	core promoter element around -30 of transcription start
PEQ020223___UP_STREAM_LEN_2000	TATA-box	TATATA	344	6	+	Arabidopsis thaliana	core promoter element around -30 of transcription start
PEQ020223___UP_STREAM_LEN_2000	TATA-box	ATATAT	345	6	+	Brassica napus	core promoter element around -30 of transcription start
PEQ020223___UP_STREAM_LEN_2000	TATA-box	TATATA	346	6	+	Arabidopsis thaliana	core promoter element around -30 of transcription start
PEQ020223___UP_STREAM_LEN_2000	TATA-box	ATATAT	347	6	+	Brassica napus	core promoter element around -30 of transcription start
PEQ020223___UP_STREAM_LEN_2000	TATA-box	TATATA	348	6	+	Arabidopsis thaliana	core promoter element around -30 of transcription start
PEQ020223___UP_STREAM_LEN_2000	TATA-box	ATATAT	349	6	+	Brassica napus	core promoter element around -30 of transcription start
PEQ020223___UP_STREAM_LEN_2000	TATA-box	TATATA	350	6	+	Arabidopsis thaliana	core promoter element around -30 of transcription start
PEQ020223___UP_STREAM_LEN_2000	TATA-box	ATATAT	351	6	+	Brassica napus	core promoter element around -30 of transcription start
PEQ020223___UP_STREAM_LEN_2000	TATA-box	TATATA	352	6	+	Arabidopsis thaliana	core promoter element around -30 of transcription start
PEQ020223___UP_STREAM_LEN_2000	TATA-box	ATATAT	353	6	+	Brassica napus	core promoter element around -30 of transcription start
PEQ020223___UP_STREAM_LEN_2000	TATA-box	TATATA	354	6	+	Arabidopsis thaliana	core promoter element around -30 of transcription start
PEQ020223___UP_STREAM_LEN_2000	TATA-box	ATATAT	355	6	+	Brassica napus	core promoter element around -30 of transcription start
PEQ020223___UP_STREAM_LEN_2000	TATA-box	TATATA	356	6	+	Arabidopsis thaliana	core promoter element around -30 of transcription start
PEQ020223___UP_STREAM_LEN_2000	TATA-box	ATATAT	357	6	+	Brassica napus	core promoter element around -30 of transcription start
PEQ020223___UP_STREAM_LEN_2000	TATA-box	TATATA	358	6	+	Arabidopsis thaliana	core promoter element around -30 of transcription start
PEQ020223___UP_STREAM_LEN_2000	TATA-box	ATATAT	359	6	+	Brassica napus	core promoter element around -30 of transcription start
PEQ020223___UP_STREAM_LEN_2000	TATA-box	TATATA	360	6	+	Arabidopsis thaliana	core promoter element around -30 of transcription start
PEQ020223___UP_STREAM_LEN_2000	TATA-box	ATATAT	361	6	+	Brassica napus	core promoter element around -30 of transcription start
PEQ020223___UP_STREAM_LEN_2000	TATA-box	TATATA	362	6	+	Arabidopsis thaliana	core promoter element around -30 of transcription start
PEQ020223___UP_STREAM_LEN_2000	TATA-box	ATATAT	363	6	+	Brassica napus	core promoter element around -30 of transcription start
PEQ020223___UP_STREAM_LEN_2000	TATA-box	TATATA	364	6	+	Arabidopsis thaliana	core promoter element around -30 of transcription start
PEQ020223___UP_STREAM_LEN_2000	TATA-box	ATATAT	365	6	+	Brassica napus	core promoter element around -30 of transcription start
PEQ020223___UP_STREAM_LEN_2000	TATA-box	TATATA	366	6	+	Arabidopsis thaliana	core promoter element around -30 of transcription start
PEQ020223___UP_STREAM_LEN_2000	TATA-box	ATATAT	367	6	+	Brassica napus	core promoter element around -30 of transcription start
PEQ020223___UP_STREAM_LEN_2000	TATA-box	TATA	368	4	+	Arabidopsis thaliana	core promoter element around -30 of transcription start
PEQ020223___UP_STREAM_LEN_2000	TATA-box	TATATTTATATTT	375	12	-	Avena sativa	core promoter element around -30 of transcription start
PEQ020223___UP_STREAM_LEN_2000	TATA-box	ATATAT	377	6	+	Brassica napus	core promoter element around -30 of transcription start
PEQ020223___UP_STREAM_LEN_2000	TATA-box	TATATA	378	6	+	Arabidopsis thaliana	core promoter element around -30 of transcription start
PEQ020223___UP_STREAM_LEN_2000	TATA-box	ATATAT	379	6	+	Brassica napus	core promoter element around -30 of transcription start
PEQ020223___UP_STREAM_LEN_2000	TATA-box	TATATA	380	6	+	Arabidopsis thaliana	core promoter element around -30 of transcription start
PEQ020223___UP_STREAM_LEN_2000	TATA-box	ATATAT	381	6	+	Brassica napus	core promoter element around -30 of transcription start
PEQ020223___UP_STREAM_LEN_2000	TATA-box	TATATA	382	6	+	Arabidopsis thaliana	core promoter element around -30 of transcription start
PEQ020223___UP_STREAM_LEN_2000	TATA-box	ATATAT	383	6	+	Brassica napus	core promoter element around -30 of transcription start
PEQ020223___UP_STREAM_LEN_2000	TATA-box	TATATA	384	6	+	Arabidopsis thaliana	core promoter element around -30 of transcription start
PEQ020223___UP_STREAM_LEN_2000	TATA-box	ATATAT	385	6	+	Brassica napus	core promoter element around -30 of transcription start
PEQ020223___UP_STREAM_LEN_2000	TATA-box	TATA	386	4	+	Arabidopsis thaliana	core promoter element around -30 of transcription start
PEQ020223___UP_STREAM_LEN_2000	TATA-box	TATAAA	396	6	-	Helianthus annuus	core promoter element around -30 of transcription start
PEQ020223___UP_STREAM_LEN_2000	TATA-box	TATAA	397	5	-	Arabidopsis thaliana	core promoter element around -30 of transcription start
PEQ020223___UP_STREAM_LEN_2000	TATA-box	TATA	398	4	+	Arabidopsis thaliana	core promoter element around -30 of transcription start
PEQ020223___UP_STREAM_LEN_2000	TATA-box	TATTTAAA	424	8	+	Arabidopsis thaliana	core promoter element around -30 of transcription start
PEQ020223___UP_STREAM_LEN_2000	TATA-box	TATA	434	4	+	Arabidopsis thaliana	core promoter element around -30 of transcription start
PEQ020223___UP_STREAM_LEN_2000	TATA-box	TATA	447	4	+	Arabidopsis thaliana	core promoter element around -30 of transcription start
PEQ020223___UP_STREAM_LEN_2000	TATA-box	ATTATA	451	6	+	Brassica napus	core promoter element around -30 of transcription start
PEQ020223___UP_STREAM_LEN_2000	TATA-box	TATAA	452	5	-	Arabidopsis thaliana	core promoter element around -30 of transcription start
PEQ020223___UP_STREAM_LEN_2000	TATA-box	TATA	453	4	+	Arabidopsis thaliana	core promoter element around -30 of transcription start
PEQ020223___UP_STREAM_LEN_2000	TATA-box	ATATAT	463	6	+	Brassica napus	core promoter element around -30 of transcription start
PEQ020223___UP_STREAM_LEN_2000	TATA-box	TATATA	464	6	+	Arabidopsis thaliana	core promoter element around -30 of transcription start
PEQ020223___UP_STREAM_LEN_2000	TATA-box	ATATAT	465	6	+	Brassica napus	core promoter element around -30 of transcription start
PEQ020223___UP_STREAM_LEN_2000	TATA-box	TATATA	466	6	+	Arabidopsis thaliana	core promoter element around -30 of transcription start
PEQ020223___UP_STREAM_LEN_2000	TATA-box	ATATAA	467	6	+	Brassica oleracea	core promoter element around -30 of transcription start
PEQ020223___UP_STREAM_LEN_2000	TATA-box	TATA	468	4	+	Arabidopsis thaliana	core promoter element around -30 of transcription start
PEQ020223___UP_STREAM_LEN_2000	TATA-box	TATA	611	4	+	Arabidopsis thaliana	core promoter element around -30 of transcription start
PEQ020223___UP_STREAM_LEN_2000	TATA-box	TATA	650	4	+	Arabidopsis thaliana	core promoter element around -30 of transcription start
PEQ020223___UP_STREAM_LEN_2000	TATA-box	TATAAATA	702	8	-	Daucus carota	core promoter element around -30 of transcription start
PEQ020223___UP_STREAM_LEN_2000	TATA-box	TATAAAT	703	7	-	Brassica juncea	core promoter element around -30 of transcription start
PEQ020223___UP_STREAM_LEN_2000	TATA-box	TATAAA	704	6	-	Helianthus annuus	core promoter element around -30 of transcription start
PEQ020223___UP_STREAM_LEN_2000	TATA-box	TATAA	705	5	-	Arabidopsis thaliana	core promoter element around -30 of transcription start
PEQ020223___UP_STREAM_LEN_2000	TATA-box	TATA	706	4	+	Arabidopsis thaliana	core promoter element around -30 of transcription start
PEQ020223___UP_STREAM_LEN_2000	TATA-box	ATATAT	725	6	+	Brassica napus	core promoter element around -30 of transcription start
PEQ020223___UP_STREAM_LEN_2000	TATA-box	TATATA	726	6	+	Arabidopsis thaliana	core promoter element around -30 of transcription start
PEQ020223___UP_STREAM_LEN_2000	TATA-box	ATATAT	727	6	+	Brassica napus	core promoter element around -30 of transcription start
PEQ020223___UP_STREAM_LEN_2000	TATA-box	TATATA	728	6	+	Arabidopsis thaliana	core promoter element around -30 of transcription start
PEQ020223___UP_STREAM_LEN_2000	TATA-box	TATA	730	4	+	Arabidopsis thaliana	core promoter element around -30 of transcription start
PEQ020223___UP_STREAM_LEN_2000	TATA-box	TATACA	831	6	-	Helianthus annuus	core promoter element around -30 of transcription start
PEQ020223___UP_STREAM_LEN_2000	TATA-box	TATA	833	4	+	Arabidopsis thaliana	core promoter element around -30 of transcription start
PEQ020223___UP_STREAM_LEN_2000	TATA-box	TATATTTATATTT	835	12	+	Avena sativa	core promoter element around -30 of transcription start
PEQ020223___UP_STREAM_LEN_2000	TATA-box	TATAAAT	838	7	-	Brassica juncea	core promoter element around -30 of transcription start
PEQ020223___UP_STREAM_LEN_2000	TATA-box	TATAAA	839	6	-	Helianthus annuus	core promoter element around -30 of transcription start
PEQ020223___UP_STREAM_LEN_2000	TATA-box	TATAA	840	5	-	Arabidopsis thaliana	core promoter element around -30 of transcription start
PEQ020223___UP_STREAM_LEN_2000	TATA-box	TATA	841	4	+	Arabidopsis thaliana	core promoter element around -30 of transcription start
PEQ020223___UP_STREAM_LEN_2000	TATA-box	ATATAA	881	6	+	Brassica oleracea	core promoter element around -30 of transcription start
PEQ020223___UP_STREAM_LEN_2000	TATA-box	TATA	882	4	+	Arabidopsis thaliana	core promoter element around -30 of transcription start
PEQ020223___UP_STREAM_LEN_2000	TATA-box	TACAAAA	895	7	+	Oryza sativa	core promoter element around -30 of transcription start
PEQ020223___UP_STREAM_LEN_2000	TATA-box	ATATAA	947	6	+	Brassica oleracea	core promoter element around -30 of transcription start
PEQ020223___UP_STREAM_LEN_2000	TATA-box	TATA	948	4	+	Arabidopsis thaliana	core promoter element around -30 of transcription start
PEQ020223___UP_STREAM_LEN_2000	TATA-box	TACAAAA	961	7	+	Oryza sativa	core promoter element around -30 of transcription start
PEQ020223___UP_STREAM_LEN_2000	TATA-box	ATTATA	1436	6	+	Brassica napus	core promoter element around -30 of transcription start
PEQ020223___UP_STREAM_LEN_2000	TATA-box	TATAA	1437	5	-	Arabidopsis thaliana	core promoter element around -30 of transcription start
PEQ020223___UP_STREAM_LEN_2000	TATA-box	TATA	1438	4	-	Arabidopsis thaliana	core promoter element around -30 of transcription start
PEQ020223___UP_STREAM_LEN_2000	TATA-box	TATA	1934	4	-	Arabidopsis thaliana	core promoter element around -30 of transcription start
PEQ020564_+__UP_STREAM_LEN_2000	TATA-box	TATACA	21	6	-	Helianthus annuus	core promoter element around -30 of transcription start
PEQ020564_+__UP_STREAM_LEN_2000	TATA-box	TATA	23	4	+	Arabidopsis thaliana	core promoter element around -30 of transcription start
PEQ020564_+__UP_STREAM_LEN_2000	TATA-box	ATTATA	192	6	+	Brassica napus	core promoter element around -30 of transcription start
PEQ020564_+__UP_STREAM_LEN_2000	TATA-box	TATAA	193	5	-	Arabidopsis thaliana	core promoter element around -30 of transcription start
PEQ020564_+__UP_STREAM_LEN_2000	TATA-box	TATA	194	4	+	Arabidopsis thaliana	core promoter element around -30 of transcription start
PEQ020564_+__UP_STREAM_LEN_2000	TATA-box	TATAA	207	5	-	Arabidopsis thaliana	core promoter element around -30 of transcription start
PEQ020564_+__UP_STREAM_LEN_2000	TATA-box	TATA	208	4	+	Arabidopsis thaliana	core promoter element around -30 of transcription start
PEQ020564_+__UP_STREAM_LEN_2000	TATA-box	TATA	288	4	+	Arabidopsis thaliana	core promoter element around -30 of transcription start
PEQ020564_+__UP_STREAM_LEN_2000	TATA-box	taTATAAAtc	323	9	+	Arabidopsis thaliana	core promoter element around -30 of transcription start
PEQ020564_+__UP_STREAM_LEN_2000	TATA-box	ATATAA	324	6	+	Brassica oleracea	core promoter element around -30 of transcription start
PEQ020564_+__UP_STREAM_LEN_2000	TATA-box	TATA	325	4	+	Arabidopsis thaliana	core promoter element around -30 of transcription start
PEQ020564_+__UP_STREAM_LEN_2000	TATA-box	ATATAT	666	6	+	Brassica napus	core promoter element around -30 of transcription start
[truncated: 540 more rows]

## Sheet: Dendrobium catenatum
Genes	element type	sequence	location	length	direction	species	function
[truncated: 2,440 more rows]
