# Supplementary material for: Genome-wide analysis of the TCP gene family and their expression pattern in Cymbidium goeringii
Source: Front Plant Sci. 2022 Dec 8;13:1068969. doi: 10.3389/fpls.2022.1068969 (PMC9772009; doi:10.3389/fpls.2022.1068969)
Supplement: Supplementary Table 4 — Statistics of the quantity and proportion of different types of cis-acting elements. [file Table_5.xlsx]

## Sheet: Cymbidium goeringii
No	Element type	Sequence	Length	Number	Proportion
1	TATA-box	TATA	4	1114	0.6776
2	CAAT-box	CAAT	4	185	0.1125
3	Box 4	ATTAAT	6	56	0.0340633
4	ABRE	ACGTG	5	25	0.0152068
5	G-box	CACGTC	6	25	0.0152068
6	ARE	AAACCA	6	19	0.0115572
7	MBS	CAACTG	6	18	0.0109489
8	CGTCA-motif	CGTCA	5	18	0.0109489
9	TGACG-motif	TGACG	5	18	0.0109489
10	TCT-motif	TCTTAC	6	17	0.0103406
11	TCA-element	CCATCTTTTT	9	17	0.0103406
12	CAT-box	GCCACT	6	13	0.00790754
13	GT1-motif	GGTTAA	6	12	0.00729927
14	TCCC-motif	TCTCCCT	7	6	0.00364964
15	CCAAT-box	CAACGG	6	6	0.00364964
16	MRE	AACCTAA	7	6	0.00364964
17	TGA-element	AACGAC	6	6	0.00364964
18	LAMP-element	CTTTATCA	8	5	0.00304136
19	Sp1	GGGCGG	6	5	0.00304136
20	circadian	CAAAGATATC	9	5	0.00304136
21	GATA-motif	AAGGATAAGG	9	5	0.00304136
22	P-box	CCTTTTG	7	5	0.00304136
23	ACE	CTAACGTATT	9	4	0.00243309
24	TC-rich repeats	ATTCTCTAAC	9	4	0.00243309
25	O2-site	GATGACATGG	9	4	0.00243309
26	LTR	CCGAAA	6	4	0.00243309
27	AT-rich element	ATAGAAATCAA	10	4	0.00243309
28	I-box	ATGATAAGGTC	10	3	0.00182482
29	GA-motif	ATAGATAA	8	3	0.00182482
30	AuxRR-core	GGTCCAT	7	3	0.00182482
31	TATC-box	TATCCCA	7	3	0.00182482
32	chs-CMA1a	TTACTTAA	8	3	0.00182482
33	AT1-motif	AATTATTTTTTATT	14	3	0.00182482
34	GC-motif	CCCCCG	6	2	0.00121655
35	GARE-motif	TCTGTTG	7	2	0.00121655
36	AT-rich sequence	TAAAATACT	9	2	0.00121655
37	AE-box	AGAAACAA	8	2	0.00121655
38	3-AF1 binding site	TAAGAGAGGAA	11	2	0.00121655
39	Unnamed__1	GAATTTAATTAA	11	1	0.000608273
40	ATCT-motif	AATCTAATCC	9	1	0.000608273
41	A-box	CCGTCC	6	1	0.000608273
42	ATC-motif	AGTAATCT	8	1	0.000608273
43	CAG-motif	GAAAGGCAGAC	10	1	0.000608273
44	Box II	CCACGTGGC	9	1	0.000608273
45	MBSI	aaaAaaC(G/C)GTTA	10.5	1	0.000608273
46	MSA-like	TCCAACGGT	9	1	0.000608273
47	GCN4_motif	TGAGTCA	7	1	0.000608273
48	AAAC-motif	CAATCAAAACCT	11	1	0.000608273

## Sheet: Dendrobium catenatum
No	Element type	Sequence	Length	Number	Proportion
1	TATA-box	TATA	4	1130	0.463115
2	CAAT-box	CAAAT	5	378	0.154918
3	/	motif_sequence	/	344	0.140984
4	Box 4	ATTAAT	6	58	0.0237705
5	G-box	TACGTG	6	56	0.0229508
6	ABRE	ACGTG	5	51	0.0209016
7	CGTCA-motif	CGTCA	5	41	0.0168033
8	TGACG-motif	TGACG	5	41	0.0168033
9	ARE	AAACCA	6	33	0.0135246
10	TCT-motif	TCTTAC	6	26	0.0106557
11	GT1-motif	GGTTAA	6	25	0.0102459
12	LTR	CCGAAA	6	21	0.00860656
13	A-box	CCGTCC	6	14	0.0057377
14	GATA-motif	GATAGGG	7	14	0.0057377
15	CAT-box	GCCACT	6	13	0.00532787
16	MBS	CAACTG	6	13	0.00532787
17	TCA-element	CCATCTTTTT	9	13	0.00532787
18	AE-box	AGAAACAA	8	11	0.0045082
19	I-box	GTATAAGGCC	9	11	0.0045082
20	ATCT-motif	AATCTAATCC	9	10	0.00409836
21	CCAAT-box	CAACGG	6	10	0.00409836
22	TC-rich repeats	GTTTTCTTAC	9	10	0.00409836
23	MRE	AACCTAA	7	9	0.00368852
24	P-box	CCTTTTG	7	9	0.00368852
25	Sp1	GGGCGG	6	7	0.00286885
26	GA-motif	ATAGATAA	8	6	0.00245902
27	GCN4_motif	TGAGTCA	7	6	0.00245902
28	MSA-like	TCCAACGGT	9	6	0.00245902
29	O2-site	GATGATGTGG	9	6	0.00245902
30	TCCC-motif	TCTCCCT	7	6	0.00245902
31	TGA-element	AACGAC	6	6	0.00245902
32	circadian	CAAAGATATC	9	5	0.00204918
33	GARE-motif	TCTGTTG	7	5	0.00204918
34	GC-motif	CCCCCG	6	4	0.00163934
35	LAMP-element	CTTTATCA	8	4	0.00163934
36	TATC-box	TATCCCA	7	4	0.00163934
37	ACE	GCGACGTACC	9	3	0.00122951
38	AT-rich sequence	TAAAATACT	9	3	0.00122951
39	Box II	CCACGTGGC	9	3	0.00122951
40	Box III	atCATTTTCACt	11	3	0.00122951
41	WUN-motif	AAATTTCCT	9	3	0.00122951
42	AT1-motif	AATTATTTTTTATT	13	2	0.000819672
43	AT-rich element	ATAGAAATCAA	10	2	0.000819672
44	AuxRR-core	GGTCCAT	7	2	0.000819672
45	CAG-motif	GAAAGGCAGAC	10	2	0.000819672
46	MBSI	TTTTTACGGTTA	11	2	0.000819672
47	AuxRE	TGTCTCAATAAG	11	1	0.000409836
48	chs-CMA1a	TTACTTAA	8	1	0.000409836
49	chs-CMA2a	TCACTTGA	8	1	0.000409836
50	chs-Unit 1 m1	ACCTAACCCGC	10	1	0.000409836
51	Gap-box	CAAATGAA(A/G)A	9	1	0.000409836
52	GATT-motif	CTCCTGATTAGC	11	1	0.000409836
53	HD-Zip 3	GTAAT(G/C)ATTAC	10	1	0.000409836
54	motif I	gGTACGTGGCG	10	1	0.000409836
55	Pc-CMA2c	GCCCACGCA	9	1	0.000409836

## Sheet: Phalaenopsis equestris
No	Element type	Sequence	Length	Number	Proportion
1	TATA-box	taTATAAAtc	9	1174	0.521778
2	CAAT-box	CAAAT	5	288	0.128
3	/	motif_sequence	4	314	0.139556
4	ARE	AAACCA	6	44	0.0195556
5	Box 4	ATTAAT	6	41	0.0182222
6	G-box	CACGTC	6	41	0.0182222
7	ABRE	ACGTG	5	36	0.016
8	GT1-motif	GGTTAA	6	24	0.0106667
9	CGTCA-motif	CGTCA	5	22	0.00977778
10	TGACG-motif	TGACG	5	22	0.00977778
11	TCT-motif	TCTTAC	6	18	0.008
12	MBS	CAACTG	6	17	0.00755556
13	CAT-box	GCCACT	6	16	0.00711111
14	GATA-motif	AAGATAAGATT	10	15	0.00666667
15	I-box	AAGATAAGGCT	10	15	0.00666667
16	TGA-element	AACGAC	6	13	0.00577778
17	GC-motif	CGGCGCCCT	9	11	0.00488889
18	TCA-element	TCAGAAGAGG	9	11	0.00488889
19	MRE	AACCTAA	7	10	0.00444444
20	LTR	CCGAAA	6	9	0.004
21	O2-site	GATGATGTGG	9	9	0.004
22	TCCC-motif	TCTCCCT	7	9	0.004
23	circadian	CAAAGATATC	9	7	0.00311111
24	AE-box	AGAAACAA	8	6	0.00266667
25	P-box	CCTTTTG	7	6	0.00266667
26	3-AF1 binding site	TAAGAGAGGAA	10	5	0.00222222
27	CCAAT-box	CAACGG	6	5	0.00222222
28	Sp1	GGGCGG	6	5	0.00222222
29	TATC-box	TATCCCA	7	5	0.00222222
30	A-box	CCGTCC	6	4	0.00177778
31	ATCT-motif	AATCTAATCC	9	4	0.00177778
32	GARE-motif	TCTGTTG	7	4	0.00177778
33	ACE	GACACGTATG	9	3	0.00133333
34	AT-rich sequence	TAAAATACT	9	3	0.00133333
35	chs-CMA1a	TTACTTAA	8	3	0.00133333
36	GCN4_motif	TGAGTCA	7	3	0.00133333
37	LAMP-element	CTTTATCA	8	3	0.00133333
38	TC-rich repeats	GTTTTCTTAC	9	3	0.00133333
39	3-AF3 binding site	CACTATCTAAC	10	2	0.000888889
40	AT1-motif	AATTATTTTTTATT	13	2	0.000888889
41	ATC-motif	AGTAATCT	8	2	0.000888889
42	GA-motif	ATAGATAA	8	2	0.000888889
43	HD-Zip 3	GTAAT(G/C)ATTAC	9.5	2	0.000888889
44	MSA-like	(T/C)C(T/C)AACGG(T/C)(T/C)A	9	2	0.000888889
45	TGA-box	TGACGTAA	8	2	0.000888889
46	AT-rich element	ATAGAAATCAA	10	1	0.000444444
47	AuxRE	TGTCTCAATAAG	11	1	0.000444444
48	AuxRR-core	GGTCCAT	7	1	0.000444444
49	Box II	CCACGTGGC	9	1	0.000444444
50	GATT-motif	CTCCTGATTGGA	11	1	0.000444444
51	HD-Zip 1	CAAT(A/T)ATTG	8.5	1	0.000444444
52	plant_AP-2-like	CGACCAGG	8	1	0.000444444
53	SARE	TTCGACCATCTT	11	1	0.000444444
