# Supplementary material for: Genome-wide analysis of the TCP gene family and their expression pattern in Cymbidium goeringii
Source: Front Plant Sci. 2022 Dec 8;13:1068969. doi: 10.3389/fpls.2022.1068969 (PMC9772009; doi:10.3389/fpls.2022.1068969)
Supplement: Supplementary Table 5 — Statistics of cis-acting elements involved responsive functions. [file Table_6.xlsx]

## Sheet: Cymbidium goeringii
Genes	element type	sequence	location	length	direction	species	function
GL09311	ABRE	ACGTG	1701	5	-	Arabidopsis thaliana	abscisic acid responsiveness
GL10643	ABRE	GACACGTGGC	495	9	+	Triticum aestivum	abscisic acid responsiveness
GL10643	ABRE	CACGTG	497	6	+	Arabidopsis thaliana	abscisic acid responsiveness
GL10643	ABRE	ACGTG	498	5	+	Arabidopsis thaliana	abscisic acid responsiveness
GL11234	ABRE	CACGTG	242	6	+	Arabidopsis thaliana	abscisic acid responsiveness
GL11234	ABRE	ACGTG	243	5	+	Arabidopsis thaliana	abscisic acid responsiveness
GL11234	ABRE	TACGTGTC	1707	8	+	Oryza sativa	abscisic acid responsiveness
GL11234	ABRE	ACGTG	1708	5	+	Arabidopsis thaliana	abscisic acid responsiveness
GL11234	ABRE	CACGTG	1855	6	-	Arabidopsis thaliana	abscisic acid responsiveness
GL11234	ABRE	ACGTG	1856	5	+	Arabidopsis thaliana	abscisic acid responsiveness
GL13021	ABRE	ACGTG	832	5	+	Arabidopsis thaliana	abscisic acid responsiveness
GL14058	ABRE	GCAACGTGTC	1276	9	-	Hordeum vulgare	abscisic acid responsiveness
GL14058	ABRE	AACCCGG	1976	7	-	Arabidopsis thaliana	abscisic acid responsiveness
GL16029	ABRE	CACGTG	632	6	+	Arabidopsis thaliana	abscisic acid responsiveness
GL16029	ABRE	ACGTG	633	5	+	Arabidopsis thaliana	abscisic acid responsiveness
GL16029	ABRE	ACGTG	1110	5	+	Arabidopsis thaliana	abscisic acid responsiveness
GL16029	ABRE	ACGTG	1380	5	+	Arabidopsis thaliana	abscisic acid responsiveness
GL16832	ABRE	ACGTG	938	5	-	Arabidopsis thaliana	abscisic acid responsiveness
GL16832	ABRE	CACGTG	1616	6	-	Arabidopsis thaliana	abscisic acid responsiveness
GL16832	ABRE	ACGTG	1617	5	+	Arabidopsis thaliana	abscisic acid responsiveness
GL16832	ABRE	CGTACGTGCA	1943	9	-	Hordeum vulgare	abscisic acid responsiveness
GL20265	ABRE	ACGTG	1704	5	+	Arabidopsis thaliana	abscisic acid responsiveness
GL28896	ABRE	CACGTG	184	6	+	Arabidopsis thaliana	abscisic acid responsiveness
GL28896	ABRE	ACGTG	185	5	+	Arabidopsis thaliana	abscisic acid responsiveness
GL28896	ABRE	ACGTG	503	5	+	Arabidopsis thaliana	abscisic acid responsiveness
GL09311	TCA-element	CCATCTTTTT	1956	9	+	Nicotiana tabacum	salicylic acid responsiveness
GL10643	TCA-element	CCATCTTTTT	1238	9	+	Nicotiana tabacum	salicylic acid responsiveness
GL10643	TCA-element	CCATCTTTTT	1823	9	+	Nicotiana tabacum	salicylic acid responsiveness
GL11234	TCA-element	CCATCTTTTT	1327	9	-	Nicotiana tabacum	salicylic acid responsiveness
GL13021	TCA-element	TCAGAAGAGG	1162	9	-	Brassica oleracea	salicylic acid responsiveness
GL13021	TCA-element	CCATCTTTTT	1771	9	-	Nicotiana tabacum	salicylic acid responsiveness
GL20265	TCA-element	CCATCTTTTT	882	9	+	Nicotiana tabacum	salicylic acid responsiveness
GL28896	TCA-element	TCAGAAGAGG	1267	10	+	Brassica oleracea	salicylic acid responsiveness
GL28896	TCA-element	CCATCTTTTT	1309	9	+	Nicotiana tabacum	salicylic acid responsiveness
GL28896	TCA-element	CCATCTTTTT	1465	9	+	Nicotiana tabacum	salicylic acid responsiveness
GL28896	TCA-element	CCATCTTTTT	1649	9	+	Nicotiana tabacum	salicylic acid responsiveness
GL29216	TCA-element	CCATCTTTTT	465	9	-	Nicotiana tabacum	salicylic acid responsiveness
GL29216	TCA-element	TCAGAAGAGG	1790	9	-	Brassica oleracea	salicylic acid responsiveness
GL29377	TCA-element	CCATCTTTTT	1096	9	-	Nicotiana tabacum	salicylic acid responsiveness
GL29377	TCA-element	CCATCTTTTT	1626	9	-	Nicotiana tabacum	salicylic acid responsiveness
GL31284	TCA-element	CCATCTTTTT	957	9	-	Nicotiana tabacum	salicylic acid responsiveness
GL31284	TCA-element	TCAGAAGAGG	1138	10	+	Brassica oleracea	salicylic acid responsiveness
GL08210	ARE	AAACCA	1263	6	-	Zea mays	anaerobic induction
GL09311	ARE	AAACCA	2009	6	+	Zea mays	anaerobic induction
GL10643	ARE	AAACCA	1071	6	-	Zea mays	anaerobic induction
GL11234	ARE	AAACCA	1275	6	+	Zea mays	anaerobic induction
GL13021	ARE	AAACCA	563	6	-	Zea mays	anaerobic induction
GL14058	ARE	AAACCA	677	6	-	Zea mays	anaerobic induction
GL16832	ARE	AAACCA	1182	6	-	Zea mays	anaerobic induction
GL16832	ARE	AAACCA	1910	6	+	Zea mays	anaerobic induction
GL16832	ARE	AAACCA	1915	6	+	Zea mays	anaerobic induction
GL20265	ARE	AAACCA	1376	6	+	Zea mays	anaerobic induction
GL20265	ARE	AAACCA	1409	6	+	Zea mays	anaerobic induction
GL28896	ARE	AAACCA	391	6	-	Zea mays	anaerobic induction
GL28896	ARE	AAACCA	679	6	+	Zea mays	anaerobic induction
GL28896	ARE	AAACCA	1017	6	+	Zea mays	anaerobic induction
GL28896	ARE	AAACCA	1531	6	-	Zea mays	anaerobic induction
GL29216	ARE	AAACCA	745	6	-	Zea mays	anaerobic induction
GL29216	ARE	AAACCA	1384	6	-	Zea mays	anaerobic induction
GL29377	ARE	AAACCA	464	6	+	Zea mays	anaerobic induction
GL31284	ARE	AAACCA	1946	6	-	Zea mays	anaerobic induction
GL11234	GC-motif	CCCCCG	1783	6	-	Zea mays	anoxic specific inducibility
GL31284	GC-motif	CCCCCG	640	6	-	Zea mays	anoxic specific inducibility
GL08210	AuxRR-core	GGTCCAT	183	7	+	Nicotiana tabacum	auxin responsiveness
GL10643	AuxRR-core	GGTCCAT	1235	7	+	Nicotiana tabacum	auxin responsiveness
GL16832	AuxRR-core	GGTCCAT	907	7	-	Nicotiana tabacum	auxin responsiveness
GL11234	TGA-element	AACGAC	262	6	-	Brassica oleracea	auxin responsiveness
GL11234	TGA-element	AACGAC	1659	6	-	Brassica oleracea	auxin responsiveness
GL13021	TGA-element	AACGAC	1338	6	+	Brassica oleracea	auxin responsiveness
GL16832	TGA-element	AACGAC	968	6	+	Brassica oleracea	auxin responsiveness
GL16832	TGA-element	AACGAC	1970	6	+	Brassica oleracea	auxin responsiveness
GL28896	TGA-element	AACGAC	1295	6	-	Brassica oleracea	auxin responsiveness
GL10643	AT-rich element	ATAGAAATCAA	931	10	+	Glycine max	binding site of AT-rich DNA binding protein (ATBP-1)
GL13021	AT-rich element	ATAGAAATCAA	1509	10	+	Glycine max	binding site of AT-rich DNA binding protein (ATBP-1)
GL14058	AT-rich element	ATAGAAATCAA	747	10	-	Glycine max	binding site of AT-rich DNA binding protein (ATBP-1)
GL20265	AT-rich element	ATAGAAATCAA	1547	10	+	Glycine max	binding site of AT-rich DNA binding protein (ATBP-1)
GL16029	MSA-like	TCCAACGGT	498	9	+	Catharanthus roseus	cell cycle regulation
GL10643	circadian	CAAAGATATC	999	9	-	Lycopersicon esculentum	circadian control
GL16029	circadian	CAAAGATATC	710	9	-	Lycopersicon esculentum	circadian control
GL16029	circadian	CAAAGATATC	842	9	-	Lycopersicon esculentum	circadian control
GL28896	circadian	CAAAGATATC	548	9	+	Lycopersicon esculentum	circadian control
GL29377	circadian	CAAAGATATC	996	9	-	Lycopersicon esculentum	circadian control
GL08210	TC-rich repeats	ATTCTCTAAC	307	9	+	Nicotiana tabacum	defense and stress responsiveness
GL10643	TC-rich repeats	GTTTTCTTAC	1828	9	+	Nicotiana tabacum	defense and stress responsiveness
GL13021	TC-rich repeats	GTTTTCTTAC	747	9	-	Nicotiana tabacum	defense and stress responsiveness
GL20265	TC-rich repeats	ATTCTCTAAC	904	9	+	Nicotiana tabacum	defense and stress responsiveness
GL28896	GCN4_motif	TGAGTCA	342	7	-	Oryza sativa	endosperm expression
GL14488	GARE-motif	TCTGTTG	1365	7	+	Brassica oleracea	gibberellin responsiveness
GL14488	P-box	CCTTTTG	20	7	+	Oryza sativa	gibberellin responsiveness
GL14488	P-box	CCTTTTG	844	7	+	Oryza sativa	gibberellin responsiveness
GL14488	P-box	CCTTTTG	1849	7	-	Oryza sativa	gibberellin responsiveness
GL20265	GARE-motif	TCTGTTG	1321	7	+	Brassica oleracea	gibberellin responsiveness
GL31284	P-box	CCTTTTG	1067	7	+	Oryza sativa	gibberellin responsiveness
GL31284	P-box	CCTTTTG	1986	7	+	Oryza sativa	gibberellin responsiveness
GL13021	TATC-box	TATCCCA	327	7	+	Oryza sativa	gibberellin responsiveness
GL16832	TATC-box	TATCCCA	423	7	-	Oryza sativa	gibberellin responsiveness
GL29377	TATC-box	TATCCCA	370	7	+	Oryza sativa	gibberellin responsiveness
GL08210	GT1-motif	GGTTAA	986	6	+	Arabidopsis thaliana	light responsiveness
GL09311	GT1-motif	GGTTAA	378	6	-	Arabidopsis thaliana	light responsiveness
GL09311	Sp1	GGGCGG	201	6	+	Oryza sativa	light responsiveness
GL10643	GT1-motif	GGTTAA	74	6	+	Arabidopsis thaliana	light responsiveness
GL10643	Sp1	GGGCGG	792	6	+	Oryza sativa	light responsiveness
GL10643	Sp1	GGGCGG	901	6	+	Oryza sativa	light responsiveness
GL13021	GT1-motif	GGTTAA	31	6	+	Arabidopsis thaliana	light responsiveness
GL14488	GT1-motif	GGTTAA	1649	6	+	Arabidopsis thaliana	light responsiveness
GL16832	GT1-motif	GGTTAAT	1351	7	-	Avena sativa	light responsiveness
GL16832	GT1-motif	GGTTAA	1352	6	-	Arabidopsis thaliana	light responsiveness
GL28896	GT1-motif	GGTTAAT	772	7	+	Avena sativa	light responsiveness
GL28896	GT1-motif	GGTTAA	1244	6	+	Arabidopsis thaliana	light responsiveness
GL28896	Sp1	GGGCGG	454	6	+	Oryza sativa	light responsiveness
GL28896	Sp1	GGGCGG	1146	6	+	Oryza sativa	light responsiveness
GL29216	GT1-motif	GGTTAA	461	6	+	Arabidopsis thaliana	light responsiveness
GL29377	3-AF1 binding site	TAAGAGAGGAA	1489	11	-	Solanum tuberosum	light responsiveness
GL29377	3-AF1 binding site	TAAGAGAGGAA	1807	10	-	Solanum tuberosum	light responsiveness
GL29377	GT1-motif	GGTTAA	89	6	-	Arabidopsis thaliana	light responsiveness
GL29377	GT1-motif	GGTTAA	1901	6	-	Arabidopsis thaliana	light responsiveness
GL29377	AAAC-motif	CAATCAAAACCT	528	11	-	Spinacia oleracea	light responsiveness
GL14058	CAG-motif	GAAAGGCAGAC	679	10	-	Arabidopsis thaliana	light responsiveness
GL08210	I-box	atGATAAGGTC	1022	10	-	Helianthus annuus	light responsiveness
GL08210	TCT-motif	TCTTAC	311	6	+	Arabidopsis thaliana	light responsiveness
GL08210	LAMP-element	CTTTATCA	1096	8	+	Pisum sativum	light responsiveness
GL08210	GA-motif	ATAGATAA	455	8	-	Arabidopsis thaliana	light responsiveness
GL09311	TCCC-motif	TCTCCCT	1749	7	+	Spinacia oleracea	light responsiveness
GL09311	TCCC-motif	TCTCCCT	1755	7	+	Spinacia oleracea	light responsiveness
GL10643	TCT-motif	TCTTAC	1392	6	-	Arabidopsis thaliana	light responsiveness
GL10643	TCT-motif	TCTTAC	1832	6	+	Arabidopsis thaliana	light responsiveness
GL10643	GATA-motif	AAGGATAAGG	1948	9	+	Solanum tuberosum	light responsiveness
GL10643	TCCC-motif	TCTCCCT	1030	7	+	Spinacia oleracea	light responsiveness
GL11234	TCT-motif	TCTTAC	997	6	+	Arabidopsis thaliana	light responsiveness
GL11234	I-box	AGATAAGG	1980	8	+	Triticum aestivum	light responsiveness
GL11234	GA-motif	ATAGATAA	1978	8	+	Arabidopsis thaliana	light responsiveness
GL11234	TCCC-motif	TCTCCCT	1985	7	-	Spinacia oleracea	light responsiveness
GL13021	GATA-motif	GATAGGA	283	7	+	Arabidopsis thaliana	light responsiveness
GL14058	I-box	AGATAAGG	772	8	-	Triticum aestivum	light responsiveness
GL14488	GATA-motif	AAGGATAAGG	913	9	-	Solanum tuberosum	light responsiveness
GL14488	chs-CMA1a	TTACTTAA	53	8	-	Daucus carota	light responsiveness
GL14488	LAMP-element	CTTTATCA	505	8	-	Pisum sativum	light responsiveness
GL16029	GATA-motif	AAGATAAGATT	28	10	+	Arabidopsis thaliana	light responsiveness
GL16029	Box II	CCACGTGGC	631	9	+	Petroselinum crispum	light responsiveness
GL16029	TCT-motif	TCTTAC	81	6	-	Arabidopsis thaliana	light responsiveness
GL16029	TCT-motif	TCTTAC	449	6	+	Arabidopsis thaliana	light responsiveness
GL16029	TCT-motif	TCTTAC	1356	6	+	Arabidopsis thaliana	light responsiveness
GL16832	TCCC-motif	TCTCCCT	1135	7	+	Spinacia oleracea	light responsiveness
GL16832	TCT-motif	TCTTAC	698	6	+	Arabidopsis thaliana	light responsiveness
GL16832	TCT-motif	TCTTAC	1680	6	+	Arabidopsis thaliana	light responsiveness
GL20265	chs-CMA1a	TTACTTAA	749	8	+	Daucus carota	light responsiveness
GL20265	chs-CMA1a	TTACTTAA	753	8	-	Daucus carota	light responsiveness
GL28896	TCT-motif	TCTTAC	1501	6	+	Arabidopsis thaliana	light responsiveness
GL28896	TCT-motif	TCTTAC	1587	6	-	Arabidopsis thaliana	light responsiveness
GL29216	GATA-motif	AAGGATAAGG	1730	9	-	Solanum tuberosum	light responsiveness
GL29216	TCCC-motif	TCTCCCT	1917	7	+	Spinacia oleracea	light responsiveness
GL29216	GA-motif	ATAGATAA	84	8	-	Arabidopsis thaliana	light responsiveness
GL29216	LAMP-element	CTTTATCA	1428	8	-	Pisum sativum	light responsiveness
GL29216	LAMP-element	CCTTATCCA	1730	9	+	Spinacia oleracea	light responsiveness
GL29377	TCT-motif	TCTTAC	341	6	-	Arabidopsis thaliana	light responsiveness
GL29377	TCT-motif	TCTTAC	525	6	-	Arabidopsis thaliana	light responsiveness
GL29377	TCT-motif	TCTTAC	1495	6	+	Arabidopsis thaliana	light responsiveness
GL31284	LAMP-element	CTTTATCA	165	8	-	Pisum sativum	light responsiveness
GL31284	TCT-motif	TCTTAC	269	6	-	Arabidopsis thaliana	light responsiveness
GL31284	TCT-motif	TCTTAC	1635	6	+	Arabidopsis thaliana	light responsiveness
GL20265	AT1-motif	AATTATTTTTTATT	211	14	-	Solanum tuberosum	light responsiveness
GL20265	AT1-motif	AATTATTTTTTATT	221	13	+	Solanum tuberosum	light responsiveness
GL20265	AT1-motif	AATTATTTTTTATT	1678	13	-	Solanum tuberosum	light responsiveness
GL29216	AE-box	AGAAACAA	342	8	+	Arabidopsis thaliana	light responsiveness
GL29216	AE-box	AGAAACTT	1148	8	-	Arabidopsis thaliana	light responsiveness
GL08210	ACE	CTAACGTATT	333	9	+	Petroselinum crispum	light responsiveness
GL10643	ACE	CTAACGTATT	1056	9	+	Petroselinum crispum	light responsiveness
GL11234	ACE	GACACGTATG	1705	10	-	Petroselinum crispum	light responsiveness
GL28896	ACE	GACACGTATG	758	9	-	Petroselinum crispum	light responsiveness
GL09311	G-box	CACGTC	1701	6	+	Zea mays	light responsiveness
GL10643	G-box	CACGTG	497	6	+	Arabidopsis thaliana	light responsiveness
GL10643	G-Box	CACGTG	497	6	+	Pisum sativum	light responsiveness
GL11234	G-box	CACGTG	242	6	+	Arabidopsis thaliana	light responsiveness
GL11234	G-box	TACGTG	1707	6	+	Arabidopsis thaliana	light responsiveness
GL11234	G-box	ACACGTGT	1854	8	-	Brassica napus	light responsiveness
GL11234	G-box	CACGTG	1855	6	-	Arabidopsis thaliana	light responsiveness
GL11234	G-Box	CACGTG	242	6	+	Pisum sativum	light responsiveness
GL11234	G-Box	CACGTG	1855	6	-	Pisum sativum	light responsiveness
GL13021	G-box	CACGTC	831	6	-	Zea mays	light responsiveness
GL16029	G-Box	CACGTG	632	6	+	Pisum sativum	light responsiveness
GL16029	G-Box	CACGTT	1109	6	-	Pisum sativum	light responsiveness
GL16029	G-box	GCCACGTGGA	630	9	-	Arabidopsis thaliana	light responsiveness
GL16029	G-box	CACGTG	632	6	+	Arabidopsis thaliana	light responsiveness
GL16029	G-box	CACGTC	1379	6	-	Zea mays	light responsiveness
GL16832	G-Box	CACGTG	1616	6	-	Pisum sativum	light responsiveness
GL16832	G-box	CACGAC	124	6	+	Zea mays	light responsiveness
GL16832	G-box	CACGTC	938	6	+	Zea mays	light responsiveness
GL16832	G-box	CACGTG	1616	6	-	Arabidopsis thaliana	light responsiveness
GL20265	G-box	TAACACGTAG	1862	9	+	Brassica oleracea	light responsiveness
GL20265	G-Box	CACGTT	1703	6	-	Pisum sativum	light responsiveness
GL28896	G-box	CACGTG	184	6	+	Arabidopsis thaliana	light responsiveness
GL28896	G-box	TACGTG	502	6	+	Arabidopsis thaliana	light responsiveness
GL28896	G-Box	CACGTG	184	6	+	Pisum sativum	light responsiveness
GL29216	G-box	CACGAC	596	6	-	Zea mays	light responsiveness
GL08210	Box 4	ATTAAT	109	6	+	Petroselinum crispum	light responsiveness
GL08210	Box 4	ATTAAT	113	6	+	Petroselinum crispum	light responsiveness
GL08210	Box 4	ATTAAT	126	6	+	Petroselinum crispum	light responsiveness
GL08210	Box 4	ATTAAT	174	6	+	Petroselinum crispum	light responsiveness
GL08210	Box 4	ATTAAT	583	6	+	Petroselinum crispum	light responsiveness
GL08210	Box 4	ATTAAT	1333	6	-	Petroselinum crispum	light responsiveness
GL08210	Box 4	ATTAAT	1337	6	-	Petroselinum crispum	light responsiveness
GL08210	Box 4	ATTAAT	1965	6	-	Petroselinum crispum	light responsiveness
GL09311	Box 4	ATTAAT	1906	6	-	Petroselinum crispum	light responsiveness
GL09311	ATCT-motif	AATCTAATCC	1884	9	+	Pisum sativum	light responsiveness
GL10643	Box 4	ATTAAT	122	6	+	Petroselinum crispum	light responsiveness
GL10643	Box 4	ATTAAT	362	6	+	Petroselinum crispum	light responsiveness
GL10643	Box 4	ATTAAT	667	6	+	Petroselinum crispum	light responsiveness
GL10643	Box 4	ATTAAT	772	6	+	Petroselinum crispum	light responsiveness
GL10643	Box 4	ATTAAT	1525	6	-	Petroselinum crispum	light responsiveness
GL11234	Box 4	ATTAAT	623	6	+	Petroselinum crispum	light responsiveness
GL11234	Box 4	ATTAAT	983	6	+	Petroselinum crispum	light responsiveness
GL11234	Box 4	ATTAAT	1295	6	-	Petroselinum crispum	light responsiveness
GL11234	Box 4	ATTAAT	1389	6	-	Petroselinum crispum	light responsiveness
GL11234	Box 4	ATTAAT	1439	6	-	Petroselinum crispum	light responsiveness
GL11234	Box 4	ATTAAT	1572	6	-	Petroselinum crispum	light responsiveness
GL11234	Box 4	ATTAAT	1598	6	-	Petroselinum crispum	light responsiveness
GL11234	Box 4	ATTAAT	1816	6	-	Petroselinum crispum	light responsiveness
GL11234	Box 4	ATTAAT	1948	6	-	Petroselinum crispum	light responsiveness
GL13021	ATC-motif	AGTAATCT	117	8	+	Spinacia oleracea	light responsiveness
GL13021	Box 4	ATTAAT	271	6	+	Petroselinum crispum	light responsiveness
GL13021	Box 4	ATTAAT	465	6	+	Petroselinum crispum	light responsiveness
GL13021	Box 4	ATTAAT	628	6	+	Petroselinum crispum	light responsiveness
GL14058	Box 4	ATTAAT	1223	6	-	Petroselinum crispum	light responsiveness
GL14488	Box 4	ATTAAT	645	6	+	Petroselinum crispum	light responsiveness
GL14488	Box 4	ATTAAT	972	6	+	Petroselinum crispum	light responsiveness
GL16029	Box 4	ATTAAT	98	6	+	Petroselinum crispum	light responsiveness
GL16029	Box 4	ATTAAT	334	6	+	Petroselinum crispum	light responsiveness
GL16029	Box 4	ATTAAT	372	6	+	Petroselinum crispum	light responsiveness
GL16029	Box 4	ATTAAT	466	6	+	Petroselinum crispum	light responsiveness
GL16832	Box 4	ATTAAT	542	6	+	Petroselinum crispum	light responsiveness
GL16832	Box 4	ATTAAT	655	6	+	Petroselinum crispum	light responsiveness
GL16832	Box 4	ATTAAT	826	6	+	Petroselinum crispum	light responsiveness
GL20265	Box 4	ATTAAT	191	6	+	Petroselinum crispum	light responsiveness
GL20265	Box 4	ATTAAT	481	6	+	Petroselinum crispum	light responsiveness
GL20265	Box 4	ATTAAT	805	6	+	Petroselinum crispum	light responsiveness
GL20265	Box 4	ATTAAT	1611	6	-	Petroselinum crispum	light responsiveness
GL20265	Box 4	ATTAAT	1793	6	-	Petroselinum crispum	light responsiveness
GL20265	Box 4	ATTAAT	1967	6	-	Petroselinum crispum	light responsiveness
GL28896	Box 4	ATTAAT	302	6	+	Petroselinum crispum	light responsiveness
GL29216	Box 4	ATTAAT	787	6	+	Petroselinum crispum	light responsiveness
GL29216	Box 4	ATTAAT	1294	6	-	Petroselinum crispum	light responsiveness
GL29216	Box 4	ATTAAT	1333	6	-	Petroselinum crispum	light responsiveness
GL29216	Box 4	ATTAAT	1538	6	-	Petroselinum crispum	light responsiveness
GL29377	Box 4	ATTAAT	40	6	+	Petroselinum crispum	light responsiveness
GL29377	Box 4	ATTAAT	56	6	+	Petroselinum crispum	light responsiveness
GL29377	Box 4	ATTAAT	256	6	+	Petroselinum crispum	light responsiveness
GL29377	Box 4	ATTAAT	283	6	+	Petroselinum crispum	light responsiveness
GL29377	Box 4	ATTAAT	1324	6	-	Petroselinum crispum	light responsiveness
GL31284	Box 4	ATTAAT	54	6	+	Petroselinum crispum	light responsiveness
GL31284	Box 4	ATTAAT	457	6	+	Petroselinum crispum	light responsiveness
GL31284	Box 4	ATTAAT	1837	6	-	Petroselinum crispum	light responsiveness
GL31284	Box 4	ATTAAT	2002	6	-	Petroselinum crispum	light responsiveness
GL10643	LTR	CCGAAA	712	6	+	Hordeum vulgare	low-temperature responsiveness
GL16029	LTR	CCGAAA	1196	6	-	Hordeum vulgare	low-temperature responsiveness
GL28896	LTR	CCGAAA	1732	6	+	Hordeum vulgare	low-temperature responsiveness
GL29377	LTR	CCGAAA	1601	6	-	Hordeum vulgare	low-temperature responsiveness
GL20265	AT-rich sequence	TAAAATACT	47	9	-	Pisum sativum	maximal elicitor-mediated activation (2copies)
GL29377	AT-rich sequence	TAAAATACT	1965	9	-	Pisum sativum	maximal elicitor-mediated activation (2copies)
GL08210	CGTCA-motif	CGTCA	761	5	-	Hordeum vulgare	MeJA-responsiveness
GL08210	CGTCA-motif	CGTCA	1240	5	-	Hordeum vulgare	MeJA-responsiveness
GL08210	TGACG-motif	TGACG	761	5	+	Hordeum vulgare	MeJA-responsiveness
GL08210	TGACG-motif	TGACG	1240	5	+	Hordeum vulgare	MeJA-responsiveness
GL09311	CGTCA-motif	CGTCA	137	5	+	Hordeum vulgare	MeJA-responsiveness
GL09311	TGACG-motif	TGACG	137	5	-	Hordeum vulgare	MeJA-responsiveness
GL10643	CGTCA-motif	CGTCA	471	5	-	Hordeum vulgare	MeJA-responsiveness
GL10643	CGTCA-motif	CGTCA	691	5	+	Hordeum vulgare	MeJA-responsiveness
GL10643	CGTCA-motif	CGTCA	1577	5	-	Hordeum vulgare	MeJA-responsiveness
GL10643	TGACG-motif	TGACG	471	5	+	Hordeum vulgare	MeJA-responsiveness
GL10643	TGACG-motif	TGACG	691	5	-	Hordeum vulgare	MeJA-responsiveness
GL10643	TGACG-motif	TGACG	1577	5	+	Hordeum vulgare	MeJA-responsiveness
GL11234	CGTCA-motif	CGTCA	1148	5	+	Hordeum vulgare	MeJA-responsiveness
GL11234	TGACG-motif	TGACG	1148	5	-	Hordeum vulgare	MeJA-responsiveness
GL14058	TGACG-motif	TGACG	404	5	-	Hordeum vulgare	MeJA-responsiveness
GL14058	TGACG-motif	TGACG	1862	5	-	Hordeum vulgare	MeJA-responsiveness
GL14058	CGTCA-motif	CGTCA	404	5	+	Hordeum vulgare	MeJA-responsiveness
GL14058	CGTCA-motif	CGTCA	1862	5	+	Hordeum vulgare	MeJA-responsiveness
GL16029	TGACG-motif	TGACG	1784	5	-	Hordeum vulgare	MeJA-responsiveness
GL16029	CGTCA-motif	CGTCA	1784	5	+	Hordeum vulgare	MeJA-responsiveness
GL16832	TGACG-motif	TGACG	940	5	-	Hordeum vulgare	MeJA-responsiveness
GL16832	TGACG-motif	TGACG	1381	5	-	Hordeum vulgare	MeJA-responsiveness
GL16832	CGTCA-motif	CGTCA	940	5	+	Hordeum vulgare	MeJA-responsiveness
GL16832	CGTCA-motif	CGTCA	1381	5	+	Hordeum vulgare	MeJA-responsiveness
GL28896	CGTCA-motif	CGTCA	1545	5	-	Hordeum vulgare	MeJA-responsiveness
GL28896	CGTCA-motif	CGTCA	1975	5	+	Hordeum vulgare	MeJA-responsiveness
GL28896	TGACG-motif	TGACG	1545	5	+	Hordeum vulgare	MeJA-responsiveness
GL28896	TGACG-motif	TGACG	1975	5	-	Hordeum vulgare	MeJA-responsiveness
GL29216	TGACG-motif	TGACG	600	5	+	Hordeum vulgare	MeJA-responsiveness
GL29216	TGACG-motif	TGACG	1803	5	-	Hordeum vulgare	MeJA-responsiveness
GL29216	CGTCA-motif	CGTCA	600	5	-	Hordeum vulgare	MeJA-responsiveness
GL29216	CGTCA-motif	CGTCA	1803	5	+	Hordeum vulgare	MeJA-responsiveness
GL29377	CGTCA-motif	CGTCA	1720	5	-	Hordeum vulgare	MeJA-responsiveness
GL29377	TGACG-motif	TGACG	1720	5	+	Hordeum vulgare	MeJA-responsiveness
GL31284	CGTCA-motif	CGTCA	1238	5	-	Hordeum vulgare	MeJA-responsiveness
GL31284	TGACG-motif	TGACG	1238	5	+	Hordeum vulgare	MeJA-responsiveness
GL08210	CAT-box	GCCACT	723	6	+	Arabidopsis thaliana	meristem expression
GL09311	CAT-box	GCCACT	1848	6	+	Arabidopsis thaliana	meristem expression
GL11234	CAT-box	GCCACT	23	6	-	Arabidopsis thaliana	meristem expression
GL11234	CAT-box	GCCACT	156	6	-	Arabidopsis thaliana	meristem expression
GL11234	CAT-box	GCCACT	199	6	-	Arabidopsis thaliana	meristem expression
GL14058	CAT-box	GCCACT	950	6	+	Arabidopsis thaliana	meristem expression
GL16029	CAT-box	GCCACT	418	6	-	Arabidopsis thaliana	meristem expression
GL16029	CAT-box	GCCACT	695	6	-	Arabidopsis thaliana	meristem expression
GL16029	CAT-box	GCCACT	823	6	+	Arabidopsis thaliana	meristem expression
GL16832	CAT-box	GCCACT	1597	6	+	Arabidopsis thaliana	meristem expression
GL20265	CAT-box	GCCACT	1820	6	-	Arabidopsis thaliana	meristem expression
GL29377	CAT-box	GCCACT	1470	6	+	Arabidopsis thaliana	meristem expression
GL31284	CAT-box	GCCACT	1299	6	-	Arabidopsis thaliana	meristem expression
GL08210	MBS	CAACTG	798	6	+	Arabidopsis thaliana	MYB-drought-inducibility
GL08210	MBS	CAACTG	1086	6	+	Arabidopsis thaliana	MYB-drought-inducibility
GL08210	MBS	CAACTG	1978	6	+	Arabidopsis thaliana	MYB-drought-inducibility
GL10643	MBS	CAACTG	1748	6	-	Arabidopsis thaliana	MYB-drought-inducibility
GL13021	MBS	CAACTG	554	6	+	Arabidopsis thaliana	MYB-drought-inducibility
GL13021	MBS	CAACTG	723	6	+	Arabidopsis thaliana	MYB-drought-inducibility
GL13021	MBS	CAACTG	1927	6	-	Arabidopsis thaliana	MYB-drought-inducibility
GL14058	MBS	CAACTG	362	6	+	Arabidopsis thaliana	MYB-drought-inducibility
GL14058	MBS	CAACTG	1820	6	+	Arabidopsis thaliana	MYB-drought-inducibility
GL14488	MBS	CAACTG	205	6	+	Arabidopsis thaliana	MYB-drought-inducibility
GL14488	MBS	CAACTG	1804	6	+	Arabidopsis thaliana	MYB-drought-inducibility
GL16029	MBS	CAACTG	1408	6	-	Arabidopsis thaliana	MYB-drought-inducibility
GL16832	MBS	CAACTG	308	6	+	Arabidopsis thaliana	MYB-drought-inducibility
GL28896	MBS	CAACTG	89	6	+	Arabidopsis thaliana	MYB-drought-inducibility
GL28896	MBS	CAACTG	384	6	-	Arabidopsis thaliana	MYB-drought-inducibility
GL28896	MBS	CAACTG	398	6	-	Arabidopsis thaliana	MYB-drought-inducibility
GL28896	MBS	CAACTG	1711	6	-	Arabidopsis thaliana	MYB-drought-inducibility
GL29377	MBS	CAACTG	1752	6	+	Arabidopsis thaliana	MYB-drought-inducibility
GL16029	MBSI	aaaAaaC(G/C)GTTA	1149	10.5	-	Petunia hybrida	MYB-flavonoid biosynthetic genes regulation
GL10643	MRE	AACCTAA	71	7	-	Petroselinum crispum	MYB-light responsiveness
GL11234	MRE	AACCTAA	788	7	-	Petroselinum crispum	MYB-light responsiveness
GL14058	MRE	AACCTAA	308	7	-	Petroselinum crispum	MYB-light responsiveness
GL14058	MRE	AACCTAA	1766	7	-	Petroselinum crispum	MYB-light responsiveness
GL14488	MRE	AACCTAA	382	7	+	Petroselinum crispum	MYB-light responsiveness
GL14488	MRE	AACCTAA	1449	7	-	Petroselinum crispum	MYB-light responsiveness
GL10643	Unnamed_1	GGATTTTACAGT	1874	11	-	Pisum sativum	phytochrome down-regulation expression
GL11234	A-box	CCGTCC	1755	6	+	Petroselinum crispum	regulatory element
GL16029	A-box	CCGTCC	916	6	-	Petroselinum crispum	regulatory element
GL16029	A-box	CCGTCC	1003	6	+	Petroselinum crispum	regulatory element
GL28896	A-box	CCGTCC	1438	6	+	Petroselinum crispum	regulatory element
GL31284	A-box	CCGTCC	607	6	-	Petroselinum crispum	regulatory element
GL09311	O2-site	GATGACATGG	2000	9	-	Zea mays	zein metabolism regulation
GL11234	O2-site	GATGA(C/T)(A/G)TG(A/G)	1713	8	-	Zea mays	zein metabolism regulation
GL14058	O2-site	GATGACATGG	590	9	+	Zea mays	zein metabolism regulation
GL14058	O2-site	GATGATGTGG	1348	9	+	Zea mays	zein metabolism regulation

## Sheet: Dendrobium catenatum
Genes	element type	sequence	location	length	direction	species	function
Dca000071	ABRE	ACGTG	1040	5	+	Arabidopsis thaliana	abscisic acid responsiveness
Dca004031	ABRE	GACACGTGGC	84	9	+	Triticum aestivum	abscisic acid responsiveness
Dca005675	ABRE	GCCGCGTGGC	782	9	+	Oryza sativa	abscisic acid responsiveness
Dca005675	ABRE	CACGTG	784	6	+	Arabidopsis thaliana	abscisic acid responsiveness
Dca005675	ABRE	ACGTG	785	5	+	Arabidopsis thaliana	abscisic acid responsiveness
Dca007979	ABRE	ACGTG	167	5	+	Arabidopsis thaliana	abscisic acid responsiveness
Dca007979	ABRE	GACACGTGGC	838	9	-	Triticum aestivum	abscisic acid responsiveness
Dca007979	ABRE	CACGTG	840	6	+	Arabidopsis thaliana	abscisic acid responsiveness
Dca007979	ABRE	ACGTG	841	5	+	Arabidopsis thaliana	abscisic acid responsiveness
Dca007979	ABRE	ACGTG	894	5	-	Arabidopsis thaliana	abscisic acid responsiveness
Dca007979	ABRE	ACGTG	1063	5	-	Arabidopsis thaliana	abscisic acid responsiveness
Dca008736	ABRE	ACGTG	2	5	-	Arabidopsis thaliana	abscisic acid responsiveness
Dca008736	ABRE	CACGTG	1396	6	-	Arabidopsis thaliana	abscisic acid responsiveness
Dca008736	ABRE	ACGTG	1397	5	+	Arabidopsis thaliana	abscisic acid responsiveness
Dca010868	ABRE	TACGGTC	59	7	+	Arabidopsis thaliana	abscisic acid responsiveness
Dca010868	ABRE	ACGTG	286	5	-	Arabidopsis thaliana	abscisic acid responsiveness
Dca012424	ABRE	GCAACGTGTC	184	9	+	Hordeum vulgare	abscisic acid responsiveness
Dca012424	ABRE	ACGTG	187	5	+	Arabidopsis thaliana	abscisic acid responsiveness
Dca012424	ABRE	ACGTG	424	5	+	Arabidopsis thaliana	abscisic acid responsiveness
Dca012424	ABRE	AACCCGG	858	7	+	Arabidopsis thaliana	abscisic acid responsiveness
Dca012424	ABRE	CGTACGTGCA	1696	9	+	Hordeum vulgare	abscisic acid responsiveness
Dca012424	ABRE	ACGTG	1982	5	+	Arabidopsis thaliana	abscisic acid responsiveness
Dca013699	ABRE	ACGTG	16	5	+	Arabidopsis thaliana	abscisic acid responsiveness
Dca013699	ABRE	ACGTG	831	5	+	Arabidopsis thaliana	abscisic acid responsiveness
Dca013699	ABRE	ACGTG	1874	5	+	Arabidopsis thaliana	abscisic acid responsiveness
Dca014252	ABRE	ACGTG	502	5	-	Arabidopsis thaliana	abscisic acid responsiveness
Dca014252	ABRE	ACGTG	800	5	-	Arabidopsis thaliana	abscisic acid responsiveness
Dca014794	ABRE	ACGTG	224	5	+	Arabidopsis thaliana	abscisic acid responsiveness
Dca014794	ABRE	ACGTG	731	5	+	Arabidopsis thaliana	abscisic acid responsiveness
Dca014794	ABRE	ACGTG	822	5	-	Arabidopsis thaliana	abscisic acid responsiveness
Dca014794	ABRE	ACGTG	1642	5	-	Arabidopsis thaliana	abscisic acid responsiveness
Dca015082	ABRE	CACGTG	590	6	+	Arabidopsis thaliana	abscisic acid responsiveness
Dca015082	ABRE	ACGTG	591	5	+	Arabidopsis thaliana	abscisic acid responsiveness
Dca015082	ABRE	CACGTG	636	6	+	Arabidopsis thaliana	abscisic acid responsiveness
Dca015082	ABRE	ACGTG	637	5	+	Arabidopsis thaliana	abscisic acid responsiveness
Dca016219	ABRE	ACGTG	710	5	-	Arabidopsis thaliana	abscisic acid responsiveness
Dca016219	ABRE	CACGTG	1057	6	-	Arabidopsis thaliana	abscisic acid responsiveness
Dca016219	ABRE	ACGTG	1058	5	+	Arabidopsis thaliana	abscisic acid responsiveness
Dca016219	ABRE	CACGTG	1174	6	-	Arabidopsis thaliana	abscisic acid responsiveness
Dca016219	ABRE	ACGTG	1175	5	+	Arabidopsis thaliana	abscisic acid responsiveness
Dca016219	ABRE	ACGTG	1596	5	+	Arabidopsis thaliana	abscisic acid responsiveness
Dca016219	ABRE	CGTACGTGCA	1634	9	+	Hordeum vulgare	abscisic acid responsiveness
Dca017382	ABRE	CACGTG	1588	6	-	Arabidopsis thaliana	abscisic acid responsiveness
Dca017382	ABRE	ACGTG	1589	5	+	Arabidopsis thaliana	abscisic acid responsiveness
Dca017382	ABRE	CGTACGTGCA	1912	9	-	Hordeum vulgare	abscisic acid responsiveness
Dca017382	ABRE	ACGTG	1914	5	-	Arabidopsis thaliana	abscisic acid responsiveness
Dca017493	ABRE	ACGTG	974	5	-	Arabidopsis thaliana	abscisic acid responsiveness
Dca017787	ABRE	TACGGTC	647	7	+	Arabidopsis thaliana	abscisic acid responsiveness
Dca017787	ABRE	ACGTG	873	5	-	Arabidopsis thaliana	abscisic acid responsiveness
Dca018518	ABRE	CACGTG	1818	6	-	Arabidopsis thaliana	abscisic acid responsiveness
Dca018518	ABRE	ACGTG	1819	5	+	Arabidopsis thaliana	abscisic acid responsiveness
Dca000071	ARE	AAACCA	1628	6	+	Zea mays	anaerobic induction
Dca000071	ARE	AAACCA	1749	6	+	Zea mays	anaerobic induction
Dca004031	ARE	AAACCA	1965	6	+	Zea mays	anaerobic induction
Dca005675	ARE	AAACCA	1217	6	-	Zea mays	anaerobic induction
Dca008736	ARE	AAACCA	34	6	-	Zea mays	anaerobic induction
Dca008736	ARE	AAACCA	364	6	+	Zea mays	anaerobic induction
Dca008736	ARE	AAACCA	792	6	-	Zea mays	anaerobic induction
Dca008736	ARE	AAACCA	1098	6	-	Zea mays	anaerobic induction
Dca008901	ARE	AAACCA	321	6	+	Zea mays	anaerobic induction
Dca009562	ARE	AAACCA	1840	6	+	Zea mays	anaerobic induction
Dca010868	ARE	AAACCA	257	6	-	Zea mays	anaerobic induction
Dca010868	ARE	AAACCA	1336	6	+	Zea mays	anaerobic induction
Dca011215	ARE	AAACCA	1287	6	-	Zea mays	anaerobic induction
Dca012367	ARE	AAACCA	569	6	-	Zea mays	anaerobic induction
Dca012367	ARE	AAACCA	865	6	+	Zea mays	anaerobic induction
Dca012424	ARE	AAACCA	1447	6	-	Zea mays	anaerobic induction
Dca014252	ARE	AAACCA	1000	6	-	Zea mays	anaerobic induction
Dca014252	ARE	AAACCA	1582	6	+	Zea mays	anaerobic induction
Dca014794	ARE	AAACCA	190	6	+	Zea mays	anaerobic induction
Dca014794	ARE	AAACCA	214	6	-	Zea mays	anaerobic induction
Dca014794	ARE	AAACCA	1063	6	-	Zea mays	anaerobic induction
Dca014794	ARE	AAACCA	1702	6	-	Zea mays	anaerobic induction
Dca014794	ARE	AAACCA	1748	6	+	Zea mays	anaerobic induction
Dca015542	ARE	AAACCA	1692	6	+	Zea mays	anaerobic induction
Dca016219	ARE	AAACCA	485	6	-	Zea mays	anaerobic induction
Dca016219	ARE	AAACCA	824	6	+	Zea mays	anaerobic induction
Dca016219	ARE	AAACCA	1270	6	-	Zea mays	anaerobic induction
Dca017382	ARE	AAACCA	776	6	+	Zea mays	anaerobic induction
Dca017493	ARE	AAACCA	319	6	-	Zea mays	anaerobic induction
Dca017787	ARE	AAACCA	846	6	-	Zea mays	anaerobic induction
Dca018238	ARE	AAACCA	197	6	-	Zea mays	anaerobic induction
Dca018518	ARE	AAACCA	466	6	+	Zea mays	anaerobic induction
Dca018518	ARE	AAACCA	488	6	-	Zea mays	anaerobic induction
Dca011215	AuxRE	TGTCTCAATAAG	932	11	-	Glycine max	auxin responsiveness
Dca021766	AuxRR-core	GGTCCAT	1827	7	+	Nicotiana tabacum	auxin responsiveness
Dca021766	AuxRR-core	GGTCCAT	1853	7	+	Nicotiana tabacum	auxin responsiveness
Dca000071	TGA-element	AACGAC	653	6	-	Brassica oleracea	auxin responsiveness
Dca000071	TGA-element	AACGAC	1923	6	+	Brassica oleracea	auxin responsiveness
Dca008901	TGA-element	AACGAC	748	6	-	Brassica oleracea	auxin responsiveness
Dca017382	TGA-element	AACGAC	1125	6	+	Brassica oleracea	auxin responsiveness
Dca018518	TGA-element	AACGAC	562	6	-	Brassica oleracea	auxin responsiveness
Dca021766	TGA-element	AACGAC	872	6	-	Brassica oleracea	auxin responsiveness
Dca005675	MSA-like	TCCAACGGT	649	9	+	Catharanthus roseus	cell cycle regulation
Dca013699	MSA-like	(T/C)C(T/C)AACGG(T/C)(T/C)A	441	8.5	-	Catharanthus roseus	cell cycle regulation
Dca013699	MSA-like	TCAAACGGT	443	9	-	Catharanthus roseus	cell cycle regulation
Dca015082	MSA-like	(T/C)C(T/C)AACGG(T/C)(T/C)A	1865	9	-	Catharanthus roseus	cell cycle regulation
Dca015542	MSA-like	(T/C)C(T/C)AACGG(T/C)(T/C)A	1924	8.5	-	Catharanthus roseus	cell cycle regulation
Dca015542	MSA-like	TCAAACGGT	1926	9	-	Catharanthus roseus	cell cycle regulation
Dca005675	circadian	CAAAGATATC	305	9	-	Lycopersicon esculentum	circadian control
Dca008736	circadian	CAAAGATATC	1297	9	-	Lycopersicon esculentum	circadian control
Dca011215	circadian	CAAAGATATC	260	9	+	Lycopersicon esculentum	circadian control
Dca017493	circadian	CAAAGATATC	1610	9	-	Lycopersicon esculentum	circadian control
Dca021766	circadian	CAAAGATATC	324	9	+	Lycopersicon esculentum	circadian control
Dca007979	TC-rich repeats	GTTTTCTTAC	1795	9	+	Nicotiana tabacum	defense and stress responsiveness
Dca008736	TC-rich repeats	ATTCTCTAAC	579	9	-	Nicotiana tabacum	defense and stress responsiveness
Dca008736	TC-rich repeats	GTTTTCTTAC	1100	9	+	Nicotiana tabacum	defense and stress responsiveness
Dca013699	TC-rich repeats	GTTTTCTTAC	139	9	-	Nicotiana tabacum	defense and stress responsiveness
Dca013699	TC-rich repeats	GTTTTCTTAC	677	9	+	Nicotiana tabacum	defense and stress responsiveness
Dca013699	TC-rich repeats	ATTCTCTAAC	791	9	-	Nicotiana tabacum	defense and stress responsiveness
Dca015082	TC-rich repeats	GTTTTCTTAC	939	9	+	Nicotiana tabacum	defense and stress responsiveness
Dca016219	TC-rich repeats	ATTCTCTAAC	905	9	-	Nicotiana tabacum	defense and stress responsiveness
Dca018518	TC-rich repeats	GTTTTCTTAC	1144	9	-	Nicotiana tabacum	defense and stress responsiveness
Dca021766	TC-rich repeats	GTTTTCTTAC	1226	9	+	Nicotiana tabacum	defense and stress responsiveness
Dca000071	GCN4_motif	TGAGTCA	694	7	+	Oryza sativa	endosperm expression
Dca012367	GCN4_motif	TGAGTCA	377	7	-	Oryza sativa	endosperm expression
Dca012367	GCN4_motif	TGAGTCA	632	7	+	Oryza sativa	endosperm expression
Dca014794	GCN4_motif	TGAGTCA	1208	7	-	Oryza sativa	endosperm expression
Dca015542	GCN4_motif	TGAGTCA	1932	7	+	Oryza sativa	endosperm expression
Dca017787	GCN4_motif	TGAGTCA	1484	7	+	Oryza sativa	endosperm expression
Dca007979	GC-motif	CCCCCG	877	6	-	Zea mays	enhancer-like element involved in anoxic specific inducibility
Dca009562	GC-motif	CCCCCG	1965	6	+	Zea mays	enhancer-like element involved in anoxic specific inducibility
Dca021766	GC-motif	CCCCCG	1946	6	+	Zea mays	enhancer-like element involved in anoxic specific inducibility
Dca007979	P-box	CCTTTTG	408	7	+	Oryza sativa	gibberellin responsiveness
Dca008901	P-box	CCTTTTG	491	7	+	Oryza sativa	gibberellin responsiveness
Dca010868	P-box	CCTTTTG	97	7	+	Oryza sativa	gibberellin responsiveness
Dca010868	P-box	CCTTTTG	1645	7	+	Oryza sativa	gibberellin responsiveness
Dca012424	P-box	CCTTTTG	509	7	-	Oryza sativa	gibberellin responsiveness
Dca014252	P-box	CCTTTTG	1055	7	+	Oryza sativa	gibberellin responsiveness
Dca015082	P-box	CCTTTTG	724	7	-	Oryza sativa	gibberellin responsiveness
Dca016219	P-box	CCTTTTG	1493	7	-	Oryza sativa	gibberellin responsiveness
Dca018518	P-box	CAACAAACCCCTT	1161	12	+	Petroselinum crispum	gibberellin responsiveness
Dca007979	TATC-box	TATCCCA	31	7	-	Oryza sativa	gibberellin responsiveness
Dca008736	TATC-box	TATCCCA	1838	7	+	Oryza sativa	gibberellin responsiveness
Dca011215	TATC-box	TATCCCA	847	7	+	Oryza sativa	gibberellin responsiveness
Dca017493	TATC-box	TATCCCA	114	7	+	Oryza sativa	gibberellin responsiveness
Dca005675	GARE-motif	TCTGTTG	586	7	-	Brassica oleracea	gibberellin responsiveness
Dca005675	GARE-motif	TCTGTTG	976	7	+	Brassica oleracea	gibberellin responsiveness
Dca009562	GARE-motif	TCTGTTG	1744	7	-	Brassica oleracea	gibberellin responsiveness
Dca013699	GARE-motif	TCTGTTG	1211	7	-	Brassica oleracea	gibberellin responsiveness
Dca017787	GARE-motif	TCTGTTG	707	7	-	Brassica oleracea	gibberellin responsiveness
Dca015542	ACE	GCGACGTACC	1968	9	+	Petroselinum crispum	light responsiveness
Dca017493	ACE	CTAACGTATT	614	9	+	Petroselinum crispum	light responsiveness
Dca017787	ACE	CTAACGTATT	1615	9	+	Petroselinum crispum	light responsiveness
Dca010868	AE-box	AGAAACAA	1851	8	-	Arabidopsis thaliana	light responsiveness
Dca013699	AE-box	AGAAACTT	1200	8	-	Arabidopsis thaliana	light responsiveness
Dca013699	AE-box	AGAAACAA	1359	8	+	Arabidopsis thaliana	light responsiveness
Dca014794	AE-box	AGAAACTT	490	8	+	Arabidopsis thaliana	light responsiveness
Dca015082	AE-box	AGAAACAA	1420	8	-	Arabidopsis thaliana	light responsiveness
Dca017382	AE-box	AGAAACTT	851	8	+	Arabidopsis thaliana	light responsiveness
Dca017787	AE-box	AGAAACTT	359	8	-	Arabidopsis thaliana	light responsiveness
Dca018518	AE-box	AGAAACTT	1004	8	-	Arabidopsis thaliana	light responsiveness
Dca018518	AE-box	AGAAACAA	1753	8	-	Arabidopsis thaliana	light responsiveness
Dca021766	AE-box	AGAAACAA	235	8	+	Arabidopsis thaliana	light responsiveness
Dca021766	AE-box	AGAAACAA	1334	8	+	Arabidopsis thaliana	light responsiveness
Dca008901	AT1-motif	AATTATTTTTTATT	923	13	-	Solanum tuberosum	light responsiveness
Dca012424	AT1-motif	AATTATTTTTTATT	1291	13	+	Solanum tuberosum	light responsiveness
Dca000071	ATCT-motif	AATCTAATCC	1443	9	-	Pisum sativum	light responsiveness
Dca005675	ATCT-motif	AATCTAATCC	880	9	+	Pisum sativum	light responsiveness
Dca012367	ATCT-motif	AATCTAATCC	1118	9	-	Pisum sativum	light responsiveness
Dca012367	ATCT-motif	AATCTAATCC	1341	9	+	Pisum sativum	light responsiveness
Dca012367	ATCT-motif	AATCTAATCC	1898	10	+	Pisum sativum	light responsiveness
Dca013699	ATCT-motif	AATCTAATCC	727	9	-	Pisum sativum	light responsiveness
Dca013886	ATCT-motif	AATCTAATCC	1979	9	-	Pisum sativum	light responsiveness
Dca014794	ATCT-motif	AATCTAATCC	705	9	+	Pisum sativum	light responsiveness
Dca016219	ATCT-motif	AATCTAATCC	676	9	+	Pisum sativum	light responsiveness
Dca017787	ATCT-motif	AATCTAATCC	799	9	+	Pisum sativum	light responsiveness
Dca000071	Box 4	ATTAAT	244	6	+	Petroselinum crispum	light responsiveness
Dca004031	Box 4	ATTAAT	812	6	+	Petroselinum crispum	light responsiveness
Dca004031	Box 4	ATTAAT	1141	6	-	Petroselinum crispum	light responsiveness
Dca004031	Box 4	ATTAAT	1153	6	-	Petroselinum crispum	light responsiveness
Dca005675	Box 4	ATTAAT	131	6	+	Petroselinum crispum	light responsiveness
Dca005675	Box 4	ATTAAT	339	6	+	Petroselinum crispum	light responsiveness
Dca005675	Box 4	ATTAAT	384	6	+	Petroselinum crispum	light responsiveness
Dca005675	Box 4	ATTAAT	443	6	+	Petroselinum crispum	light responsiveness
Dca005675	Box 4	ATTAAT	616	6	+	Petroselinum crispum	light responsiveness
Dca005675	Box 4	ATTAAT	1224	6	-	Petroselinum crispum	light responsiveness
Dca008736	Box 4	ATTAAT	288	6	+	Petroselinum crispum	light responsiveness
Dca008736	Box 4	ATTAAT	593	6	+	Petroselinum crispum	light responsiveness
Dca008901	Box 4	ATTAAT	974	6	+	Petroselinum crispum	light responsiveness
Dca008901	Box 4	ATTAAT	1637	6	-	Petroselinum crispum	light responsiveness
Dca009562	Box 4	ATTAAT	952	6	+	Petroselinum crispum	light responsiveness
Dca009562	Box 4	ATTAAT	983	6	+	Petroselinum crispum	light responsiveness
Dca009562	Box 4	ATTAAT	1420	6	-	Petroselinum crispum	light responsiveness
Dca009562	Box 4	ATTAAT	1465	6	-	Petroselinum crispum	light responsiveness
Dca010868	Box 4	ATTAAT	862	6	+	Petroselinum crispum	light responsiveness
Dca011215	Box 4	ATTAAT	294	6	+	Petroselinum crispum	light responsiveness
Dca012367	Box 4	ATTAAT	730	6	+	Petroselinum crispum	light responsiveness
Dca012367	Box 4	ATTAAT	1005	6	-	Petroselinum crispum	light responsiveness
Dca012367	Box 4	ATTAAT	1135	6	-	Petroselinum crispum	light responsiveness
Dca013699	Box 4	ATTAAT	1263	6	-	Petroselinum crispum	light responsiveness
Dca013886	Box 4	ATTAAT	149	6	+	Petroselinum crispum	light responsiveness
Dca013886	Box 4	ATTAAT	194	6	+	Petroselinum crispum	light responsiveness
Dca013886	Box 4	ATTAAT	233	6	+	Petroselinum crispum	light responsiveness
Dca013886	Box 4	ATTAAT	595	6	+	Petroselinum crispum	light responsiveness
Dca013886	Box 4	ATTAAT	1327	6	-	Petroselinum crispum	light responsiveness
Dca013886	Box 4	ATTAAT	1611	6	-	Petroselinum crispum	light responsiveness
Dca013886	Box 4	ATTAAT	1944	6	-	Petroselinum crispum	light responsiveness
Dca014252	Box 4	ATTAAT	686	6	+	Petroselinum crispum	light responsiveness
Dca014794	Box 4	ATTAAT	1015	6	-	Petroselinum crispum	light responsiveness
Dca015082	Box 4	ATTAAT	1561	6	-	Petroselinum crispum	light responsiveness
Dca015082	Box 4	ATTAAT	1677	6	-	Petroselinum crispum	light responsiveness
Dca015542	Box 4	ATTAAT	7	6	+	Petroselinum crispum	light responsiveness
Dca015542	Box 4	ATTAAT	406	6	+	Petroselinum crispum	light responsiveness
Dca017382	Box 4	ATTAAT	566	6	+	Petroselinum crispum	light responsiveness
Dca017382	Box 4	ATTAAT	968	6	+	Petroselinum crispum	light responsiveness
Dca017382	Box 4	ATTAAT	1103	6	-	Petroselinum crispum	light responsiveness
Dca017382	Box 4	ATTAAT	1237	6	-	Petroselinum crispum	light responsiveness
Dca017493	Box 4	ATTAAT	1160	6	-	Petroselinum crispum	light responsiveness
Dca017787	Box 4	ATTAAT	1006	6	-	Petroselinum crispum	light responsiveness
Dca017787	Box 4	ATTAAT	1081	6	-	Petroselinum crispum	light responsiveness
Dca017787	Box 4	ATTAAT	1915	6	-	Petroselinum crispum	light responsiveness
Dca018238	Box 4	ATTAAT	1145	6	-	Petroselinum crispum	light responsiveness
Dca018238	Box 4	ATTAAT	1519	6	-	Petroselinum crispum	light responsiveness
Dca018518	Box 4	ATTAAT	38	6	+	Petroselinum crispum	light responsiveness
Dca018518	Box 4	ATTAAT	101	6	+	Petroselinum crispum	light responsiveness
Dca018518	Box 4	ATTAAT	105	6	+	Petroselinum crispum	light responsiveness
Dca018518	Box 4	ATTAAT	222	6	+	Petroselinum crispum	light responsiveness
Dca018518	Box 4	ATTAAT	290	6	+	Petroselinum crispum	light responsiveness
Dca018518	Box 4	ATTAAT	684	6	+	Petroselinum crispum	light responsiveness
Dca018518	Box 4	ATTAAT	1037	6	-	Petroselinum crispum	light responsiveness
Dca018518	Box 4	ATTAAT	1054	6	-	Petroselinum crispum	light responsiveness
Dca021766	Box 4	ATTAAT	412	6	+	Petroselinum crispum	light responsiveness
Dca021766	Box 4	ATTAAT	506	6	+	Petroselinum crispum	light responsiveness
Dca021766	Box 4	ATTAAT	1768	6	-	Petroselinum crispum	light responsiveness
Dca005675	Box II	CCACGTGGC	782	9	-	Petroselinum crispum	light responsiveness
Dca005675	Box II	CCACGTGGC	783	9	+	Petroselinum crispum	light responsiveness
Dca013699	Box II	TGGTAATAA	115	9	+	Solanum tuberosum	light responsiveness
Dca005675	CAG-motif	GAAAGGCAGAC	967	10	-	Arabidopsis thaliana	light responsiveness
Dca012424	CAG-motif	GAAAGGCAGAC	1923	10	+	Arabidopsis thaliana	light responsiveness
Dca021766	chs-CMA1a	TTACTTAA	438	8	-	Daucus carota	light responsiveness
Dca017787	chs-CMA2a	TCACTTGA	144	8	-	Petroselinum crispum	light responsiveness
Dca012424	chs-Unit 1 m1	ACCTAACCCGC	5	10	+	Hordeum vulgare	light responsiveness
Dca007979	GA-motif	ATAGATAA	721	8	-	Arabidopsis thaliana	light responsiveness
Dca009562	GA-motif	ATAGATAA	1276	8	+	Arabidopsis thaliana	light responsiveness
Dca016219	GA-motif	ATAGATAA	953	8	+	Arabidopsis thaliana	light responsiveness
Dca017382	GA-motif	ATAGATAA	661	8	-	Arabidopsis thaliana	light responsiveness
Dca017382	GA-motif	ATAGATAA	815	8	-	Arabidopsis thaliana	light responsiveness
Dca021766	GA-motif	ATAGATAA	382	8	+	Arabidopsis thaliana	light responsiveness
Dca012424	Gap-box	CAAATGAA(A/G)A	371	9	-	Arabidopsis thaliana	light responsiveness
Dca000071	GATA-motif	GATAGGG	1867	7	-	Pisum sativum	light responsiveness
Dca007979	GATA-motif	AAGGATAAGG	1931	9	+	Solanum tuberosum	light responsiveness
Dca008901	GATA-motif	AAGGATAAGG	677	10	-	Solanum tuberosum	light responsiveness
Dca011215	GATA-motif	AAGGATAAGG	530	9	-	Solanum tuberosum	light responsiveness
Dca011215	GATA-motif	GATAGGA	953	7	-	Arabidopsis thaliana	light responsiveness
Dca014252	GATA-motif	GATAGGA	233	7	+	Arabidopsis thaliana	light responsiveness
Dca014252	GATA-motif	AAGATAAGATT	285	10	+	Arabidopsis thaliana	light responsiveness
Dca014794	GATA-motif	AAGGATAAGG	1972	9	-	Solanum tuberosum	light responsiveness
Dca015082	GATA-motif	GATAGGA	440	7	-	Arabidopsis thaliana	light responsiveness
Dca016219	GATA-motif	GATAGGA	130	7	-	Arabidopsis thaliana	light responsiveness
Dca017787	GATA-motif	AAGGATAAGG	1980	9	+	Solanum tuberosum	light responsiveness
Dca018238	GATA-motif	AAGATAAGATT	789	10	+	Arabidopsis thaliana	light responsiveness
Dca018518	GATA-motif	GATAGGA	1418	7	+	Arabidopsis thaliana	light responsiveness
Dca021766	GATA-motif	AAGATAAGATT	1808	10	+	Arabidopsis thaliana	light responsiveness
Dca018238	GATT-motif	CTCCTGATTAGC	1315	11	+	Zea mays	light responsiveness
Dca000071	G-box	TACGTG	1039	6	+	Arabidopsis thaliana	light responsiveness
Dca000071	G-box	GCCACGTGGA	1557	9	+	Arabidopsis thaliana	light responsiveness
Dca004031	G-box	tgACACGTGGCA	83	11	+	Lycopersicon esculentum	light responsiveness
Dca005675	G-box	tgACACGTGGCA	781	11	+	Lycopersicon esculentum	light responsiveness
Dca005675	G-box	GCCACGTGGA	782	9	+	Arabidopsis thaliana	light responsiveness
Dca005675	G-box	CACGTG	784	6	+	Arabidopsis thaliana	light responsiveness
Dca005675	G-Box	CACGTG	784	6	+	Pisum sativum	light responsiveness
Dca007979	G-box	CACGAC	442	6	+	Zea mays	light responsiveness
Dca007979	G-box	CACGTG	840	6	+	Arabidopsis thaliana	light responsiveness
Dca007979	G-Box	CACGTT	166	6	-	Pisum sativum	light responsiveness
Dca007979	G-Box	CACGTG	840	6	+	Pisum sativum	light responsiveness
Dca007979	G-Box	CACGTT	894	6	+	Pisum sativum	light responsiveness
Dca007979	G-Box	CACGTT	1063	6	+	Pisum sativum	light responsiveness
Dca008736	G-box	CACGTG	1396	6	-	Arabidopsis thaliana	light responsiveness
Dca008736	G-Box	CACGTT	2	6	+	Pisum sativum	light responsiveness
Dca008736	G-Box	CACGTG	1396	6	-	Pisum sativum	light responsiveness
Dca010868	G-box	CCACGTAA	285	8	+	Brassica napus	light responsiveness
Dca010868	G-box	TACGTG	286	6	-	Arabidopsis thaliana	light responsiveness
Dca010868	G-box	CACGAC	1152	6	-	Zea mays	light responsiveness
Dca012424	G-box	CACGAC	1948	6	-	Zea mays	light responsiveness
Dca012424	G-Box	CACGTT	186	6	-	Pisum sativum	light responsiveness
Dca012424	G-Box	CACGTT	423	6	-	Pisum sativum	light responsiveness
Dca012424	G-Box	CACGTT	1981	6	-	Pisum sativum	light responsiveness
Dca013699	G-Box	CACGTT	830	6	-	Pisum sativum	light responsiveness
Dca013699	G-box	TACGTG	15	6	+	Arabidopsis thaliana	light responsiveness
Dca013699	G-box	TACGTG	1873	6	+	Arabidopsis thaliana	light responsiveness
Dca014252	G-box	TACGTG	502	6	-	Arabidopsis thaliana	light responsiveness
Dca014252	G-box	TACGTG	800	6	-	Arabidopsis thaliana	light responsiveness
Dca014794	G-box	CACGTC	730	6	-	Zea mays	light responsiveness
Dca014794	G-box	CCACGTAA	821	8	+	Brassica napus	light responsiveness
Dca014794	G-box	TACGTG	822	6	-	Arabidopsis thaliana	light responsiveness
Dca014794	G-Box	CACGTT	223	6	-	Pisum sativum	light responsiveness
Dca014794	G-Box	CACGTT	1642	6	+	Pisum sativum	light responsiveness
Dca015082	G-Box	CACGTG	590	6	+	Pisum sativum	light responsiveness
Dca015082	G-Box	CACGTG	636	6	+	Pisum sativum	light responsiveness
Dca015082	G-box	CACGTG	590	6	+	Arabidopsis thaliana	light responsiveness
Dca015082	G-box	ACACGTGT	635	8	+	Brassica napus	light responsiveness
Dca015082	G-box	CACGTG	636	6	+	Arabidopsis thaliana	light responsiveness
Dca016219	G-box	CACGTC	710	6	+	Zea mays	light responsiveness
Dca016219	G-box	CACGTG	1057	6	-	Arabidopsis thaliana	light responsiveness
Dca016219	G-box	CACGTG	1174	6	-	Arabidopsis thaliana	light responsiveness
Dca016219	G-box	TACGTG	1595	6	+	Arabidopsis thaliana	light responsiveness
Dca016219	G-Box	CACGTG	1057	6	-	Pisum sativum	light responsiveness
Dca016219	G-Box	CACGTG	1174	6	-	Pisum sativum	light responsiveness
Dca017382	G-Box	CACGTG	1588	6	-	Pisum sativum	light responsiveness
Dca017382	G-box	CACGTG	1588	6	-	Arabidopsis thaliana	light responsiveness
Dca017382	G-box	TACGTG	1914	6	-	Arabidopsis thaliana	light responsiveness
Dca017493	G-box	TACGTG	974	6	-	Arabidopsis thaliana	light responsiveness
Dca017787	G-box	CACGAC	56	6	+	Zea mays	light responsiveness
Dca017787	G-box	CCACGTAA	872	8	+	Brassica napus	light responsiveness
Dca017787	G-box	TACGTG	873	6	-	Arabidopsis thaliana	light responsiveness
Dca018518	G-Box	CACGTG	1818	6	-	Pisum sativum	light responsiveness
Dca018518	G-box	CACGTG	1818	6	-	Arabidopsis thaliana	light responsiveness
Dca026363	G-box	CACGAC	314	6	+	Zea mays	light responsiveness
Dca026363	G-box	CACGAC	455	6	-	Zea mays	light responsiveness
Dca026363	G-box	CACGAC	519	6	-	Zea mays	light responsiveness
Dca000071	GT1-motif	GGTTAA	1689	6	+	Arabidopsis thaliana	light responsiveness
Dca004031	GT1-motif	GTGTGTGAA	1426	9	-	Solanum tuberosum	light responsiveness
Dca008736	GT1-motif	GGTTAAT	448	7	-	Avena sativa	light responsiveness
Dca008736	GT1-motif	GGTTAA	449	6	-	Arabidopsis thaliana	light responsiveness
Dca008901	GT1-motif	GGTTAA	416	6	-	Arabidopsis thaliana	light responsiveness
Dca008901	GT1-motif	GGTTAAT	540	7	-	Avena sativa	light responsiveness
Dca008901	GT1-motif	GGTTAA	541	6	-	Arabidopsis thaliana	light responsiveness
Dca010868	GT1-motif	GGTTAA	636	6	-	Arabidopsis thaliana	light responsiveness
Dca010868	GT1-motif	GGTTAAT	1084	7	+	Avena sativa	light responsiveness
Dca012367	GT1-motif	GGTTAA	202	6	-	Arabidopsis thaliana	light responsiveness
Dca012367	GT1-motif	GGTTAA	241	6	-	Arabidopsis thaliana	light responsiveness
Dca012367	GT1-motif	GGTTAA	1565	6	-	Arabidopsis thaliana	light responsiveness
Dca012367	GT1-motif	GGTTAAT	1796	7	-	Avena sativa	light responsiveness
Dca012367	GT1-motif	GGTTAA	1797	6	-	Arabidopsis thaliana	light responsiveness
Dca012424	GT1-motif	GGTTAA	832	6	-	Arabidopsis thaliana	light responsiveness
Dca012424	GT1-motif	GGTTAA	875	6	+	Arabidopsis thaliana	light responsiveness
Dca012424	GT1-motif	GGTTAA	1244	6	-	Arabidopsis thaliana	light responsiveness
Dca013699	GT1-motif	GGTTAA	1152	6	-	Arabidopsis thaliana	light responsiveness
Dca014252	GT1-motif	GGTTAA	1457	6	-	Arabidopsis thaliana	light responsiveness
Dca014794	GT1-motif	GGTTAAT	681	7	-	Avena sativa	light responsiveness
Dca014794	GT1-motif	GGTTAA	682	6	-	Arabidopsis thaliana	light responsiveness
Dca014794	GT1-motif	GGTTAA	1031	6	+	Arabidopsis thaliana	light responsiveness
Dca018238	GT1-motif	GGTTAA	1627	6	+	Arabidopsis thaliana	light responsiveness
Dca018518	GT1-motif	GGTTAAT	965	7	+	Avena sativa	light responsiveness
Dca018518	GT1-motif	GGTTAA	1300	6	-	Arabidopsis thaliana	light responsiveness
Dca004031	I-box	GTATAAGGCC	187	9	-	Larix laricina	light responsiveness
Dca005675	I-box	GATAAGGGT	356	9	-	Arabidopsis thaliana	light responsiveness
Dca007979	I-box	ccttatcct	1932	9	-	Arabidopsis thaliana	light responsiveness
Dca008736	I-box	TGATAATGT	527	9	-	Solanum tuberosum	light responsiveness
Dca008901	I-box	atGATAAGGTC	675	10	-	Helianthus annuus	light responsiveness
Dca008901	I-box	ccttatcct	677	9	+	Arabidopsis thaliana	light responsiveness
Dca009562	I-box	gGATAAGGTG	1698	9	-	Zea mays	light responsiveness
Dca011215	I-box	ccttatcct	530	9	+	Arabidopsis thaliana	light responsiveness
Dca011215	I-box	cCATATCCAAT	844	10	+	Flaveria trinervia	light responsiveness
Dca015082	I-box	cCATATCCAAT	1433	10	+	Flaveria trinervia	light responsiveness
Dca017382	I-box	atGATAAGGTC	359	11	+	Helianthus annuus	light responsiveness
Dca008736	LAMP-element	CTTTATCA	309	8	-	Pisum sativum	light responsiveness
Dca017493	LAMP-element	CTTTATCA	956	8	+	Pisum sativum	light responsiveness
Dca017493	LAMP-element	CTTTATCA	1305	8	-	Pisum sativum	light responsiveness
Dca021766	LAMP-element	CTTTATCA	1635	8	+	Pisum sativum	light responsiveness
Dca016219	Pc-CMA2c	GCCCACGCA	115	9	-	Pisum sativum	light responsiveness
Dca010868	Sp1	GGGCGG	47	6	-	Oryza sativa	light responsiveness
Dca013699	Sp1	GGGCGG	975	6	+	Oryza sativa	light responsiveness
Dca013699	Sp1	GGGCGG	1180	6	-	Oryza sativa	light responsiveness
Dca014252	Sp1	GGGCGG	1686	6	+	Oryza sativa	light responsiveness
Dca014794	Sp1	GGGCGG	1243	6	-	Oryza sativa	light responsiveness
Dca016219	Sp1	GGGCGG	120	6	+	Oryza sativa	light responsiveness
Dca017787	Sp1	GGGCGG	242	6	-	Oryza sativa	light responsiveness
Dca000071	TCCC-motif	TCTCCCT	1804	7	+	Spinacia oleracea	light responsiveness
Dca008736	TCCC-motif	TCTCCCT	1122	7	+	Spinacia oleracea	light responsiveness
Dca009562	TCCC-motif	TCTCCCT	1262	7	+	Spinacia oleracea	light responsiveness
Dca009562	TCCC-motif	TCTCCCT	1902	7	+	Spinacia oleracea	light responsiveness
Dca014252	TCCC-motif	TCTCCCT	1959	7	+	Spinacia oleracea	light responsiveness
Dca016219	TCCC-motif	TCTCCCT	654	7	-	Spinacia oleracea	light responsiveness
Dca005675	TCT-motif	TCTTAC	1572	6	+	Arabidopsis thaliana	light responsiveness
Dca007979	TCT-motif	TCTTAC	68	6	+	Arabidopsis thaliana	light responsiveness
Dca007979	TCT-motif	TCTTAC	1799	6	+	Arabidopsis thaliana	light responsiveness
Dca008736	TCT-motif	TCTTAC	1014	6	-	Arabidopsis thaliana	light responsiveness
Dca008901	TCT-motif	TCTTAC	289	6	-	Arabidopsis thaliana	light responsiveness
Dca008901	TCT-motif	TCTTAC	1082	6	+	Arabidopsis thaliana	light responsiveness
Dca009562	TCT-motif	TCTTAC	1808	6	+	Arabidopsis thaliana	light responsiveness
Dca010868	TCT-motif	TCTTAC	1813	6	+	Arabidopsis thaliana	light responsiveness
Dca010868	TCT-motif	TCTTAC	1907	6	-	Arabidopsis thaliana	light responsiveness
Dca011215	TCT-motif	TCTTAC	184	6	+	Arabidopsis thaliana	light responsiveness
Dca011215	TCT-motif	TCTTAC	944	6	-	Arabidopsis thaliana	light responsiveness
Dca012367	TCT-motif	TCTTAC	96	6	+	Arabidopsis thaliana	light responsiveness
Dca012424	TCT-motif	TCTTAC	1820	6	+	Arabidopsis thaliana	light responsiveness
Dca013699	TCT-motif	TCTTAC	846	6	+	Arabidopsis thaliana	light responsiveness
Dca013699	TCT-motif	TCTTAC	890	6	+	Arabidopsis thaliana	light responsiveness
Dca013886	TCT-motif	TCTTAC	1017	6	-	Arabidopsis thaliana	light responsiveness
Dca015082	TCT-motif	TCTTAC	2	6	+	Arabidopsis thaliana	light responsiveness
Dca015082	TCT-motif	TCTTAC	943	6	+	Arabidopsis thaliana	light responsiveness
Dca016219	TCT-motif	TCTTAC	1181	6	+	Arabidopsis thaliana	light responsiveness
Dca017382	TCT-motif	TCTTAC	1337	6	+	Arabidopsis thaliana	light responsiveness
Dca017382	TCT-motif	TCTTAC	1653	6	+	Arabidopsis thaliana	light responsiveness
Dca017787	TCT-motif	TCTTAC	1971	6	-	Arabidopsis thaliana	light responsiveness
Dca018238	TCT-motif	TCTTAC	1610	6	+	Arabidopsis thaliana	light responsiveness
Dca018518	TCT-motif	TCTTAC	1253	6	+	Arabidopsis thaliana	light responsiveness
Dca018518	TCT-motif	TCTTAC	1905	6	+	Arabidopsis thaliana	light responsiveness
Dca021766	TCT-motif	TCTTAC	1230	6	+	Arabidopsis thaliana	light responsiveness
Dca005675	LTR	CCGAAA	27	6	+	Hordeum vulgare	low-temperature responsiveness
Dca007979	LTR	CCGAAA	1080	6	+	Hordeum vulgare	low-temperature responsiveness
Dca008736	LTR	CCGAAA	832	6	-	Hordeum vulgare	low-temperature responsiveness
Dca008736	LTR	CCGAAA	1089	6	-	Hordeum vulgare	low-temperature responsiveness
Dca008901	LTR	CCGAAA	21	6	+	Hordeum vulgare	low-temperature responsiveness
Dca010868	LTR	CCGAAA	188	6	+	Hordeum vulgare	low-temperature responsiveness
Dca010868	LTR	CCGAAA	1890	6	-	Hordeum vulgare	low-temperature responsiveness
Dca011215	LTR	CCGAAA	18	6	+	Hordeum vulgare	low-temperature responsiveness
Dca012424	LTR	CCGAAA	109	6	-	Hordeum vulgare	low-temperature responsiveness
Dca012424	LTR	CCGAAA	127	6	-	Hordeum vulgare	low-temperature responsiveness
Dca012424	LTR	CCGAAA	146	6	-	Hordeum vulgare	low-temperature responsiveness
Dca012424	LTR	CCGAAA	166	6	-	Hordeum vulgare	low-temperature responsiveness
Dca012424	LTR	CCGAAA	277	6	+	Hordeum vulgare	low-temperature responsiveness
Dca014252	LTR	CCGAAA	1744	6	+	Hordeum vulgare	low-temperature responsiveness
Dca016219	LTR	CCGAAA	1227	6	+	Hordeum vulgare	low-temperature responsiveness
Dca016219	LTR	CCGAAA	1888	6	-	Hordeum vulgare	low-temperature responsiveness
Dca017382	LTR	CCGAAA	1451	6	-	Hordeum vulgare	low-temperature responsiveness
Dca017493	LTR	CCGAAA	793	6	-	Hordeum vulgare	low-temperature responsiveness
Dca017493	LTR	CCGAAA	1059	6	+	Hordeum vulgare	low-temperature responsiveness
Dca017787	LTR	CCGAAA	1609	6	-	Hordeum vulgare	low-temperature responsiveness
Dca018238	LTR	CCGAAA	259	6	-	Hordeum vulgare	low-temperature responsiveness
Dca004031	CGTCA-motif	CGTCA	509	5	+	Hordeum vulgare	MeJA responsiveness
Dca005675	CGTCA-motif	CGTCA	1774	5	-	Hordeum vulgare	MeJA responsiveness
Dca007979	CGTCA-motif	CGTCA	814	5	-	Hordeum vulgare	MeJA responsiveness
Dca007979	CGTCA-motif	CGTCA	844	5	-	Hordeum vulgare	MeJA responsiveness
Dca008901	CGTCA-motif	CGTCA	831	5	-	Hordeum vulgare	MeJA responsiveness
Dca009562	CGTCA-motif	CGTCA	63	5	+	Hordeum vulgare	MeJA responsiveness
Dca009562	CGTCA-motif	CGTCA	143	5	+	Hordeum vulgare	MeJA responsiveness
Dca009562	CGTCA-motif	CGTCA	537	5	+	Hordeum vulgare	MeJA responsiveness
Dca010868	CGTCA-motif	CGTCA	52	5	+	Hordeum vulgare	MeJA responsiveness
Dca010868	CGTCA-motif	CGTCA	102	5	-	Hordeum vulgare	MeJA responsiveness
Dca010868	CGTCA-motif	CGTCA	1382	5	+	Hordeum vulgare	MeJA responsiveness
Dca010868	CGTCA-motif	CGTCA	1580	5	-	Hordeum vulgare	MeJA responsiveness
Dca011215	CGTCA-motif	CGTCA	467	5	+	Hordeum vulgare	MeJA responsiveness
Dca012367	CGTCA-motif	CGTCA	792	5	-	Hordeum vulgare	MeJA responsiveness
Dca012424	CGTCA-motif	CGTCA	823	5	+	Hordeum vulgare	MeJA responsiveness
Dca012424	CGTCA-motif	CGTCA	1323	5	+	Hordeum vulgare	MeJA responsiveness
Dca013699	CGTCA-motif	CGTCA	1598	5	-	Hordeum vulgare	MeJA responsiveness
Dca013886	CGTCA-motif	CGTCA	512	5	-	Hordeum vulgare	MeJA responsiveness
Dca014252	CGTCA-motif	CGTCA	1450	5	-	Hordeum vulgare	MeJA responsiveness
Dca014252	CGTCA-motif	CGTCA	1821	5	+	Hordeum vulgare	MeJA responsiveness
Dca014794	CGTCA-motif	CGTCA	408	5	+	Hordeum vulgare	MeJA responsiveness
Dca015082	CGTCA-motif	CGTCA	1308	5	+	Hordeum vulgare	MeJA responsiveness
Dca015082	CGTCA-motif	CGTCA	1373	5	+	Hordeum vulgare	MeJA responsiveness
Dca015082	CGTCA-motif	CGTCA	1984	5	-	Hordeum vulgare	MeJA responsiveness
Dca015542	CGTCA-motif	CGTCA	562	5	-	Hordeum vulgare	MeJA responsiveness
Dca016219	CGTCA-motif	CGTCA	712	5	+	Hordeum vulgare	MeJA responsiveness
Dca016219	CGTCA-motif	CGTCA	777	5	+	Hordeum vulgare	MeJA responsiveness
Dca016219	CGTCA-motif	CGTCA	1136	5	-	Hordeum vulgare	MeJA responsiveness
Dca016219	CGTCA-motif	CGTCA	1520	5	+	Hordeum vulgare	MeJA responsiveness
Dca016219	CGTCA-motif	CGTCA	1689	5	+	Hordeum vulgare	MeJA responsiveness
Dca017382	CGTCA-motif	CGTCA	866	5	-	Hordeum vulgare	MeJA responsiveness
Dca017382	CGTCA-motif	CGTCA	1352	5	+	Hordeum vulgare	MeJA responsiveness
Dca017787	CGTCA-motif	CGTCA	109	5	-	Hordeum vulgare	MeJA responsiveness
Dca017787	CGTCA-motif	CGTCA	120	5	-	Hordeum vulgare	MeJA responsiveness
Dca017787	CGTCA-motif	CGTCA	200	5	-	Hordeum vulgare	MeJA responsiveness
Dca017787	CGTCA-motif	CGTCA	258	5	-	Hordeum vulgare	MeJA responsiveness
Dca017787	CGTCA-motif	CGTCA	287	5	-	Hordeum vulgare	MeJA responsiveness
Dca017787	CGTCA-motif	CGTCA	316	5	-	Hordeum vulgare	MeJA responsiveness
Dca017787	CGTCA-motif	CGTCA	319	5	+	Hordeum vulgare	MeJA responsiveness
Dca017787	CGTCA-motif	CGTCA	479	5	+	Hordeum vulgare	MeJA responsiveness
Dca018518	CGTCA-motif	CGTCA	1977	5	-	Hordeum vulgare	MeJA responsiveness
Dca004031	TGACG-motif	TGACG	509	5	-	Hordeum vulgare	MeJA responsiveness
Dca005675	TGACG-motif	TGACG	1774	5	+	Hordeum vulgare	MeJA responsiveness
Dca007979	TGACG-motif	TGACG	814	5	+	Hordeum vulgare	MeJA responsiveness
Dca007979	TGACG-motif	TGACG	844	5	+	Hordeum vulgare	MeJA responsiveness
Dca008901	TGACG-motif	TGACG	831	5	+	Hordeum vulgare	MeJA responsiveness
Dca009562	TGACG-motif	TGACG	63	5	-	Hordeum vulgare	MeJA responsiveness
Dca009562	TGACG-motif	TGACG	143	5	-	Hordeum vulgare	MeJA responsiveness
Dca009562	TGACG-motif	TGACG	537	5	-	Hordeum vulgare	MeJA responsiveness
Dca010868	TGACG-motif	TGACG	52	5	-	Hordeum vulgare	MeJA responsiveness
Dca010868	TGACG-motif	TGACG	102	5	+	Hordeum vulgare	MeJA responsiveness
Dca010868	TGACG-motif	TGACG	1382	5	-	Hordeum vulgare	MeJA responsiveness
Dca010868	TGACG-motif	TGACG	1580	5	+	Hordeum vulgare	MeJA responsiveness
Dca011215	TGACG-motif	TGACG	467	5	-	Hordeum vulgare	MeJA responsiveness
Dca012367	TGACG-motif	TGACG	792	5	+	Hordeum vulgare	MeJA responsiveness
Dca012424	TGACG-motif	TGACG	823	5	-	Hordeum vulgare	MeJA responsiveness
Dca012424	TGACG-motif	TGACG	1323	5	-	Hordeum vulgare	MeJA responsiveness
Dca013699	TGACG-motif	TGACG	1598	5	+	Hordeum vulgare	MeJA responsiveness
Dca013886	TGACG-motif	TGACG	512	5	+	Hordeum vulgare	MeJA responsiveness
Dca014252	TGACG-motif	TGACG	1450	5	+	Hordeum vulgare	MeJA responsiveness
Dca014252	TGACG-motif	TGACG	1821	5	-	Hordeum vulgare	MeJA responsiveness
Dca014794	TGACG-motif	TGACG	408	5	-	Hordeum vulgare	MeJA responsiveness
Dca015082	TGACG-motif	TGACG	1308	5	-	Hordeum vulgare	MeJA responsiveness
Dca015082	TGACG-motif	TGACG	1373	5	-	Hordeum vulgare	MeJA responsiveness
Dca015082	TGACG-motif	TGACG	1984	5	+	Hordeum vulgare	MeJA responsiveness
Dca015542	TGACG-motif	TGACG	562	5	+	Hordeum vulgare	MeJA responsiveness
Dca016219	TGACG-motif	TGACG	712	5	-	Hordeum vulgare	MeJA responsiveness
Dca016219	TGACG-motif	TGACG	777	5	-	Hordeum vulgare	MeJA responsiveness
Dca016219	TGACG-motif	TGACG	1136	5	+	Hordeum vulgare	MeJA responsiveness
Dca016219	TGACG-motif	TGACG	1520	5	-	Hordeum vulgare	MeJA responsiveness
Dca016219	TGACG-motif	TGACG	1689	5	-	Hordeum vulgare	MeJA responsiveness
Dca017382	TGACG-motif	TGACG	866	5	+	Hordeum vulgare	MeJA responsiveness
Dca017382	TGACG-motif	TGACG	1352	5	-	Hordeum vulgare	MeJA responsiveness
Dca017787	TGACG-motif	TGACG	109	5	+	Hordeum vulgare	MeJA responsiveness
Dca017787	TGACG-motif	TGACG	120	5	+	Hordeum vulgare	MeJA responsiveness
Dca017787	TGACG-motif	TGACG	200	5	+	Hordeum vulgare	MeJA responsiveness
Dca017787	TGACG-motif	TGACG	258	5	+	Hordeum vulgare	MeJA responsiveness
Dca017787	TGACG-motif	TGACG	287	5	+	Hordeum vulgare	MeJA responsiveness
Dca017787	TGACG-motif	TGACG	316	5	+	Hordeum vulgare	MeJA responsiveness
Dca017787	TGACG-motif	TGACG	319	5	-	Hordeum vulgare	MeJA responsiveness
Dca017787	TGACG-motif	TGACG	479	5	-	Hordeum vulgare	MeJA responsiveness
Dca018518	TGACG-motif	TGACG	1977	5	+	Hordeum vulgare	MeJA responsiveness
Dca005675	CAT-box	GCCACT	568	6	-	Arabidopsis thaliana	meristem expression
Dca005675	CAT-box	GCCACT	853	6	-	Arabidopsis thaliana	meristem expression
Dca005675	CAT-box	GCCACT	1669	6	-	Arabidopsis thaliana	meristem expression
Dca007979	CAT-box	GCCACT	849	6	-	Arabidopsis thaliana	meristem expression
Dca008901	CAT-box	GCCACT	850	6	-	Arabidopsis thaliana	meristem expression
Dca012367	CAT-box	GCCACT	1602	6	+	Arabidopsis thaliana	meristem expression
Dca014252	CAT-box	GCCACT	215	6	-	Arabidopsis thaliana	meristem expression
Dca014794	CAT-box	GCCACT	508	6	+	Arabidopsis thaliana	meristem expression
Dca015082	CAT-box	GCCACT	482	6	+	Arabidopsis thaliana	meristem expression
Dca015542	CAT-box	GCCACT	1603	6	-	Arabidopsis thaliana	meristem expression
Dca017382	CAT-box	GCCACT	337	6	+	Arabidopsis thaliana	meristem expression
Dca017382	CAT-box	GCCACT	1569	6	+	Arabidopsis thaliana	meristem expression
Dca018518	CAT-box	GCCACT	1567	6	-	Arabidopsis thaliana	meristem expression
Dca008736	MBS	CAACTG	1272	6	+	Arabidopsis thaliana	MYB binding site involved in drought-inducibility
Dca008901	MBS	CAACTG	1730	6	-	Arabidopsis thaliana	MYB binding site involved in drought-inducibility
Dca010868	MBS	CAACTG	213	6	+	Arabidopsis thaliana	MYB binding site involved in drought-inducibility
Dca012367	MBS	CAACTG	1927	6	-	Arabidopsis thaliana	MYB binding site involved in drought-inducibility
Dca012424	MBS	CAACTG	750	6	+	Arabidopsis thaliana	MYB binding site involved in drought-inducibility
Dca014252	MBS	CAACTG	1945	6	+	Arabidopsis thaliana	MYB binding site involved in drought-inducibility
Dca014794	MBS	CAACTG	23	6	-	Arabidopsis thaliana	MYB binding site involved in drought-inducibility
Dca014794	MBS	CAACTG	1808	6	-	Arabidopsis thaliana	MYB binding site involved in drought-inducibility
Dca015082	MBS	CAACTG	28	6	+	Arabidopsis thaliana	MYB binding site involved in drought-inducibility
Dca015082	MBS	CAACTG	1824	6	+	Arabidopsis thaliana	MYB binding site involved in drought-inducibility
Dca017382	MBS	CAACTG	141	6	-	Arabidopsis thaliana	MYB binding site involved in drought-inducibility
Dca017787	MBS	CAACTG	312	6	+	Arabidopsis thaliana	MYB binding site involved in drought-inducibility
Dca018238	MBS	CAACTG	1781	6	+	Arabidopsis thaliana	MYB binding site involved in drought-inducibility
Dca008736	MRE	AACCTAA	451	7	+	Petroselinum crispum	MYB binding site involved in light responsiveness
Dca008736	MRE	AACCTAA	750	7	+	Petroselinum crispum	MYB binding site involved in light responsiveness
Dca012367	MRE	AACCTAA	320	7	-	Petroselinum crispum	MYB binding site involved in light responsiveness
Dca012424	MRE	AACCTAA	268	7	+	Petroselinum crispum	MYB binding site involved in light responsiveness
Dca014794	MRE	AACCTAA	684	7	+	Petroselinum crispum	MYB binding site involved in light responsiveness
Dca015082	MRE	AACCTAA	1925	7	-	Petroselinum crispum	MYB binding site involved in light responsiveness
Dca015542	MRE	AACCTAA	283	7	+	Petroselinum crispum	MYB binding site involved in light responsiveness
Dca017787	MRE	AACCTAA	1928	7	-	Petroselinum crispum	MYB binding site involved in light responsiveness
Dca021766	MRE	AACCTAA	1696	7	-	Petroselinum crispum	MYB binding site involved in light responsiveness
Dca004031	TCA-element	CCATCTTTTT	1194	9	+	Nicotiana tabacum	salicylic acid responsiveness
Dca007979	TCA-element	CCATCTTTTT	1790	9	+	Nicotiana tabacum	salicylic acid responsiveness
Dca008901	TCA-element	CCATCTTTTT	1930	9	+	Nicotiana tabacum	salicylic acid responsiveness
Dca009562	TCA-element	CCATCTTTTT	1034	9	+	Nicotiana tabacum	salicylic acid responsiveness
Dca010868	TCA-element	CCATCTTTTT	1112	9	+	Nicotiana tabacum	salicylic acid responsiveness
Dca010868	TCA-element	CCATCTTTTT	1446	9	-	Nicotiana tabacum	salicylic acid responsiveness
Dca012424	TCA-element	CCATCTTTTT	1227	9	+	Nicotiana tabacum	salicylic acid responsiveness
Dca013886	TCA-element	CCATCTTTTT	800	9	-	Nicotiana tabacum	salicylic acid responsiveness
Dca015082	TCA-element	CCATCTTTTT	1910	9	-	Nicotiana tabacum	salicylic acid responsiveness
Dca017493	TCA-element	TCAGAAGAGG	219	9	+	Brassica oleracea	salicylic acid responsiveness
Dca017493	TCA-element	CCATCTTTTT	1196	9	-	Nicotiana tabacum	salicylic acid responsiveness
Dca017493	TCA-element	TCAGAAGAGG	1935	9	-	Brassica oleracea	salicylic acid responsiveness
Dca018518	TCA-element	CCATCTTTTT	1220	9	+	Nicotiana tabacum	salicylic acid responsiveness
Dca007979	WUN-motif	AAATTTCCT	1899	9	-	Brassica oleracea	wound responsiveness
Dca017493	WUN-motif	AAATTTCCT	346	9	+	Brassica oleracea	wound responsiveness
Dca018238	WUN-motif	AAATTTCCT	227	9	-	Brassica oleracea	wound responsiveness

## Sheet: Phalaenopsis equestris
Genes	element type	sequence	location	length	direction	species	function
Peq000438	ABRE	ACGTG	1976	5	+	abscisic acid responsiveness
Peq000620	ABRE	ACGTG	1581	5	+	abscisic acid responsiveness
Peq005559	ABRE	GACACGTGGC	34	9	+	abscisic acid responsiveness
Peq005559	ABRE	ACGTG	37	5	+	abscisic acid responsiveness
Peq005559	ABRE	CACGTG	1610	6	-	abscisic acid responsiveness
Peq005559	ABRE	ACGTG	1611	5	+	abscisic acid responsiveness
Peq005559	ABRE	CGTACGTGCA	1932	10	-	abscisic acid responsiveness
Peq005559	ABRE	ACGTG	1934	5	-	abscisic acid responsiveness
Peq005560	ABRE	ACGTG	201	5	-	abscisic acid responsiveness
Peq005560	ABRE	ACGTG	1567	5	+	abscisic acid responsiveness
Peq005560	ABRE	CACGTG	1653	6	-	abscisic acid responsiveness
Peq005560	ABRE	ACGTG	1654	5	+	abscisic acid responsiveness
Peq006801	ABRE	ACGTG	55	5	+	abscisic acid responsiveness
Peq006801	ABRE	ACGTG	685	5	-	abscisic acid responsiveness
Peq006801	ABRE	CACGTG	808	6	+	abscisic acid responsiveness
Peq006801	ABRE	ACGTG	809	5	+	abscisic acid responsiveness
Peq006893	ABRE	ACGTG	850	5	-	abscisic acid responsiveness
Peq006893	ABRE	ACGTG	1637	5	+	abscisic acid responsiveness
Peq007112	ABRE	ACGTG	521	5	+	abscisic acid responsiveness
Peq007261	ABRE	GACACGTGGC	977	9	+	abscisic acid responsiveness
Peq007261	ABRE	ACGTG	980	5	+	abscisic acid responsiveness
Peq008157	ABRE	ACGTG	959	5	-	abscisic acid responsiveness
Peq010560	ABRE	ACGTG	218	5	+	abscisic acid responsiveness
Peq013082	ABRE	ACGTG	1515	5	-	abscisic acid responsiveness
Peq014320	ABRE	ACGTG	398	5	-	abscisic acid responsiveness
Peq015270	ABRE	ACGTG	119	5	-	abscisic acid responsiveness
Peq015270	ABRE	ACGTG	130	5	+	abscisic acid responsiveness
Peq015270	ABRE	ACGTG	275	5	-	abscisic acid responsiveness
Peq015839	ABRE	ACGTG	227	5	-	abscisic acid responsiveness
Peq015839	ABRE	ACGTG	619	5	+	abscisic acid responsiveness
Peq015839	ABRE	ACGTG	1893	5	+	abscisic acid responsiveness
Peq020223	ABRE	CACGTG	1324	6	-	abscisic acid responsiveness
Peq020223	ABRE	ACGTG	1325	5	+	abscisic acid responsiveness
Peq020564	ABRE	CGTACGTGCA	1363	9	-	abscisic acid responsiveness
Peq024201	ABRE	CACGTG	44	6	+	abscisic acid responsiveness
Peq024201	ABRE	ACGTG	45	5	+	abscisic acid responsiveness
Peq005559	ARE	AAACCA	924	6	-	anaerobic induction
Peq005559	ARE	AAACCA	1352	6	+	anaerobic induction
Peq005559	ARE	AAACCA	1914	6	+	anaerobic induction
Peq005560	ARE	AAACCA	922	6	+	anaerobic induction
Peq005560	ARE	AAACCA	1267	6	+	anaerobic induction
Peq005740	ARE	AAACCA	344	6	+	anaerobic induction
Peq005740	ARE	AAACCA	869	6	+	anaerobic induction
Peq005740	ARE	AAACCA	1323	6	-	anaerobic induction
Peq006767	ARE	AAACCA	483	6	+	anaerobic induction
Peq006767	ARE	AAACCA	517	6	-	anaerobic induction
Peq006767	ARE	AAACCA	1090	6	-	anaerobic induction
Peq006767	ARE	AAACCA	1694	6	+	anaerobic induction
Peq006801	ARE	AAACCA	857	6	+	anaerobic induction
Peq006801	ARE	AAACCA	1131	6	-	anaerobic induction
Peq006801	ARE	AAACCA	1504	6	+	anaerobic induction
Peq006893	ARE	AAACCA	1222	6	-	anaerobic induction
Peq006893	ARE	AAACCA	1356	6	+	anaerobic induction
Peq006893	ARE	AAACCA	1438	6	-	anaerobic induction
Peq007261	ARE	AAACCA	1187	6	-	anaerobic induction
Peq007261	ARE	AAACCA	1275	6	-	anaerobic induction
Peq008157	ARE	AAACCA	152	6	+	anaerobic induction
Peq008157	ARE	AAACCA	223	6	+	anaerobic induction
Peq008157	ARE	AAACCA	849	6	+	anaerobic induction
Peq008157	ARE	AAACCA	1101	6	-	anaerobic induction
Peq008157	ARE	AAACCA	1416	6	-	anaerobic induction
Peq010560	ARE	AAACCA	1504	6	+	anaerobic induction
Peq010560	ARE	AAACCA	1733	6	+	anaerobic induction
Peq013082	ARE	AAACCA	55	6	+	anaerobic induction
Peq013082	ARE	AAACCA	585	6	+	anaerobic induction
Peq013082	ARE	AAACCA	682	6	+	anaerobic induction
Peq013082	ARE	AAACCA	1003	6	+	anaerobic induction
Peq013082	ARE	AAACCA	1043	6	+	anaerobic induction
Peq013082	ARE	AAACCA	1622	6	+	anaerobic induction
Peq015270	ARE	AAACCA	622	6	+	anaerobic induction
Peq015839	ARE	AAACCA	1550	6	+	anaerobic induction
Peq015839	ARE	AAACCA	1599	6	+	anaerobic induction
Peq016042	ARE	AAACCA	968	6	+	anaerobic induction
Peq016042	ARE	AAACCA	1508	6	+	anaerobic induction
Peq016042	ARE	AAACCA	1886	6	+	anaerobic induction
Peq020223	ARE	AAACCA	1669	6	+	anaerobic induction
Peq020652	ARE	AAACCA	67	6	+	anaerobic induction
Peq020652	ARE	AAACCA	1032	6	-	anaerobic induction
Peq020652	ARE	AAACCA	1393	6	+	anaerobic induction
Peq022045	ARE	AAACCA	1382	6	+	anaerobic induction
Peq020223	AuxRE	TGTCTCAATAAG	1681	11	-	auxin responsiveness
Peq006767	AuxRR-core	GGTCCAT	1285	7	+	auxin responsiveness
Peq015270	TGA-box	TGACGTAA	103	8	-	auxin responsiveness
Peq015270	TGA-box	TGACGTAA	149	8	-	auxin responsiveness
Peq000438	TGA-element	AACGAC	1049	6	-	auxin responsiveness
Peq005559	TGA-element	AACGAC	966	6	+	auxin responsiveness
Peq005560	TGA-element	AACGAC	90	6	+	auxin responsiveness
Peq006801	TGA-element	AACGAC	218	6	+	auxin responsiveness
Peq006801	TGA-element	AACGAC	257	6	+	auxin responsiveness
Peq008157	TGA-element	AACGAC	1295	6	+	auxin responsiveness
Peq010560	TGA-element	AACGAC	1047	6	-	auxin responsiveness
Peq014320	TGA-element	AACGAC	1238	6	+	auxin responsiveness
Peq015270	TGA-element	AACGAC	183	6	+	auxin responsiveness
Peq015839	TGA-element	AACGAC	1331	6	-	auxin responsiveness
Peq016042	TGA-element	AACGAC	1498	6	+	auxin responsiveness
Peq020564	TGA-element	AACGAC	171	6	-	auxin responsiveness
Peq020564	TGA-element	AACGAC	787	6	+	auxin responsiveness
Peq000620	MSA-like	(T/C)C(T/C)AACGG(T/C)(T/C)A	1723	9	+	cell cycle regulation
Peq006801	MSA-like	TCCAACGGT	227	9	+	cell cycle regulation
Peq000438	circadian	CAAAGATATC	1115	9	-	circadian control
Peq000620	circadian	CAAAGATATC	110	9	+	circadian control
Peq005559	circadian	CAAAGATATC	1176	9	-	circadian control
Peq020652	circadian	CAAAGATATC	1145	9	+	circadian control
Peq020652	circadian	CAAAGATATC	1200	9	+	circadian control
Peq020652	circadian	CAAAGATATC	1264	9	+	circadian control
Peq020652	circadian	CAAAGATATC	1319	9	+	circadian control
Peq000620	TC-rich repeats	GTTTTCTTAC	1256	9	+	defense and stress responsiveness
Peq000620	TC-rich repeats	GTTTTCTTAC	1508	9	+	defense and stress responsiveness
Peq005559	TC-rich repeats	ATTCTCTAAC	959	9	+	defense and stress responsiveness
Peq006893	GCN4_motif	TGAGTCA	45	7	+	endosperm expression
Peq006893	GCN4_motif	TGAGTCA	736	7	-	endosperm expression
Peq022045	GCN4_motif	TGAGTCA	1642	7	+	endosperm expression
Peq000620	GC-motif	CCCCCG	1942	6	-	enhancer-like element involved in anoxic specific inducibility
Peq005559	GC-motif	CCCCCG	1531	6	-	enhancer-like element involved in anoxic specific inducibility
Peq005560	GC-motif	CCCCCG	818	6	+	enhancer-like element involved in anoxic specific inducibility
Peq005740	GC-motif	CCCCCG	1920	6	-	enhancer-like element involved in anoxic specific inducibility
Peq007112	GC-motif	CCCCCG	1985	6	+	enhancer-like element involved in anoxic specific inducibility
Peq014320	GC-motif	CCCCCG	1900	6	+	enhancer-like element involved in anoxic specific inducibility
Peq015270	GC-motif	CCCCCG	299	6	-	enhancer-like element involved in anoxic specific inducibility
Peq015270	GC-motif	CCCCCG	313	6	+	enhancer-like element involved in anoxic specific inducibility
Peq015839	GC-motif	CCCCCG	297	6	+	enhancer-like element involved in anoxic specific inducibility
Peq007112	GARE-motif	TCTGTTG	223	7	+	gibberellin responsiveness
Peq007261	GARE-motif	TCTGTTG	454	7	+	gibberellin responsiveness
Peq014320	GARE-motif	TCTGTTG	1831	7	-	gibberellin responsiveness
Peq020652	GARE-motif	TCTGTTG	202	7	+	gibberellin responsiveness
Peq000438	P-box	CCTTTTG	1877	7	-	gibberellin responsiveness
Peq000620	P-box	CCTTTTG	858	7	-	gibberellin responsiveness
Peq005560	P-box	CCTTTTG	37	7	+	gibberellin responsiveness
Peq005740	P-box	CCTTTTG	240	7	+	gibberellin responsiveness
Peq013082	P-box	CCTTTTG	1503	7	-	gibberellin responsiveness
Peq024201	P-box	CCTTTTG	137	7	-	gibberellin responsiveness
Peq006893	TATC-box	TATCCCA	187	7	-	gibberellin responsiveness
Peq006893	TATC-box	TATCCCA	343	7	+	gibberellin responsiveness
Peq013082	TATC-box	TATCCCA	1616	7	+	gibberellin responsiveness
Peq015839	TATC-box	TATCCCA	558	7	+	gibberellin responsiveness
Peq020564	TATC-box	TATCCCA	199	7	+	gibberellin responsiveness
Peq005559	3-AF1 binding site	TAAGAGAGGAA	260	10	+	light responsiveness
Peq006893	3-AF1 binding site	TAAGAGAGGAA	1387	10	+	light responsiveness
Peq006893	3-AF1 binding site	TAAGAGAGGAA	1837	10	+	light responsiveness
Peq020564	3-AF1 binding site	TAAGAGAGGAA	100	10	+	light responsiveness
Peq022045	3-AF1 binding site	TAAGAGAGGAA	25	10	-	light responsiveness
Peq006767	ACE	GACACGTATG	243	9	+	light responsiveness
Peq007261	ACE	CTAACGTATT	341	9	+	light responsiveness
Peq022045	ACE	GACACGTATG	80	9	-	light responsiveness
Peq005559	AE-box	AGAAACAA	1045	8	+	light responsiveness
Peq005560	AE-box	AGAAACTT	1598	8	-	light responsiveness
Peq005740	AE-box	AGAAACTT	1157	8	-	light responsiveness
Peq006801	AE-box	AGAAACAA	1019	8	-	light responsiveness
Peq008157	AE-box	AGAAACTT	947	8	+	light responsiveness
Peq008157	AE-box	AGAAACAA	1508	8	-	light responsiveness
Peq006801	AT1-motif	AATTATTTTTTATT	462	13	+	light responsiveness
Peq016042	AT1-motif	AATTATTTTTTATT	125	13	+	light responsiveness
Peq007261	ATC-motif	AGTAATCT	136	8	+	light responsiveness
Peq020652	ATC-motif	AGTAATCT	1809	8	-	light responsiveness
Peq005740	ATCT-motif	AATCTAATCC	1005	9	-	light responsiveness
Peq013082	ATCT-motif	AATCTAATCC	940	9	+	light responsiveness
Peq020223	ATCT-motif	AATCTAATCC	1460	9	-	light responsiveness
Peq020652	ATCT-motif	AATCTAATCC	1895	10	+	light responsiveness
Peq000438	Box 4	ATTAAT	1516	6	-	light responsiveness
Peq000438	Box 4	ATTAAT	1912	6	-	light responsiveness
Peq005559	Box 4	ATTAAT	544	6	+	light responsiveness
Peq006801	Box 4	ATTAAT	285	6	+	light responsiveness
Peq006801	Box 4	ATTAAT	311	6	+	light responsiveness
Peq006801	Box 4	ATTAAT	377	6	+	light responsiveness
Peq006801	Box 4	ATTAAT	1270	6	-	light responsiveness
Peq006893	Box 4	ATTAAT	459	6	+	light responsiveness
Peq006893	Box 4	ATTAAT	621	6	+	light responsiveness
Peq007112	Box 4	ATTAAT	143	6	+	light responsiveness
Peq007112	Box 4	ATTAAT	508	6	+	light responsiveness
Peq007112	Box 4	ATTAAT	989	6	+	light responsiveness
Peq007112	Box 4	ATTAAT	1483	6	-	light responsiveness
Peq007261	Box 4	ATTAAT	596	6	+	light responsiveness
Peq007261	Box 4	ATTAAT	1585	6	-	light responsiveness
Peq008157	Box 4	ATTAAT	411	6	+	light responsiveness
Peq008157	Box 4	ATTAAT	936	6	+	light responsiveness
Peq008157	Box 4	ATTAAT	1044	6	-	light responsiveness
Peq008157	Box 4	ATTAAT	1458	6	-	light responsiveness
Peq010560	Box 4	ATTAAT	1556	6	-	light responsiveness
Peq013082	Box 4	ATTAAT	17	6	+	light responsiveness
Peq013217	Box 4	ATTAAT	288	6	+	light responsiveness
Peq013217	Box 4	ATTAAT	369	6	+	light responsiveness
Peq013217	Box 4	ATTAAT	528	6	+	light responsiveness
Peq013217	Box 4	ATTAAT	745	6	+	light responsiveness
Peq013217	Box 4	ATTAAT	1427	6	-	light responsiveness
Peq013217	Box 4	ATTAAT	1510	6	-	light responsiveness
Peq014320	Box 4	ATTAAT	251	6	+	light responsiveness
Peq014320	Box 4	ATTAAT	438	6	+	light responsiveness
Peq014320	Box 4	ATTAAT	503	6	+	light responsiveness
Peq015839	Box 4	ATTAAT	90	6	+	light responsiveness
Peq015839	Box 4	ATTAAT	1525	6	-	light responsiveness
Peq016042	Box 4	ATTAAT	570	6	+	light responsiveness
Peq020223	Box 4	ATTAAT	166	6	+	light responsiveness
Peq020223	Box 4	ATTAAT	221	6	+	light responsiveness
Peq020223	Box 4	ATTAAT	269	6	+	light responsiveness
Peq020223	Box 4	ATTAAT	799	6	+	light responsiveness
Peq020223	Box 4	ATTAAT	910	6	+	light responsiveness
Peq020223	Box 4	ATTAAT	1548	6	-	light responsiveness
Peq022045	Box 4	ATTAAT	1788	6	-	light responsiveness
Peq022045	Box 4	ATTAAT	1961	6	-	light responsiveness
Peq006801	Box II	CCACGTGGC	807	9	+	light responsiveness
Peq005559	chs-CMA1a	TTACTTAA	788	8	+	light responsiveness
Peq008157	chs-CMA1a	TTACTTAA	1585	8	+	light responsiveness
Peq022045	chs-CMA1a	TTACTTAA	1930	8	-	light responsiveness
Peq005559	GA-motif	ATAGATAA	90	8	+	light responsiveness
Peq006767	GA-motif	ATAGATAA	1105	8	-	light responsiveness
Peq000438	GATA-motif	AAGATAAGATT	463	10	-	light responsiveness
Peq000620	GATA-motif	GATAGGG	166	7	+	light responsiveness
Peq000620	GATA-motif	AAGGATAAGG	681	9	-	light responsiveness
Peq005559	GATA-motif	AAGATAAGATT	481	10	-	light responsiveness
Peq005560	GATA-motif	GATAGGA	793	7	-	light responsiveness
Peq005740	GATA-motif	AAGGATAAGG	1330	9	-	light responsiveness
Peq005740	GATA-motif	AAGATAAGATT	1476	10	-	light responsiveness
Peq007112	GATA-motif	AAGGATAAGG	943	9	-	light responsiveness
Peq007112	GATA-motif	GATAGGA	1391	7	-	light responsiveness
Peq007112	GATA-motif	AAGATAAGATT	1549	10	-	light responsiveness
Peq007261	GATA-motif	AAGGATAAGG	852	9	-	light responsiveness
Peq008157	GATA-motif	AAGGATAAGG	727	9	-	light responsiveness
Peq010560	GATA-motif	AAGGATAAGG	867	9	-	light responsiveness
Peq010560	GATA-motif	GATAGGA	1638	7	+	light responsiveness
Peq016042	GATA-motif	GATAGGA	1178	7	+	light responsiveness
Peq022045	GATT-motif	CTCCTGATTGGA	485	11	+	light responsiveness
Peq000438	G-box	CACGTC	1975	6	-	light responsiveness
Peq000620	G-box	TACGTG	1580	6	+	light responsiveness
Peq000620	G-box	CACGAC	1953	6	-	light responsiveness
Peq005559	G-Box	CACGTG	1610	6	-	light responsiveness
Peq005559	G-box	CACGTC	36	6	-	light responsiveness
Peq005559	G-box	CACGTG	1610	6	-	light responsiveness
Peq005559	G-box	TACGTG	1934	6	-	light responsiveness
Peq005560	G-box	CACGTG	1653	6	-	light responsiveness
Peq005560	G-Box	CACGTT	201	6	+	light responsiveness
Peq005560	G-Box	CACGTT	1566	6	-	light responsiveness
Peq005560	G-Box	CACGTG	1653	6	-	light responsiveness
Peq005740	G-box	CACGAC	685	6	-	light responsiveness
Peq006767	G-box	GCCACGTGGA	1563	9	+	light responsiveness
Peq006801	G-box	TACGTG	54	6	+	light responsiveness
Peq006801	G-box	CACGTC	685	6	+	light responsiveness
Peq006801	G-box	GCCACGTGGA	806	9	-	light responsiveness
Peq006801	G-box	ACACGTG(G/t)CACC	807	10.5	+	light responsiveness
Peq006801	G-box	CACGTG	808	6	+	light responsiveness
Peq006801	G-Box	CACGTG	808	6	+	light responsiveness
Peq006893	G-box	TACGTG	1636	6	+	light responsiveness
Peq006893	G-Box	CACGTT	850	6	+	light responsiveness
Peq007112	G-Box	CACGTT	520	6	-	light responsiveness
Peq007261	G-box	CACGTC	979	6	-	light responsiveness
Peq008157	G-box	CACGAC	1062	6	+	light responsiveness
Peq008157	G-Box	CACGTT	959	6	+	light responsiveness
Peq010560	G-box	TACGTG	217	6	+	light responsiveness
Peq013082	G-box	TACGTG	1515	6	-	light responsiveness
Peq013082	G-box	CACGAC	1626	6	+	light responsiveness
Peq014320	G-Box	CACGTT	398	6	+	light responsiveness
Peq015270	G-box	TACGTG	119	6	-	light responsiveness
Peq015270	G-box	CACGAC	155	6	+	light responsiveness
Peq015270	G-box	CACGTC	275	6	+	light responsiveness
Peq015270	G-Box	CACGTT	129	6	-	light responsiveness
Peq015839	G-box	TACGTG	227	6	-	light responsiveness
Peq015839	G-box	TACGTG	1892	6	+	light responsiveness
Peq015839	G-Box	CACGTT	618	6	-	light responsiveness
Peq020223	G-Box	CACGTG	1324	6	-	light responsiveness
Peq020223	G-box	CACGTG	1324	6	-	light responsiveness
Peq022045	G-box	CACGAC	322	6	+	light responsiveness
Peq024201	G-Box	CACGTG	44	6	+	light responsiveness
Peq024201	G-box	CACGTG	44	6	+	light responsiveness
Peq005560	GT1-motif	GGTTAA	724	6	+	light responsiveness
Peq005740	GT1-motif	GGTTAAT	614	7	+	light responsiveness
Peq006767	GT1-motif	GTGTGTGAA	128	9	+	light responsiveness
Peq006767	GT1-motif	GGTTAAT	1158	7	+	light responsiveness
Peq006801	GT1-motif	GGTTAA	39	6	-	light responsiveness
Peq006893	GT1-motif	GGTTAA	139	6	-	light responsiveness
Peq006893	GT1-motif	GGTTAA	413	6	-	light responsiveness
Peq006893	GT1-motif	GGTTAA	1212	6	-	light responsiveness
Peq010560	GT1-motif	GGTTAAT	1528	7	-	light responsiveness
Peq010560	GT1-motif	GGTTAA	1529	6	-	light responsiveness
Peq010560	GT1-motif	GGTTAA	1766	6	+	light responsiveness
Peq010560	GT1-motif	GGTTAA	1768	6	-	light responsiveness
Peq013082	GT1-motif	GGTTAAT	980	7	-	light responsiveness
Peq013082	GT1-motif	GGTTAA	981	6	-	light responsiveness
Peq013217	GT1-motif	GGTTAA	846	6	-	light responsiveness
Peq014320	GT1-motif	GGTTAA	264	6	+	light responsiveness
Peq014320	GT1-motif	GGTTAA	788	6	-	light responsiveness
Peq014320	GT1-motif	GGTTAA	1170	6	+	light responsiveness
Peq020223	GT1-motif	GGTTAA	1656	6	+	light responsiveness
Peq020564	GT1-motif	GGTTAAT	423	7	+	light responsiveness
Peq020564	GT1-motif	GGTTAA	513	6	-	light responsiveness
Peq020564	GT1-motif	GGTTAA	554	6	-	light responsiveness
Peq020564	GT1-motif	GGTTAA	1470	6	+	light responsiveness
Peq020652	GT1-motif	GGTTAA	1521	6	+	light responsiveness
Peq005559	I-box	AAGATAAGGCT	1920	10	-	light responsiveness
Peq005740	I-box	AGATAAGG	95	8	-	light responsiveness
Peq006801	I-box	GTATAAGGCC	1309	9	+	light responsiveness
Peq006893	I-box	GTATAAGGCC	167	9	-	light responsiveness
Peq007112	I-box	ccttatcct	943	9	+	light responsiveness
Peq007261	I-box	cGATAAGGCG	1842	9	-	light responsiveness
Peq008157	I-box	gGATAAGGTG	725	9	-	light responsiveness
Peq013082	I-box	gGATAAGGTG	537	9	-	light responsiveness
Peq013082	I-box	cCATATCCAAT	1364	10	+	light responsiveness
Peq014320	I-box	gGATAAGGTG	1711	9	-	light responsiveness
Peq015270	I-box	gGATAAGGTG	588	9	-	light responsiveness
Peq015839	I-box	AGATAAGG	1323	8	-	light responsiveness
Peq020223	I-box	cGATAAGGCG	1704	9	-	light responsiveness
Peq022045	I-box	AGATAAGG	581	8	-	light responsiveness
Peq022045	I-box	AGATAAGG	659	8	-	light responsiveness
Peq006767	LAMP-element	CTTTATCA	711	8	+	light responsiveness
Peq006893	LAMP-element	CTTTATCA	579	8	-	light responsiveness
Peq014320	LAMP-element	CCTTATCCA	1713	9	+	light responsiveness
Peq005740	Sp1	GGGCGG	1911	6	-	light responsiveness
Peq007112	Sp1	GGGCGG	1980	6	-	light responsiveness
Peq010560	Sp1	GGGCGG	1377	6	-	light responsiveness
Peq015270	Sp1	GGGCGG	164	6	-	light responsiveness
Peq020223	Sp1	GGGCGG	1302	6	+	light responsiveness
Peq000620	TCCC-motif	TCTCCCT	336	7	-	light responsiveness
Peq005740	TCCC-motif	TCTCCCT	1443	7	-	light responsiveness
Peq006767	TCCC-motif	TCTCCCT	1420	7	+	light responsiveness
Peq006893	TCCC-motif	TCTCCCT	1899	7	+	light responsiveness
Peq010560	TCCC-motif	TCTCCCT	331	7	+	light responsiveness
Peq013217	TCCC-motif	TCTCCCT	1233	7	+	light responsiveness
Peq020223	TCCC-motif	TCTCCCT	1161	7	+	light responsiveness
Peq020223	TCCC-motif	TCTCCCT	1901	7	+	light responsiveness
Peq020223	TCCC-motif	TCTCCCT	1915	7	+	light responsiveness
Peq000438	TCT-motif	TCTTAC	369	6	+	light responsiveness
Peq000620	TCT-motif	TCTTAC	1512	6	+	light responsiveness
Peq005559	TCT-motif	TCTTAC	786	6	+	light responsiveness
Peq005559	TCT-motif	TCTTAC	1673	6	+	light responsiveness
Peq005560	TCT-motif	TCTTAC	1713	6	+	light responsiveness
Peq005740	TCT-motif	TCTTAC	1052	6	-	light responsiveness
Peq005740	TCT-motif	TCTTAC	1362	6	+	light responsiveness
Peq005740	TCT-motif	TCTTAC	1853	6	+	light responsiveness
Peq006893	TCT-motif	TCTTAC	771	6	-	light responsiveness
Peq006893	TCT-motif	TCTTAC	1386	6	-	light responsiveness
Peq006893	TCT-motif	TCTTAC	1552	6	+	light responsiveness
Peq007112	TCT-motif	TCTTAC	713	6	-	light responsiveness
Peq007112	TCT-motif	TCTTAC	1383	6	-	light responsiveness
Peq008157	TCT-motif	TCTTAC	1515	6	+	light responsiveness
Peq013082	TCT-motif	TCTTAC	1882	6	+	light responsiveness
Peq020564	TCT-motif	TCTTAC	120	6	+	light responsiveness
Peq020564	TCT-motif	TCTTAC	1179	6	+	light responsiveness
Peq020564	TCT-motif	TCTTAC	1762	6	+	light responsiveness
Peq006893	LTR	CCGAAA	1515	6	+	low-temperature responsiveness
Peq008157	LTR	CCGAAA	913	6	-	low-temperature responsiveness
Peq014320	LTR	CCGAAA	1584	6	+	low-temperature responsiveness
Peq015839	LTR	CCGAAA	148	6	-	low-temperature responsiveness
Peq020223	LTR	CCGAAA	211	6	-	low-temperature responsiveness
Peq020564	LTR	CCGAAA	125	6	+	low-temperature responsiveness
Peq020564	LTR	CCGAAA	699	6	+	low-temperature responsiveness
Peq020564	LTR	CCGAAA	1885	6	+	low-temperature responsiveness
Peq020652	LTR	CCGAAA	361	6	+	low-temperature responsiveness
Peq000438	CGTCA-motif	CGTCA	818	5	-	MeJA responsiveness
Peq000438	CGTCA-motif	CGTCA	1974	5	-	MeJA responsiveness
Peq005559	CGTCA-motif	CGTCA	1231	5	-	MeJA responsiveness
Peq005559	CGTCA-motif	CGTCA	1378	5	+	MeJA responsiveness
Peq005560	CGTCA-motif	CGTCA	554	5	-	MeJA responsiveness
Peq005560	CGTCA-motif	CGTCA	1293	5	+	MeJA responsiveness
Peq005740	CGTCA-motif	CGTCA	460	5	+	MeJA responsiveness
Peq006801	CGTCA-motif	CGTCA	616	5	-	MeJA responsiveness
Peq006801	CGTCA-motif	CGTCA	1775	5	+	MeJA responsiveness
Peq006893	CGTCA-motif	CGTCA	1408	5	-	MeJA responsiveness
Peq007112	CGTCA-motif	CGTCA	1569	5	+	MeJA responsiveness
Peq008157	CGTCA-motif	CGTCA	550	5	+	MeJA responsiveness
Peq010560	CGTCA-motif	CGTCA	285	5	+	MeJA responsiveness
Peq010560	CGTCA-motif	CGTCA	379	5	-	MeJA responsiveness
Peq014320	CGTCA-motif	CGTCA	1786	5	+	MeJA responsiveness
Peq015270	CGTCA-motif	CGTCA	106	5	+	MeJA responsiveness
Peq015270	CGTCA-motif	CGTCA	152	5	+	MeJA responsiveness
Peq015270	CGTCA-motif	CGTCA	277	5	+	MeJA responsiveness
Peq015839	CGTCA-motif	CGTCA	1016	5	-	MeJA responsiveness
Peq015839	CGTCA-motif	CGTCA	1204	5	+	MeJA responsiveness
Peq015839	CGTCA-motif	CGTCA	1851	5	+	MeJA responsiveness
Peq020564	CGTCA-motif	CGTCA	1522	5	-	MeJA responsiveness
Peq000438	TGACG-motif	TGACG	818	5	+	MeJA responsiveness
Peq000438	TGACG-motif	TGACG	1974	5	+	MeJA responsiveness
Peq005559	TGACG-motif	TGACG	1231	5	+	MeJA responsiveness
Peq005559	TGACG-motif	TGACG	1378	5	-	MeJA responsiveness
Peq005560	TGACG-motif	TGACG	554	5	+	MeJA responsiveness
Peq005560	TGACG-motif	TGACG	1293	5	-	MeJA responsiveness
Peq005740	TGACG-motif	TGACG	460	5	-	MeJA responsiveness
Peq006801	TGACG-motif	TGACG	616	5	+	MeJA responsiveness
Peq006801	TGACG-motif	TGACG	1775	5	-	MeJA responsiveness
Peq006893	TGACG-motif	TGACG	1408	5	+	MeJA responsiveness
Peq007112	TGACG-motif	TGACG	1569	5	-	MeJA responsiveness
Peq008157	TGACG-motif	TGACG	550	5	-	MeJA responsiveness
Peq010560	TGACG-motif	TGACG	285	5	-	MeJA responsiveness
Peq010560	TGACG-motif	TGACG	379	5	+	MeJA responsiveness
Peq014320	TGACG-motif	TGACG	1786	5	-	MeJA responsiveness
Peq015270	TGACG-motif	TGACG	106	5	-	MeJA responsiveness
Peq015270	TGACG-motif	TGACG	152	5	-	MeJA responsiveness
Peq015270	TGACG-motif	TGACG	277	5	-	MeJA responsiveness
Peq015839	TGACG-motif	TGACG	1016	5	+	MeJA responsiveness
Peq015839	TGACG-motif	TGACG	1204	5	-	MeJA responsiveness
Peq015839	TGACG-motif	TGACG	1851	5	-	MeJA responsiveness
Peq020564	TGACG-motif	TGACG	1522	5	+	MeJA responsiveness
Peq000438	CAT-box	GCCACT	888	6	-	meristem expression
Peq005559	CAT-box	GCCACT	1591	6	+	meristem expression
Peq005560	CAT-box	GCCACT	1634	6	+	meristem expression
Peq005740	CAT-box	GCCACT	302	6	-	meristem expression
Peq005740	CAT-box	GCCACT	1238	6	-	meristem expression
Peq006801	CAT-box	GCCACT	885	6	-	meristem expression
Peq006893	CAT-box	GCCACT	1134	6	+	meristem expression
Peq007261	CAT-box	GCCACT	556	6	+	meristem expression
Peq010560	CAT-box	GCCACT	991	6	-	meristem expression
Peq010560	CAT-box	GCCACT	1074	6	-	meristem expression
Peq013217	CAT-box	GCCACT	912	6	+	meristem expression
Peq015270	CAT-box	GCCACT	374	6	-	meristem expression
Peq015270	CAT-box	GCCACT	670	6	-	meristem expression
Peq020223	CAT-box	GCCACT	1128	6	-	meristem expression
Peq020564	CAT-box	GCCACT	415	6	-	meristem expression
Peq020652	CAT-box	GCCACT	537	6	-	meristem expression
Peq005560	MBS	CAACTG	650	6	-	MYB binding site involved in drought-inducibility
Peq005740	MBS	CAACTG	1206	6	+	MYB binding site involved in drought-inducibility
Peq005740	MBS	CAACTG	1578	6	-	MYB binding site involved in drought-inducibility
Peq005740	MBS	CAACTG	1610	6	+	MYB binding site involved in drought-inducibility
Peq006801	MBS	CAACTG	1616	6	-	MYB binding site involved in drought-inducibility
Peq007112	MBS	CAACTG	375	6	+	MYB binding site involved in drought-inducibility
Peq007112	MBS	CAACTG	1652	6	-	MYB binding site involved in drought-inducibility
Peq007261	MBS	CAACTG	57	6	-	MYB binding site involved in drought-inducibility
Peq007261	MBS	CAACTG	802	6	+	MYB binding site involved in drought-inducibility
Peq007261	MBS	CAACTG	1470	6	+	MYB binding site involved in drought-inducibility
Peq008157	MBS	CAACTG	740	6	+	MYB binding site involved in drought-inducibility
Peq010560	MBS	CAACTG	1209	6	+	MYB binding site involved in drought-inducibility
Peq015839	MBS	CAACTG	1174	6	+	MYB binding site involved in drought-inducibility
Peq020223	MBS	CAACTG	1813	6	+	MYB binding site involved in drought-inducibility
Peq020564	MBS	CAACTG	623	6	-	MYB binding site involved in drought-inducibility
Peq020564	MBS	CAACTG	812	6	-	MYB binding site involved in drought-inducibility
Peq020564	MBS	CAACTG	1808	6	-	MYB binding site involved in drought-inducibility
Peq005560	MRE	AACCTAA	634	7	+	MYB binding site involved in light responsiveness
Peq007261	MRE	AACCTAA	1752	7	+	MYB binding site involved in light responsiveness
Peq008157	MRE	AACCTAA	521	7	+	MYB binding site involved in light responsiveness
Peq013217	MRE	AACCTAA	848	7	+	MYB binding site involved in light responsiveness
Peq013217	MRE	AACCTAA	1948	7	+	MYB binding site involved in light responsiveness
Peq014320	MRE	AACCTAA	484	7	+	MYB binding site involved in light responsiveness
Peq016042	MRE	AACCTAA	1629	7	-	MYB binding site involved in light responsiveness
Peq016042	MRE	AACCTAA	1672	7	-	MYB binding site involved in light responsiveness
Peq020564	MRE	AACCTAA	96	7	+	MYB binding site involved in light responsiveness
Peq020564	MRE	AACCTAA	1951	7	+	MYB binding site involved in light responsiveness
Peq010560	SARE	TTCGACCATCTT	1051	11	+	salicylic acid responsiveness
Peq000620	TCA-element	TCAGAAGAGG	1037	9	+	salicylic acid responsiveness
Peq005559	TCA-element	CCATCTTTTT	145	9	-	salicylic acid responsiveness
Peq005559	TCA-element	CCATCTTTTT	1086	10	-	salicylic acid responsiveness
Peq005560	TCA-element	TCAGAAGAGG	1044	9	-	salicylic acid responsiveness
Peq006767	TCA-element	TCAGAAGAGG	284	9	+	salicylic acid responsiveness
Peq006767	TCA-element	TCAGAAGAGG	539	9	+	salicylic acid responsiveness
Peq006767	TCA-element	CCATCTTTTT	1340	9	-	salicylic acid responsiveness
Peq006893	TCA-element	TCAGAAGAGG	1927	9	-	salicylic acid responsiveness
Peq010560	TCA-element	CCATCTTTTT	1056	9	+	salicylic acid responsiveness
Peq015839	TCA-element	CCATCTTTTT	1931	9	+	salicylic acid responsiveness
Peq024201	TCA-element	CCATCTTTTT	80	9	+	salicylic acid responsiveness
