# Supplementary material for: Genome-wide analysis of the TCP gene family and their expression pattern in Cymbidium goeringii
Source: Front Plant Sci. 2022 Dec 8;13:1068969. doi: 10.3389/fpls.2022.1068969 (PMC9772009; doi:10.3389/fpls.2022.1068969)
Supplement: Supplementary Table 6 — GO annotation of the TCP genes of C. goeringii. [file Table_7.xlsx]

## Sheet: Sheet1
GL11234	GO:0003674
GL11234	GO:0003700
GL11234	GO:0005575
GL11234	GO:0005622
GL11234	GO:0005623
GL11234	GO:0005634
GL11234	GO:0006355
GL11234	GO:0008150
GL11234	GO:0009889
GL11234	GO:0010468
GL11234	GO:0010556
GL11234	GO:0019219
GL11234	GO:0019222
GL11234	GO:0031323
GL11234	GO:0031326
GL11234	GO:0042752
GL11234	GO:0043226
GL11234	GO:0043227
GL11234	GO:0043229
GL11234	GO:0043231
GL11234	GO:0043433
GL11234	GO:0044092
GL11234	GO:0044424
GL11234	GO:0044464
GL11234	GO:0048519
GL11234	GO:0050789
GL11234	GO:0050794
GL11234	GO:0051090
GL11234	GO:0051171
GL11234	GO:0051252
GL11234	GO:0060255
GL11234	GO:0065007
GL11234	GO:0065009
GL11234	GO:0080090
GL11234	GO:0140110
GL11234	GO:1903506
GL11234	GO:2000112
GL11234	GO:2001141
GL13021	GO:0000003
GL13021	GO:0001101
GL13021	GO:0003006
GL13021	GO:0003674
GL13021	GO:0003700
GL13021	GO:0005575
GL13021	GO:0005622
GL13021	GO:0005623
GL13021	GO:0005634
GL13021	GO:0006139
GL13021	GO:0006259
GL13021	GO:0006260
GL13021	GO:0006261
GL13021	GO:0006355
GL13021	GO:0006725
GL13021	GO:0006807
GL13021	GO:0007049
GL13021	GO:0007275
GL13021	GO:0007623
GL13021	GO:0008150
GL13021	GO:0008152
GL13021	GO:0008283
GL13021	GO:0009058
GL13021	GO:0009059
GL13021	GO:0009719
GL13021	GO:0009725
GL13021	GO:0009735
GL13021	GO:0009737
GL13021	GO:0009739
GL13021	GO:0009791
GL13021	GO:0009889
GL13021	GO:0009908
GL13021	GO:0009962
GL13021	GO:0009987
GL13021	GO:0010029
GL13021	GO:0010033
GL13021	GO:0010229
GL13021	GO:0010252
GL13021	GO:0010468
GL13021	GO:0010556
GL13021	GO:0019219
GL13021	GO:0019222
GL13021	GO:0022402
GL13021	GO:0022414
GL13021	GO:0031323
GL13021	GO:0031326
GL13021	GO:0031347
GL13021	GO:0031537
GL13021	GO:0031540
GL13021	GO:0032501
GL13021	GO:0032502
GL13021	GO:0033993
GL13021	GO:0034641
GL13021	GO:0034645
GL13021	GO:0042023
GL13021	GO:0042221
GL13021	GO:0042592
GL13021	GO:0043170
GL13021	GO:0043226
GL13021	GO:0043227
GL13021	GO:0043229
GL13021	GO:0043231
GL13021	GO:0044237
GL13021	GO:0044238
GL13021	GO:0044249
GL13021	GO:0044260
GL13021	GO:0044424
GL13021	GO:0044464
GL13021	GO:0044786
GL13021	GO:0046483
GL13021	GO:0048367
GL13021	GO:0048438
GL13021	GO:0048467
GL13021	GO:0048511
GL13021	GO:0048580
GL13021	GO:0048583
GL13021	GO:0048608
GL13021	GO:0048731
GL13021	GO:0048856
GL13021	GO:0048878
GL13021	GO:0050789
GL13021	GO:0050793
GL13021	GO:0050794
GL13021	GO:0050896
GL13021	GO:0051171
GL13021	GO:0051239
GL13021	GO:0051252
GL13021	GO:0060255
GL13021	GO:0061458
GL13021	GO:0065007
GL13021	GO:0065008
GL13021	GO:0071704
GL13021	GO:0080090
GL13021	GO:0080134
GL13021	GO:0090304
GL13021	GO:0090567
GL13021	GO:0097305
GL13021	GO:0140110
GL13021	GO:1900140
GL13021	GO:1901360
GL13021	GO:1901576
GL13021	GO:1901700
GL13021	GO:1903506
GL13021	GO:2000026
GL13021	GO:2000112
GL13021	GO:2001141
GL20265	GO:0003674
GL20265	GO:0003700
GL20265	GO:0005575
GL20265	GO:0005622
GL20265	GO:0005623
GL20265	GO:0005634
GL20265	GO:0006355
GL20265	GO:0008150
GL20265	GO:0009889
GL20265	GO:0010468
GL20265	GO:0010556
GL20265	GO:0019219
GL20265	GO:0019222
GL20265	GO:0031323
GL20265	GO:0031326
GL20265	GO:0042752
GL20265	GO:0043226
GL20265	GO:0043227
GL20265	GO:0043229
GL20265	GO:0043231
GL20265	GO:0043433
GL20265	GO:0044092
GL20265	GO:0044424
GL20265	GO:0044464
GL20265	GO:0048519
GL20265	GO:0050789
GL20265	GO:0050794
GL20265	GO:0051090
GL20265	GO:0051171
GL20265	GO:0051252
GL20265	GO:0060255
GL20265	GO:0065007
GL20265	GO:0065009
GL20265	GO:0080090
GL20265	GO:0140110
GL20265	GO:1903506
GL20265	GO:2000112
GL20265	GO:2001141
GL10643	GO:0003674
GL10643	GO:0003676
GL10643	GO:0003677
GL10643	GO:0003700
GL10643	GO:0005488
GL10643	GO:0006355
GL10643	GO:0007275
GL10643	GO:0008150
GL10643	GO:0008285
GL10643	GO:0009314
GL10643	GO:0009416
GL10643	GO:0009628
GL10643	GO:0009637
GL10643	GO:0009653
GL10643	GO:0009889
GL10643	GO:0009891
GL10643	GO:0009893
GL10643	GO:0009965
GL10643	GO:0009987
GL10643	GO:0010016
GL10643	GO:0010099
GL10643	GO:0010468
GL10643	GO:0010556
GL10643	GO:0010557
GL10643	GO:0010604
GL10643	GO:0019219
GL10643	GO:0019222
GL10643	GO:0030154
GL10643	GO:0031323
GL10643	GO:0031325
GL10643	GO:0031326
GL10643	GO:0031328
GL10643	GO:0032501
GL10643	GO:0032502
GL10643	GO:0040034
GL10643	GO:0042127
GL10643	GO:0045935
GL10643	GO:0045962
GL10643	GO:0048366
GL10643	GO:0048367
GL10643	GO:0048518
GL10643	GO:0048519
GL10643	GO:0048522
GL10643	GO:0048523
GL10643	GO:0048580
GL10643	GO:0048582
GL10643	GO:0048583
GL10643	GO:0048584
GL10643	GO:0048731
GL10643	GO:0048827
GL10643	GO:0048856
GL10643	GO:0048869
GL10643	GO:0050789
GL10643	GO:0050793
GL10643	GO:0050794
GL10643	GO:0050896
GL10643	GO:0051094
GL10643	GO:0051171
GL10643	GO:0051173
GL10643	GO:0051239
GL10643	GO:0051240
GL10643	GO:0051252
GL10643	GO:0051254
GL10643	GO:0060255
GL10643	GO:0065007
GL10643	GO:0080090
GL10643	GO:0097159
GL10643	GO:0099402
GL10643	GO:0140110
GL10643	GO:1901363
GL10643	GO:1902680
GL10643	GO:1903506
GL10643	GO:1903508
GL10643	GO:1905392
GL10643	GO:2000026
GL10643	GO:2000030
GL10643	GO:2000112
GL10643	GO:2000306
GL10643	GO:2001141
GL14058	GO:0000003
GL14058	GO:0003006
GL14058	GO:0003674
GL14058	GO:0003676
GL14058	GO:0003677
GL14058	GO:0003700
GL14058	GO:0005488
GL14058	GO:0006355
GL14058	GO:0007275
GL14058	GO:0008150
GL14058	GO:0009653
GL14058	GO:0009719
GL14058	GO:0009725
GL14058	GO:0009733
GL14058	GO:0009790
GL14058	GO:0009791
GL14058	GO:0009793
GL14058	GO:0009889
GL14058	GO:0009965
GL14058	GO:0009987
GL14058	GO:0010016
GL14058	GO:0010033
GL14058	GO:0010154
GL14058	GO:0010468
GL14058	GO:0010556
GL14058	GO:0019219
GL14058	GO:0019222
GL14058	GO:0022414
GL14058	GO:0030154
GL14058	GO:0031323
GL14058	GO:0031326
GL14058	GO:0032501
GL14058	GO:0032502
GL14058	GO:0040034
GL14058	GO:0042221
GL14058	GO:0045962
GL14058	GO:0048316
GL14058	GO:0048366
GL14058	GO:0048367
GL14058	GO:0048598
GL14058	GO:0048608
GL14058	GO:0048731
GL14058	GO:0048825
GL14058	GO:0048826
GL14058	GO:0048827
GL14058	GO:0048856
GL14058	GO:0048869
GL14058	GO:0050789
GL14058	GO:0050793
GL14058	GO:0050794
GL14058	GO:0050896
GL14058	GO:0051171
GL14058	GO:0051252
GL14058	GO:0060255
GL14058	GO:0061458
GL14058	GO:0065007
GL14058	GO:0080090
GL14058	GO:0090698
GL14058	GO:0097159
GL14058	GO:0099402
GL14058	GO:0140110
GL14058	GO:1901363
GL14058	GO:1903506
GL14058	GO:1905392
GL14058	GO:2000112
GL14058	GO:2001141
GL14488	GO:0003674
GL14488	GO:0003676
GL14488	GO:0003677
GL14488	GO:0003700
GL14488	GO:0005488
GL14488	GO:0006355
GL14488	GO:0007275
GL14488	GO:0008150
GL14488	GO:0008285
GL14488	GO:0009314
GL14488	GO:0009416
GL14488	GO:0009628
GL14488	GO:0009637
GL14488	GO:0009653
GL14488	GO:0009889
GL14488	GO:0009891
GL14488	GO:0009893
GL14488	GO:0009965
GL14488	GO:0009987
GL14488	GO:0010016
GL14488	GO:0010099
GL14488	GO:0010468
GL14488	GO:0010556
GL14488	GO:0010557
GL14488	GO:0010604
GL14488	GO:0019219
GL14488	GO:0019222
GL14488	GO:0030154
GL14488	GO:0031323
GL14488	GO:0031325
GL14488	GO:0031326
GL14488	GO:0031328
GL14488	GO:0032501
GL14488	GO:0032502
GL14488	GO:0040034
GL14488	GO:0042127
GL14488	GO:0045935
GL14488	GO:0045962
GL14488	GO:0048366
GL14488	GO:0048367
GL14488	GO:0048518
GL14488	GO:0048519
GL14488	GO:0048522
GL14488	GO:0048523
GL14488	GO:0048580
GL14488	GO:0048582
GL14488	GO:0048583
GL14488	GO:0048584
GL14488	GO:0048731
GL14488	GO:0048827
GL14488	GO:0048856
GL14488	GO:0048869
GL14488	GO:0050789
GL14488	GO:0050793
GL14488	GO:0050794
GL14488	GO:0050896
GL14488	GO:0051094
GL14488	GO:0051171
GL14488	GO:0051173
GL14488	GO:0051239
GL14488	GO:0051240
GL14488	GO:0051252
GL14488	GO:0051254
GL14488	GO:0060255
GL14488	GO:0065007
GL14488	GO:0080090
GL14488	GO:0097159
GL14488	GO:0099402
GL14488	GO:0140110
GL14488	GO:1901363
GL14488	GO:1902680
GL14488	GO:1903506
GL14488	GO:1903508
GL14488	GO:1905392
GL14488	GO:2000026
GL14488	GO:2000030
GL14488	GO:2000112
GL14488	GO:2000306
GL14488	GO:2001141
GL16029	GO:0003674
GL16029	GO:0003676
GL16029	GO:0003677
GL16029	GO:0003700
GL16029	GO:0005488
GL16029	GO:0006355
GL16029	GO:0007275
GL16029	GO:0008150
GL16029	GO:0008285
GL16029	GO:0009314
GL16029	GO:0009416
GL16029	GO:0009628
GL16029	GO:0009637
GL16029	GO:0009653
GL16029	GO:0009889
GL16029	GO:0009891
GL16029	GO:0009893
GL16029	GO:0009965
GL16029	GO:0009987
GL16029	GO:0010016
GL16029	GO:0010099
GL16029	GO:0010468
GL16029	GO:0010556
GL16029	GO:0010557
GL16029	GO:0010604
GL16029	GO:0019219
GL16029	GO:0019222
GL16029	GO:0030154
GL16029	GO:0031323
GL16029	GO:0031325
GL16029	GO:0031326
GL16029	GO:0031328
GL16029	GO:0032501
GL16029	GO:0032502
GL16029	GO:0040034
GL16029	GO:0042127
GL16029	GO:0045935
GL16029	GO:0045962
GL16029	GO:0048366
GL16029	GO:0048367
GL16029	GO:0048518
GL16029	GO:0048519
GL16029	GO:0048522
GL16029	GO:0048523
GL16029	GO:0048580
GL16029	GO:0048582
GL16029	GO:0048583
GL16029	GO:0048584
GL16029	GO:0048731
GL16029	GO:0048827
GL16029	GO:0048856
GL16029	GO:0048869
GL16029	GO:0050789
GL16029	GO:0050793
GL16029	GO:0050794
GL16029	GO:0050896
GL16029	GO:0051094
GL16029	GO:0051171
GL16029	GO:0051173
GL16029	GO:0051239
GL16029	GO:0051240
GL16029	GO:0051252
GL16029	GO:0051254
GL16029	GO:0060255
GL16029	GO:0065007
GL16029	GO:0080090
GL16029	GO:0097159
GL16029	GO:0099402
GL16029	GO:0140110
GL16029	GO:1901363
GL16029	GO:1902680
GL16029	GO:1903506
GL16029	GO:1903508
GL16029	GO:1905392
GL16029	GO:2000026
GL16029	GO:2000030
GL16029	GO:2000112
GL16029	GO:2000306
GL16029	GO:2001141
GL28896	GO:0000003
GL28896	GO:0003006
GL28896	GO:0003674
GL28896	GO:0003676
GL28896	GO:0003677
GL28896	GO:0003700
GL28896	GO:0005488
GL28896	GO:0006355
GL28896	GO:0007275
GL28896	GO:0008150
GL28896	GO:0009653
GL28896	GO:0009719
GL28896	GO:0009725
GL28896	GO:0009733
GL28896	GO:0009790
GL28896	GO:0009791
GL28896	GO:0009793
GL28896	GO:0009889
GL28896	GO:0009965
GL28896	GO:0009987
GL28896	GO:0010016
GL28896	GO:0010033
GL28896	GO:0010154
GL28896	GO:0010468
GL28896	GO:0010556
GL28896	GO:0019219
GL28896	GO:0019222
GL28896	GO:0022414
GL28896	GO:0030154
GL28896	GO:0031323
GL28896	GO:0031326
GL28896	GO:0032501
GL28896	GO:0032502
GL28896	GO:0040034
GL28896	GO:0042221
GL28896	GO:0045962
GL28896	GO:0048316
GL28896	GO:0048366
GL28896	GO:0048367
GL28896	GO:0048598
GL28896	GO:0048608
GL28896	GO:0048731
GL28896	GO:0048825
GL28896	GO:0048826
GL28896	GO:0048827
GL28896	GO:0048856
GL28896	GO:0048869
GL28896	GO:0050789
GL28896	GO:0050793
GL28896	GO:0050794
GL28896	GO:0050896
GL28896	GO:0051171
GL28896	GO:0051252
GL28896	GO:0060255
GL28896	GO:0061458
GL28896	GO:0065007
GL28896	GO:0080090
GL28896	GO:0090698
GL28896	GO:0097159
GL28896	GO:0099402
GL28896	GO:0140110
GL28896	GO:1901363
GL28896	GO:1903506
GL28896	GO:1905392
GL28896	GO:2000112
GL28896	GO:2001141
GL29216	GO:0000003
GL29216	GO:0003006
GL29216	GO:0003674
GL29216	GO:0003676
GL29216	GO:0003677
GL29216	GO:0003700
GL29216	GO:0005488
GL29216	GO:0006355
GL29216	GO:0007275
GL29216	GO:0008150
GL29216	GO:0009653
GL29216	GO:0009719
GL29216	GO:0009725
GL29216	GO:0009733
GL29216	GO:0009790
GL29216	GO:0009791
GL29216	GO:0009793
GL29216	GO:0009889
GL29216	GO:0009965
GL29216	GO:0009987
GL29216	GO:0010016
GL29216	GO:0010033
GL29216	GO:0010154
GL29216	GO:0010468
GL29216	GO:0010556
GL29216	GO:0019219
GL29216	GO:0019222
GL29216	GO:0022414
GL29216	GO:0030154
GL29216	GO:0031323
GL29216	GO:0031326
GL29216	GO:0032501
GL29216	GO:0032502
GL29216	GO:0040034
GL29216	GO:0042221
GL29216	GO:0045962
GL29216	GO:0048316
GL29216	GO:0048366
GL29216	GO:0048367
GL29216	GO:0048598
GL29216	GO:0048608
GL29216	GO:0048731
GL29216	GO:0048825
GL29216	GO:0048826
GL29216	GO:0048827
GL29216	GO:0048856
GL29216	GO:0048869
GL29216	GO:0050789
GL29216	GO:0050793
GL29216	GO:0050794
GL29216	GO:0050896
GL29216	GO:0051171
GL29216	GO:0051252
GL29216	GO:0060255
GL29216	GO:0061458
GL29216	GO:0065007
GL29216	GO:0080090
GL29216	GO:0090698
GL29216	GO:0097159
GL29216	GO:0099402
GL29216	GO:0140110
GL29216	GO:1901363
GL29216	GO:1903506
GL29216	GO:1905392
GL29216	GO:2000112
GL29216	GO:2001141
GL16832	GO:0001763
GL16832	GO:0003674
GL16832	GO:0003700
GL16832	GO:0005575
GL16832	GO:0005622
GL16832	GO:0005623
GL16832	GO:0005634
GL16832	GO:0006355
GL16832	GO:0007275
GL16832	GO:0008150
GL16832	GO:0009653
GL16832	GO:0009889
GL16832	GO:0010016
GL16832	GO:0010223
GL16832	GO:0010346
GL16832	GO:0010468
GL16832	GO:0010556
GL16832	GO:0019219
GL16832	GO:0019222
GL16832	GO:0022603
GL16832	GO:0031323
GL16832	GO:0031326
GL16832	GO:0032501
GL16832	GO:0032502
GL16832	GO:0043226
GL16832	GO:0043227
GL16832	GO:0043229
GL16832	GO:0043231
GL16832	GO:0044424
GL16832	GO:0044464
GL16832	GO:0048367
GL16832	GO:0048646
GL16832	GO:0048731
GL16832	GO:0048831
GL16832	GO:0048856
GL16832	GO:0050789
GL16832	GO:0050793
GL16832	GO:0050794
GL16832	GO:0051171
GL16832	GO:0051239
GL16832	GO:0051252
GL16832	GO:0060255
GL16832	GO:0060688
GL16832	GO:0065007
GL16832	GO:0080090
GL16832	GO:0140110
GL16832	GO:1900618
GL16832	GO:1903506
GL16832	GO:1905393
GL16832	GO:1905428
GL16832	GO:2000026
GL16832	GO:2000032
GL16832	GO:2000112
GL16832	GO:2001141
