# Supplementary material for: Genome-wide analysis of the TCP gene family and their expression pattern in Cymbidium goeringii
Source: Front Plant Sci. 2022 Dec 8;13:1068969. doi: 10.3389/fpls.2022.1068969 (PMC9772009; doi:10.3389/fpls.2022.1068969)
Supplement: Supplementary Table 7 — Expression pattern data in seven tissues of C. goeringii. [file Table_8.xlsx]

## Sheet: Sheet1
		Root	Leaf	Stem	Flower	Sepal	Petal	Lip	Column
CgPCF1	GL09311	4.1	20.92	5.58	0.3	1.21	1.53	1.37	8.07
CgPCF2	GL11234	29.7	21.79	25.87	25.07	19.37	23.45	20.03	11.48
CgPCF3	GL13021	1.07	13.28	4.69	0.5	0.31	2.3	4.76	2.17
CgPCF4	GL20265	5.35	11.33	2.95	5.58	2.66	6.78	8.82	1.65
CgCIN1	GL08210	0.59	6.71	2.2	0.72	0.5	1.04	0.18	0.12
CgCIN2	GL10643	26.9	75.78	9.7	165.01	194.17	159.79	164.76	26.91
CgCIN3	GL14058	10.72	17.78	5.48	13.18	17.01	18.24	19.52	2.82
CgCIN4	GL14488	39.48	19.34	2.76	41.08	65.86	54.94	68.53	32.48
CgCIN5	GL16029	18.71	57.65	2.01	132.39	203.03	201.58	201.15	11.07
CgCIN6	GL28896	18.24	82.81	18.81	105.59	81.02	159.22	182.49	16.95
CgCIN7	GL29216	12.1	1.09	0.4	5.4	5.06	7.26	9.16	1.02
CgCIN8	GL29377	2.76	3.73	1.57	3.26	1.98	2.28	3.01	3.27
CgCIN9	GL31284	0	7.07	0.09	0.07	0	0.06	0.07	0.07
CgCYC1	GL16832	0	0.07	14.72	0	0	0	0	0
