# Supplementary material for: Genome-wide analysis of the TCP gene family and their expression pattern in Cymbidium goeringii
Source: Front Plant Sci. 2022 Dec 8;13:1068969. doi: 10.3389/fpls.2022.1068969 (PMC9772009; doi:10.3389/fpls.2022.1068969)
Supplement: Supplementary Table 8 — Statistical analysis using ANNOVA multiple comparisons for qPCR expression levels between reproductive organs and vegetable organs. [file Table_9.xlsx]

## Sheet: Sheet1
Genes	Tukey's multiple comparisons test	Mean Diff.	95.00% CI of diff.	Below threshold?	Summary	Adjusted P value
CIN2	Petal vs Root	-0.674	-1.059 to -0.2894	Yes	***	0.0005
	Petal vs Stem	-1.086	-1.471 to -0.7017	Yes	****	<0.0001
	Petal vs Leaf	-0.227	-0.6116 to 0.1576	No	ns	0.447
	Sepal vs Root	-1.108	-1.492 to -0.7231	Yes	****	<0.0001
	Sepal vs Stem	-1.52	-1.905 to -1.135	Yes	****	<0.0001
	Sepal vs Leaf	-0.6607	-1.045 to -0.2761	Yes	***	0.0006
	Lip vs Root	-1.656	-2.041 to -1.272	Yes	****	<0.0001
	Lip vs Stem	-2.069	-2.453 to -1.684	Yes	****	<0.0001
	Lip vs Leaf	-1.209	-1.594 to -0.8247	Yes	****	<0.0001
	Column vs Root	-0.557	-0.9416 to -0.1724	Yes	**	0.0031
	Column vs Stem	-0.9693	-1.354 to -0.5847	Yes	****	<0.0001
	Column vs Leaf	-0.11	-0.4946 to 0.2746	No	ns	0.9512
CIN5	Petal vs Root	-0.2073	-0.3959 to -0.01873	Yes	*	0.0272
	Petal vs Stem	-0.1973	-0.3859 to -0.008726	Yes	*	0.0377
	Petal vs Leaf	0.7027	0.5141 to 0.8913	Yes	****	<0.0001
	Sepal vs Root	-0.2343	-0.4229 to -0.04573	Yes	*	0.0112
	Sepal vs Stem	-0.2243	-0.4129 to -0.03573	Yes	*	0.0155
	Sepal vs Leaf	0.6757	0.4871 to 0.8643	Yes	****	<0.0001
	Lip vs Root	-1.105	-1.293 to -0.9161	Yes	****	<0.0001
	Lip vs Stem	-1.095	-1.283 to -0.9061	Yes	****	<0.0001
	Lip vs Leaf	-0.1947	-0.3833 to -0.006060	Yes	*	0.0411
	Column vs Root	-0.6923	-0.8809 to -0.5037	Yes	****	<0.0001
	Column vs Stem	-0.6823	-0.8709 to -0.4937	Yes	****	<0.0001
	Column vs Leaf	0.2177	0.02906 to 0.4063	Yes	*	0.0193
CIN6	Petal vs Root	-8.12	-14.23 to -2.012	Yes	**	0.0065
	Petal vs Stem	-9.094	-15.20 to -2.986	Yes	**	0.0024
	Petal vs Leaf	-11.27	-17.38 to -5.163	Yes	***	0.0003
	Sepal vs Root	-9.325	-15.43 to -3.217	Yes	**	0.0019
	Sepal vs Stem	-10.3	-16.41 to -4.191	Yes	***	0.0008
	Sepal vs Leaf	-12.48	-18.58 to -6.368	Yes	***	0.0001
	Lip vs Root	-10.32	-16.43 to -4.217	Yes	***	0.0007
	Lip vs Stem	-11.3	-17.41 to -5.191	Yes	***	0.0003
	Lip vs Leaf	-13.48	-19.58 to -7.368	Yes	****	<0.0001
	Column vs Root	-48.04	-54.15 to -41.93	Yes	****	<0.0001
	Column vs Stem	-49.01	-55.12 to -42.90	Yes	****	<0.0001
	Column vs Leaf	-51.19	-57.30 to -45.08	Yes	****	<0.0001
